# Supplementary material for: Overexpression of NK4 gene in TU212 affects migratory activity in laryngeal squamous cell carcinoma
Source: Front Oncol. 2025 Aug 1;15:1553626. doi: 10.3389/fonc.2025.1553626 (PMC12355930; doi:10.3389/fonc.2025.1553626)
Supplement: Supplementary file 1 [file DataSheet1.xls]

id	PLV-NK4-TU212	WT-TU212
ENSG00000000003	18.743333333333	23.452
ENSG00000000005	0	0
ENSG00000000419	44.087666666667	63.616
ENSG00000000457	2.5926666666667	2.3683333333333
ENSG00000000460	22.923333333333	24.376666666667
ENSG00000000938	0.18133333333333	0.085
ENSG00000000971	2.1803333333333	2.0606666666667
ENSG00000001036	69.859666666667	72.755
ENSG00000001084	26.502	24.720666666667
ENSG00000001167	12.760333333333	14.076
ENSG00000001460	3.6603333333333	4.071
ENSG00000001461	14.767333333333	13.125333333333
ENSG00000001497	142.502	160.681
ENSG00000001561	0.052666666666667	0.051
ENSG00000001617	34.757333333333	36.889
ENSG00000001626	0.056666666666667	0.10166666666667
ENSG00000001629	16.844	14.850666666667
ENSG00000001630	36.502	49.226333333333
ENSG00000001631	8.108	7.704
ENSG00000002016	4.4226666666667	4.535
ENSG00000002330	56.652333333333	50.203333333333
ENSG00000002549	28.879666666667	34.539666666667
ENSG00000002586	141.23366666667	119.69433333333
ENSG00000002587	0.0086666666666667	0.0043333333333333
ENSG00000002726	0.079333333333333	0
ENSG00000002745	0.049	0.038666666666667
ENSG00000002746	0.222	0.23866666666667
ENSG00000002822	17.152333333333	18.178333333333
ENSG00000002834	159.66166666667	159.71466666667
ENSG00000002919	23.195666666667	23.687
ENSG00000002933	0	0
ENSG00000003056	86.764	99.053666666667
ENSG00000003096	22.283	30.109333333333
ENSG00000003137	0.72133333333333	0.753
ENSG00000003147	4.0926666666667	3.5533333333333
ENSG00000003249	2.996	2.862
ENSG00000003393	5.794	6.7003333333333
ENSG00000003400	4.241	4.749
ENSG00000003402	18.693333333333	19.764333333333
ENSG00000003436	44.512666666667	51.372333333333
ENSG00000003509	12.071333333333	15.858333333333
ENSG00000003756	29.497	29.900333333333
ENSG00000003987	0.176	0.16333333333333
ENSG00000003989	0.63866666666667	1.3606666666667
ENSG00000004059	263.48133333333	244.607
ENSG00000004139	2.608	3.5263333333333
ENSG00000004142	160.35066666667	166.546
ENSG00000004399	105.14333333333	78.947333333333
ENSG00000004455	541.49966666667	483.078
ENSG00000004468	0	0
ENSG00000004478	172.56466666667	198.32933333333
ENSG00000004487	225.97633333333	218.33833333333
ENSG00000004534	18.007333333333	19.199333333333
ENSG00000004660	19.354	22.076
ENSG00000004700	11.988666666667	16.894333333333
ENSG00000004766	6.7073333333333	7.8326666666667
ENSG00000004776	0.18066666666667	0.27633333333333
ENSG00000004777	1.3493333333333	1.0863333333333
ENSG00000004779	178.24533333333	205.37033333333
ENSG00000004799	4.04	5.1563333333333
ENSG00000004809	0	0
ENSG00000004838	0.103	0.32466666666667
ENSG00000004846	0	0.011
ENSG00000004848	0	0
ENSG00000004864	42.553333333333	54.194
ENSG00000004866	31.732666666667	37.865
ENSG00000004897	29.565	35.870666666667
ENSG00000004939	0.0066666666666667	0
ENSG00000004948	0	0
ENSG00000004961	78.801666666667	94.136666666667
ENSG00000004975	65.305333333333	59.678666666667
ENSG00000005001	0	0
ENSG00000005007	51.683	55.267666666667
ENSG00000005020	6.976	7.6043333333333
ENSG00000005022	1244.9226666667	1363.402
ENSG00000005059	5.4763333333333	6.1926666666667
ENSG00000005073	24.782333333333	26.134333333333
ENSG00000005075	89.249	97.607
ENSG00000005100	26.355666666667	32.480666666667
ENSG00000005102	1.3986666666667	0.99366666666667
ENSG00000005108	0.0023333333333333	0.0023333333333333
ENSG00000005156	32.017	43.382
ENSG00000005175	8.8226666666667	12.002666666667
ENSG00000005187	0.38133333333333	0.89133333333333
ENSG00000005189	10.176333333333	12.368333333333
ENSG00000005194	60.446666666667	71.363333333333
ENSG00000005206	10.228	8.94
ENSG00000005238	6.2516666666667	7.097
ENSG00000005243	17.970333333333	14.638333333333
ENSG00000005249	0.10266666666667	0.084666666666667
ENSG00000005302	16.978333333333	23.344333333333
ENSG00000005339	13.424333333333	13.973666666667
ENSG00000005379	2.293	1.794
ENSG00000005381	0	0
ENSG00000005421	0.035333333333333	0.080333333333333
ENSG00000005436	13.434	15.715666666667
ENSG00000005448	90.81	59.943666666667
ENSG00000005469	3.7323333333333	5.0803333333333
ENSG00000005471	0	0
ENSG00000005483	12.928333333333	10.900333333333
ENSG00000005486	41.830333333333	40.677333333333
ENSG00000005513	0	0
ENSG00000005700	10.942	12.547666666667
ENSG00000005801	21.755	30.817666666667
ENSG00000005810	5.8123333333333	6.233
ENSG00000005812	11.375666666667	12.709333333333
ENSG00000005844	0	0
ENSG00000005882	27.616666666667	27.582666666667
ENSG00000005884	108.824	123.24633333333
ENSG00000005889	7.3966666666667	7.817
ENSG00000005893	69.461333333333	79.458333333333
ENSG00000005961	0.462	0.31566666666667
ENSG00000005981	0	0
ENSG00000006007	47.845333333333	56.383333333333
ENSG00000006015	29.593	26.982
ENSG00000006016	9.873	7.7086666666667
ENSG00000006025	3.016	2.224
ENSG00000006042	0	0.071666666666667
ENSG00000006047	0.39833333333333	0.20666666666667
ENSG00000006059	0	0
ENSG00000006062	12.67	15.228
ENSG00000006071	0	0
ENSG00000006116	0.12033333333333	0.12133333333333
ENSG00000006118	15.310666666667	14.297333333333
ENSG00000006125	162.54133333333	183.05266666667
ENSG00000006128	0	0
ENSG00000006194	15.81	14.418333333333
ENSG00000006210	0.017666666666667	0
ENSG00000006282	25.423333333333	25.150333333333
ENSG00000006283	0.28366666666667	0.15933333333333
ENSG00000006327	64.097333333333	78.679333333333
ENSG00000006377	0	0
ENSG00000006432	4.248	3.609
ENSG00000006451	21.861333333333	25.937333333333
ENSG00000006453	19.882666666667	19.31
ENSG00000006459	1.0733333333333	1.2106666666667
ENSG00000006468	1.6696666666667	3.258
ENSG00000006530	33.61	41.519
ENSG00000006534	96.314666666667	81.996666666667
ENSG00000006555	0	0
ENSG00000006576	11.011333333333	15.701333333333
ENSG00000006606	0.64233333333333	0.88166666666667
ENSG00000006607	19.327333333333	24.548666666667
ENSG00000006611	9.1186666666667	5.4823333333333
ENSG00000006625	82.791666666667	103.78966666667
ENSG00000006634	12.617	16.328333333333
ENSG00000006638	6.7073333333333	8.1326666666667
ENSG00000006652	23.769333333333	34.490333333333
ENSG00000006659	0	0
ENSG00000006695	23.921666666667	27.945666666667
ENSG00000006704	67.270666666667	69.502
ENSG00000006712	50.640333333333	58.961
ENSG00000006715	17.038666666667	21.973
ENSG00000006740	5.6926666666667	6.4556666666667
ENSG00000006744	156.90533333333	190.03866666667
ENSG00000006747	2.345	4.3153333333333
ENSG00000006756	1.7103333333333	1.5763333333333
ENSG00000006757	32.925333333333	34.478
ENSG00000006788	0	0
ENSG00000006831	36.978666666667	40.863333333333
ENSG00000006837	0.37033333333333	0.746
ENSG00000007001	0	0
ENSG00000007038	150.30966666667	128.81
ENSG00000007047	11.123	10.636
ENSG00000007062	0	0.020666666666667
ENSG00000007080	251.463	226.96566666667
ENSG00000007129	0	0
ENSG00000007168	69.666333333333	77.174333333333
ENSG00000007171	0	0
ENSG00000007174	0	0
ENSG00000007202	142.15966666667	123.78933333333
ENSG00000007216	0.21133333333333	0.11533333333333
ENSG00000007237	0.72033333333333	0.89966666666667
ENSG00000007255	7.7763333333333	6.5563333333333
ENSG00000007264	0.204	0.52933333333333
ENSG00000007306	0.021666666666667	0.012333333333333
ENSG00000007312	0	0.11866666666667
ENSG00000007314	0.027666666666667	0.007
ENSG00000007341	3.8996666666667	4.6863333333333
ENSG00000007350	0	0
ENSG00000007372	0.042666666666667	0
ENSG00000007376	40.983666666667	38.542666666667
ENSG00000007384	2.863	2.9163333333333
ENSG00000007392	17.610666666667	28.689666666667
ENSG00000007402	0.081666666666667	0.026333333333333
ENSG00000007516	0.63133333333333	0.34733333333333
ENSG00000007520	97.631	98.881
ENSG00000007541	31.067333333333	25.698333333333
ENSG00000007545	5.6806666666667	5.4666666666667
ENSG00000007866	12.099333333333	13.593
ENSG00000007908	0.0096666666666667	0.022333333333333
ENSG00000007923	53.273	68.157
ENSG00000007933	0	0.084666666666667
ENSG00000007944	1.7826666666667	2.1196666666667
ENSG00000007952	0	0
ENSG00000007968	12.991333333333	14.446333333333
ENSG00000008018	350.274	356.98933333333
ENSG00000008056	0	0.01
ENSG00000008083	8.6356666666667	8.678
ENSG00000008086	1.5736666666667	1.932
ENSG00000008118	0	0
ENSG00000008128	12.111	13.304333333333
ENSG00000008130	50.284333333333	48.887
ENSG00000008196	0	0
ENSG00000008197	0	0
ENSG00000008226	0	0.0076666666666667
ENSG00000008256	13.287	12.230666666667
ENSG00000008277	1.3936666666667	1.465
ENSG00000008282	56.503666666667	75.252333333333
ENSG00000008283	28.901	34.303333333333
ENSG00000008294	14.693666666667	16.870666666667
ENSG00000008300	5.4326666666667	4.0283333333333
ENSG00000008311	0.58466666666667	0.51566666666667
ENSG00000008323	0.24566666666667	0.093333333333333
ENSG00000008324	14.731	18.265666666667
ENSG00000008382	8.414	8.0863333333333
ENSG00000008394	286.53133333333	343.54033333333
ENSG00000008405	10.720666666667	15.073333333333
ENSG00000008438	0	0
ENSG00000008441	2.5483333333333	2.5863333333333
ENSG00000008513	5.4596666666667	6.125
ENSG00000008516	0.085	0.11066666666667
ENSG00000008517	17.493	11.094
ENSG00000008710	35.912666666667	28.167
ENSG00000008735	0.044	0.047666666666667
ENSG00000008838	71.453333333333	76.587
ENSG00000008853	9.848	11.605
ENSG00000008869	4.241	5.2516666666667
ENSG00000008952	10.742	15.062333333333
ENSG00000008988	2049.152	2018.3236666667
ENSG00000009307	132.71366666667	168.98166666667
ENSG00000009335	51.620666666667	54.549333333333
ENSG00000009413	1.776	1.8473333333333
ENSG00000009694	0.0093333333333333	0.015333333333333
ENSG00000009709	0	0.010333333333333
ENSG00000009724	0.077	0.12466666666667
ENSG00000009765	0	0
ENSG00000009780	3.608	3.5833333333333
ENSG00000009790	0	0
ENSG00000009830	14.310333333333	14.922333333333
ENSG00000009844	15.003	22.909333333333
ENSG00000009950	0.249	0.567
ENSG00000009954	37.697333333333	46.238333333333
ENSG00000010017	28.090333333333	34.227
ENSG00000010030	0.016666666666667	0.081
ENSG00000010072	6.9606666666667	10.695
ENSG00000010165	29.71	34.233666666667
ENSG00000010219	8.741	8.5783333333333
ENSG00000010244	118.114	159.328
ENSG00000010256	444.14233333333	408.72733333333
ENSG00000010270	28.623	32.847666666667
ENSG00000010278	160.99833333333	163.92133333333
ENSG00000010282	0	0
ENSG00000010292	142.20566666667	146.20033333333
ENSG00000010295	0.033	0.0096666666666667
ENSG00000010310	0.50733333333333	0.502
ENSG00000010318	1.5826666666667	2.4496666666667
ENSG00000010319	0.29733333333333	0.444
ENSG00000010322	23.076666666667	18.379
ENSG00000010327	0.010666666666667	0.014666666666667
ENSG00000010361	0.062333333333333	0.24133333333333
ENSG00000010379	0	0
ENSG00000010404	22.226333333333	21.671666666667
ENSG00000010438	0	0
ENSG00000010539	6.3793333333333	8.903
ENSG00000010610	0.22166666666667	0.267
ENSG00000010626	15.53	14.775666666667
ENSG00000010671	0.028	0
ENSG00000010704	28.892666666667	27.945333333333
ENSG00000010803	19.159333333333	20.379333333333
ENSG00000010810	16.206333333333	12.068666666667
ENSG00000010818	2.4806666666667	1.8106666666667
ENSG00000010932	0	0
ENSG00000011007	25.053	31.242333333333
ENSG00000011009	69.72	72.164666666667
ENSG00000011021	3.517	3.6083333333333
ENSG00000011028	33.212666666667	30.331333333333
ENSG00000011052	8.5173333333333	9.6833333333333
ENSG00000011083	0.095333333333333	0.107
ENSG00000011105	2.0563333333333	2.7033333333333
ENSG00000011114	5.479	6.126
ENSG00000011132	8.7253333333333	9.3803333333333
ENSG00000011143	23.411	21.428
ENSG00000011198	19.709666666667	22.267333333333
ENSG00000011201	0.509	0.54866666666667
ENSG00000011243	40.699333333333	48.957
ENSG00000011258	5.209	4.683
ENSG00000011260	61.153666666667	87.481666666667
ENSG00000011275	19.003666666667	18.352333333333
ENSG00000011295	24.055	26.304333333333
ENSG00000011304	328.44066666667	341.15666666667
ENSG00000011332	2.066	1.7236666666667
ENSG00000011347	9.8716666666667	3.6766666666667
ENSG00000011376	20.157	23.728333333333
ENSG00000011405	4.0713333333333	4.747
ENSG00000011422	127.99933333333	102.36333333333
ENSG00000011426	74.352333333333	87.967
ENSG00000011451	32.082333333333	31.754
ENSG00000011454	9.057	10.08
ENSG00000011465	218.59966666667	249.63433333333
ENSG00000011478	33.256666666667	29.807
ENSG00000011485	100.49233333333	112.332
ENSG00000011523	5.2563333333333	5.4266666666667
ENSG00000011566	4.2126666666667	5.3206666666667
ENSG00000011590	0	0.033666666666667
ENSG00000011600	0	0
ENSG00000011638	13.953	15.317666666667
ENSG00000011677	6.0386666666667	6.0316666666667
ENSG00000012048	12.548333333333	12.673
ENSG00000012061	62.323333333333	63.591666666667
ENSG00000012124	0.12033333333333	0.10133333333333
ENSG00000012171	71.164666666667	65.690666666667
ENSG00000012174	16.532666666667	17.693333333333
ENSG00000012211	21.451333333333	23.265
ENSG00000012223	0.090333333333333	0.242
ENSG00000012232	9.575	11.313333333333
ENSG00000012504	0	0
ENSG00000012660	118.00833333333	141.54733333333
ENSG00000012779	0.053666666666667	0.077
ENSG00000012817	0	0.011666666666667
ENSG00000012822	46.728333333333	31.918666666667
ENSG00000012963	37.882666666667	38.004
ENSG00000012983	8.753	10.654
ENSG00000013016	0.013333333333333	0.033
ENSG00000013275	111.837	127.42633333333
ENSG00000013288	7.9686666666667	6.514
ENSG00000013293	0.0026666666666667	0.0033333333333333
ENSG00000013297	0	0.039666666666667
ENSG00000013306	400.01666666667	443.538
ENSG00000013364	77.955	68.288
ENSG00000013374	69.276666666667	82.423
ENSG00000013375	11.334333333333	13.860666666667
ENSG00000013392	2.0416666666667	2.315
ENSG00000013441	29.274666666667	33.722666666667
ENSG00000013503	6.252	7.942
ENSG00000013523	13.849	13.683333333333
ENSG00000013561	26.106333333333	34.580666666667
ENSG00000013563	33.490666666667	34.951
ENSG00000013573	36.317666666667	35.740666666667
ENSG00000013583	81.532	84.315333333333
ENSG00000013588	138.045	71.458666666667
ENSG00000013619	12.094	12.705666666667
ENSG00000013725	0.050666666666667	0.0083333333333333
ENSG00000013810	57.781666666667	62.142
ENSG00000014123	5.9116666666667	6.9416666666667
ENSG00000014138	47.481333333333	50.066333333333
ENSG00000014164	14.099333333333	16.062
ENSG00000014216	75.424	73.059333333333
ENSG00000014257	0.0096666666666667	0.026333333333333
ENSG00000014641	186.10266666667	228.336
ENSG00000014824	11.886666666667	13.234666666667
ENSG00000014914	4.2583333333333	4.24
ENSG00000014919	30.883666666667	30.986333333333
ENSG00000015133	4.3006666666667	4.966
ENSG00000015153	7.9463333333333	10.527666666667
ENSG00000015171	10.657	12.857666666667
ENSG00000015285	0.071666666666667	0.095333333333333
ENSG00000015413	0.29333333333333	0
ENSG00000015475	44.300333333333	46.489
ENSG00000015479	92.478666666667	125.70333333333
ENSG00000015520	0.027	0
ENSG00000015532	23.125	22.070666666667
ENSG00000015568	0.406	0.507
ENSG00000015592	0	0
ENSG00000015676	26.792333333333	28.029
ENSG00000016082	0.767	1.101
ENSG00000016391	1.319	0.92566666666667
ENSG00000016402	0	0
ENSG00000016490	0	0
ENSG00000016602	0	0
ENSG00000016864	45.466666666667	44.361666666667
ENSG00000017260	26.481	24.735
ENSG00000017427	0	0.004
ENSG00000017483	355.86966666667	234.29633333333
ENSG00000017797	23.444	29.598
ENSG00000018189	3.0246666666667	2.8463333333333
ENSG00000018236	7.567	6.4253333333333
ENSG00000018280	0.28966666666667	0.251
ENSG00000018408	17.851333333333	13.682333333333
ENSG00000018510	40.123666666667	59.26
ENSG00000018610	47.226	54.508
ENSG00000018625	0.050333333333333	0.024666666666667
ENSG00000018699	12.425	17.359333333333
ENSG00000018869	0	0
ENSG00000019102	0	0
ENSG00000019144	16.685333333333	20.932333333333
ENSG00000019169	0.27466666666667	1.1726666666667
ENSG00000019186	0.046	0.054666666666667
ENSG00000019485	2.1953333333333	2.841
ENSG00000019505	0	0.0056666666666667
ENSG00000019549	22.633	22.631666666667
ENSG00000019582	27.535333333333	14.074333333333
ENSG00000019991	181.274	0.292
ENSG00000019995	7.7463333333333	9.0296666666667
ENSG00000020129	17.309666666667	17.824666666667
ENSG00000020181	2.359	1.66
ENSG00000020256	11.123666666667	11.926333333333
ENSG00000020426	20.572	32.895666666667
ENSG00000020577	2.0773333333333	2.124
ENSG00000020633	0.24366666666667	0.14366666666667
ENSG00000020922	10.188333333333	12.102333333333
ENSG00000021300	0.039	0.025666666666667
ENSG00000021355	79.442666666667	70.288
ENSG00000021461	0	0
ENSG00000021488	0	0
ENSG00000021574	6.5973333333333	7.995
ENSG00000021645	0.72	0.747
ENSG00000021762	115.17	99.308666666667
ENSG00000021776	8.6076666666667	11.219333333333
ENSG00000021826	697.795	722.96133333333
ENSG00000021852	0	0.1
ENSG00000022267	14.145666666667	14.583
ENSG00000022277	131.76766666667	144.622
ENSG00000022355	0.0073333333333333	0
ENSG00000022556	0	0.0073333333333333
ENSG00000022567	1.438	1.825
ENSG00000022840	103.921	100.17133333333
ENSG00000022976	7.642	8.6563333333333
ENSG00000023041	24.245	28.254666666667
ENSG00000023171	51.519333333333	67.314
ENSG00000023191	167.06833333333	154.99133333333
ENSG00000023228	87.613666666667	93.319333333333
ENSG00000023287	5.8376666666667	7.3256666666667
ENSG00000023318	17.883666666667	20.404333333333
ENSG00000023330	60.330333333333	69.320333333333
ENSG00000023445	5.8393333333333	8.883
ENSG00000023516	2.125	2.4546666666667
ENSG00000023572	29.688333333333	38.834666666667
ENSG00000023608	6.561	7.9003333333333
ENSG00000023697	42.315	46.268
ENSG00000023734	111.60266666667	145.718
ENSG00000023839	20.625	27.622333333333
ENSG00000023892	0.12866666666667	0.12866666666667
ENSG00000023902	1.877	1.5223333333333
ENSG00000023909	8.1106666666667	10.226333333333
ENSG00000024048	5.3293333333333	7.6503333333333
ENSG00000024422	101.93133333333	74.387333333333
ENSG00000024526	12.496333333333	15.336333333333
ENSG00000024862	6.7973333333333	7.1516666666667
ENSG00000025039	1.1366666666667	0.49266666666667
ENSG00000025156	7.0126666666667	10.281333333333
ENSG00000025293	16.140666666667	18.203
ENSG00000025423	0.81766666666667	0.707
ENSG00000025434	20.016666666667	20.701666666667
ENSG00000025708	4.7476666666667	3.6093333333333
ENSG00000025770	91.128666666667	81.708
ENSG00000025772	74.758666666667	89.237
ENSG00000025796	11.813	12.892666666667
ENSG00000025800	24.721	29.903333333333
ENSG00000026025	994.50933333333	960.22466666667
ENSG00000026036	1.206	0.79866666666667
ENSG00000026103	3.4183333333333	4.8813333333333
ENSG00000026297	52.886333333333	47.098
ENSG00000026508	336.99266666667	364.661
ENSG00000026559	0.174	0.197
ENSG00000026652	0.70666666666667	0.70133333333333
ENSG00000026751	0.039333333333333	0.011
ENSG00000026950	11.654666666667	13.405
ENSG00000027001	13.827	14.567
ENSG00000027075	2.5353333333333	3.184
ENSG00000027644	0	0.0063333333333333
ENSG00000027697	10.919666666667	12.702666666667
ENSG00000027847	32.881333333333	27.86
ENSG00000027869	9.8213333333333	12.178333333333
ENSG00000028116	9.0563333333333	11.028666666667
ENSG00000028137	0.17166666666667	0.031666666666667
ENSG00000028203	15.938333333333	17.406333333333
ENSG00000028277	0.065333333333333	0.12566666666667
ENSG00000028310	58.534666666667	57.310333333333
ENSG00000028528	65.342666666667	76.568
ENSG00000028839	14.635666666667	18.202
ENSG00000029153	3.8423333333333	4.7263333333333
ENSG00000029363	23.100333333333	27.992333333333
ENSG00000029364	23.717666666667	25.991333333333
ENSG00000029534	0.10333333333333	0.045
ENSG00000029559	0.021333333333333	0.14066666666667
ENSG00000029639	7.7633333333333	7.4636666666667
ENSG00000029725	24.75	29.126
ENSG00000029993	93.111666666667	109.57166666667
ENSG00000030066	38.131333333333	50.706
ENSG00000030110	26.113333333333	31.087666666667
ENSG00000030304	0.0063333333333333	0
ENSG00000030419	0.22066666666667	0.14866666666667
ENSG00000030582	328.361	274.473
ENSG00000031003	4.4133333333333	5.2396666666667
ENSG00000031081	0.038666666666667	0.10933333333333
ENSG00000031691	11.061333333333	12.022
ENSG00000031698	128.175	136.44233333333
ENSG00000031823	54.346666666667	62.805
ENSG00000032219	2.0116666666667	2.305
ENSG00000032389	38.143666666667	38.380333333333
ENSG00000032444	52.078666666667	51.021666666667
ENSG00000032742	1.3366666666667	1.5826666666667
ENSG00000033011	31.487333333333	38.629333333333
ENSG00000033030	7.1316666666667	8.832
ENSG00000033050	40.326333333333	50.062
ENSG00000033100	37.612	33.866333333333
ENSG00000033122	0.013333333333333	0.028
ENSG00000033170	4.696	6.8266666666667
ENSG00000033178	4.7193333333333	5.0786666666667
ENSG00000033327	7.1926666666667	7.177
ENSG00000033627	27.470666666667	31.345
ENSG00000033800	9.259	10.892666666667
ENSG00000033867	4.969	7.802
ENSG00000034053	0.057	0
ENSG00000034152	33.325666666667	41.275666666667
ENSG00000034239	0	0
ENSG00000034510	3906.324	3099.6926666667
ENSG00000034533	2.6526666666667	3.7723333333333
ENSG00000034677	8.218	10.381
ENSG00000034693	10.248333333333	9.8093333333333
ENSG00000034713	92.878666666667	95.840333333333
ENSG00000034971	0	0
ENSG00000035115	0.97466666666667	1.0776666666667
ENSG00000035141	69.818	83.691666666667
ENSG00000035403	67.489	81.022333333333
ENSG00000035499	8.5293333333333	12.046
ENSG00000035664	10.54	6.3136666666667
ENSG00000035681	16.767	19.914333333333
ENSG00000035687	37.842	50.493333333333
ENSG00000035720	0	0
ENSG00000035862	216.55966666667	223.54233333333
ENSG00000035928	14.150666666667	16.056333333333
ENSG00000036054	6.339	8.4616666666667
ENSG00000036257	22.203333333333	29.952666666667
ENSG00000036448	0.038333333333333	0.019333333333333
ENSG00000036473	0	0
ENSG00000036530	0	0.004
ENSG00000036549	7.6493333333333	8.1196666666667
ENSG00000036565	0	0
ENSG00000036672	3.5863333333333	3.9353333333333
ENSG00000036828	0.099333333333333	0.060666666666667
ENSG00000037042	10.575	12.887
ENSG00000037241	118.16066666667	166.55566666667
ENSG00000037280	0.020666666666667	0.023333333333333
ENSG00000037474	145.56333333333	173.26966666667
ENSG00000037637	15.787	10.984
ENSG00000037749	13.527333333333	17.721666666667
ENSG00000037757	33.021	29.437
ENSG00000037897	31.142	31.717333333333
ENSG00000037965	0.461	0.52633333333333
ENSG00000038002	7.673	6.5703333333333
ENSG00000038210	8.8566666666667	11.161
ENSG00000038219	5.339	5.5636666666667
ENSG00000038274	64.342333333333	73.713333333333
ENSG00000038295	5.2323333333333	6.5353333333333
ENSG00000038358	31.052	29.509
ENSG00000038382	32.867333333333	29.935
ENSG00000038427	0.116	0.21266666666667
ENSG00000038532	10.409	10.818666666667
ENSG00000038945	0	0
ENSG00000039068	0.097333333333333	0.22466666666667
ENSG00000039123	14.083	17.544333333333
ENSG00000039139	0.18566666666667	0.13566666666667
ENSG00000039319	8.3936666666667	7.0696666666667
ENSG00000039523	37.933666666667	41.254333333333
ENSG00000039537	0	0.039666666666667
ENSG00000039560	4.6596666666667	5.0463333333333
ENSG00000039600	0	0
ENSG00000039650	16.916333333333	42.654666666667
ENSG00000039987	0	0.015333333333333
ENSG00000040199	2.985	4.4753333333333
ENSG00000040275	22.935333333333	33.137
ENSG00000040341	11.928333333333	15.309
ENSG00000040487	11.823333333333	10.651
ENSG00000040531	21.290666666667	19.834666666667
ENSG00000040608	4.2743333333333	4.779
ENSG00000040633	82.723	91.264666666667
ENSG00000040731	0.062666666666667	0.087
ENSG00000040933	5.218	7.0206666666667
ENSG00000041353	3.2053333333333	5.4756666666667
ENSG00000041357	158.93466666667	236.00033333333
ENSG00000041515	0.67666666666667	0.75733333333333
ENSG00000041802	18.393666666667	27.345
ENSG00000041880	6.3696666666667	5.395
ENSG00000041982	2.7273333333333	3.5446666666667
ENSG00000041988	20.496	21.141
ENSG00000042062	0	0
ENSG00000042088	26.111333333333	30.188666666667
ENSG00000042286	12.344666666667	11.923
ENSG00000042317	2.7306666666667	2.858
ENSG00000042429	17.673	24.050333333333
ENSG00000042445	36.993333333333	37.011666666667
ENSG00000042493	231.26433333333	221.53666666667
ENSG00000042753	167.984	157.933
ENSG00000042781	0	0.003
ENSG00000042813	0	0
ENSG00000042832	0	0.0033333333333333
ENSG00000042980	0	0
ENSG00000043039	0	0
ENSG00000043093	6.1983333333333	9.6216666666667
ENSG00000043143	37.909333333333	44.797
ENSG00000043355	8.3233333333333	7.7996666666667
ENSG00000043462	0.021	0
ENSG00000043514	26.654	26.166666666667
ENSG00000043591	0.021	0.058666666666667
ENSG00000044012	0	0
ENSG00000044090	18.041	15.884333333333
ENSG00000044115	315.304	322.72366666667
ENSG00000044446	14.083333333333	14.216
ENSG00000044459	1.847	2.037
ENSG00000044524	0.181	0.058333333333333
ENSG00000044574	359.388	381.399
ENSG00000046604	34.607666666667	36.903666666667
ENSG00000046647	15.465	13.812
ENSG00000046651	7.0213333333333	6.0946666666667
ENSG00000046653	0.34633333333333	0.58766666666667
ENSG00000046774	0	0
ENSG00000046889	0.003	0.013333333333333
ENSG00000047056	3.1703333333333	3.452
ENSG00000047188	6.0826666666667	6.843
ENSG00000047230	17.781333333333	18.716
ENSG00000047249	29.191666666667	32.636
ENSG00000047315	26.090666666667	38.081
ENSG00000047346	3.159	3.6263333333333
ENSG00000047365	1.2933333333333	1.2363333333333
ENSG00000047410	14.428333333333	14.766
ENSG00000047457	0.039333333333333	0.072666666666667
ENSG00000047578	8.3423333333333	7.3716666666667
ENSG00000047579	20.482333333333	24.928
ENSG00000047597	2.3226666666667	2.4463333333333
ENSG00000047617	4.9313333333333	5.5083333333333
ENSG00000047621	2.41	3.513
ENSG00000047634	6.8873333333333	11.486666666667
ENSG00000047644	5.2453333333333	5.833
ENSG00000047648	0.18233333333333	0.41633333333333
ENSG00000047662	0	0
ENSG00000047849	147.40433333333	148.16933333333
ENSG00000047932	15.188666666667	15.733
ENSG00000047936	0.011666666666667	0.028666666666667
ENSG00000048028	23.494333333333	26.071666666667
ENSG00000048052	0.094	0.096666666666667
ENSG00000048140	30.325666666667	34.183
ENSG00000048162	121.78766666667	170.482
ENSG00000048342	5.6846666666667	6.854
ENSG00000048392	11.632666666667	3.452
ENSG00000048405	4.139	5.3213333333333
ENSG00000048462	0	0
ENSG00000048471	2.223	2.3123333333333
ENSG00000048540	0.020666666666667	0
ENSG00000048544	43.122333333333	59.850333333333
ENSG00000048545	0	0
ENSG00000048649	5.1013333333333	5.8486666666667
ENSG00000048707	6.5566666666667	6.687
ENSG00000048740	0.297	0.22333333333333
ENSG00000048828	78.096333333333	87.516333333333
ENSG00000048991	24.631666666667	26.217
ENSG00000049089	0.28033333333333	0.34733333333333
ENSG00000049130	5.9433333333333	7.2983333333333
ENSG00000049167	7.6733333333333	10.554666666667
ENSG00000049192	0.12566666666667	0.172
ENSG00000049239	6.0756666666667	5.087
ENSG00000049245	77.061666666667	97.892666666667
ENSG00000049246	1.2376666666667	1.8493333333333
ENSG00000049247	0	0
ENSG00000049249	0	0.119
ENSG00000049283	0	0
ENSG00000049323	1.1336666666667	1.1933333333333
ENSG00000049449	121.582	129.90533333333
ENSG00000049540	0.092666666666667	0.054
ENSG00000049541	173.51533333333	171.44166666667
ENSG00000049618	9.6573333333333	8.3023333333333
ENSG00000049656	301.50133333333	320.918
ENSG00000049759	22.240333333333	21.527333333333
ENSG00000049768	0.043	0.027333333333333
ENSG00000049769	0.69066666666667	0.888
ENSG00000049860	125.18433333333	153.704
ENSG00000049883	9.1123333333333	9.961
ENSG00000050030	0	0
ENSG00000050130	22.243	30.677
ENSG00000050165	1.5486666666667	1.717
ENSG00000050327	11.325666666667	12.656666666667
ENSG00000050344	0.895	1.2043333333333
ENSG00000050393	19.850333333333	26.737333333333
ENSG00000050405	19.866333333333	28.73
ENSG00000050426	89.713333333333	71.918
ENSG00000050438	0.31066666666667	0.32133333333333
ENSG00000050555	5.2263333333333	3.7263333333333
ENSG00000050628	0	0.0033333333333333
ENSG00000050730	0	0
ENSG00000050748	38.563666666667	48.19
ENSG00000050767	0	0
ENSG00000050820	16.312	20.194333333333
ENSG00000051009	13.403	13.297
ENSG00000051108	59.231	59.11
ENSG00000051128	44.732666666667	44.997
ENSG00000051180	35.912333333333	32.407333333333
ENSG00000051341	1.7963333333333	1.704
ENSG00000051382	10.894666666667	12.873666666667
ENSG00000051523	202.656	173.75066666667
ENSG00000051596	237.79133333333	238.32866666667
ENSG00000051620	5.943	6.2646666666667
ENSG00000051825	5.3653333333333	5.8053333333333
ENSG00000052126	4.0166666666667	4.747
ENSG00000052344	22.533333333333	5.233
ENSG00000052723	3.7346666666667	4.9846666666667
ENSG00000052749	25.988333333333	34.918666666667
ENSG00000052795	2.4713333333333	1.8563333333333
ENSG00000052802	12.544333333333	18.666333333333
ENSG00000052841	16.838666666667	19.635666666667
ENSG00000052850	0.029	0.020333333333333
ENSG00000053108	1.7643333333333	2.865
ENSG00000053254	14.857666666667	14.077333333333
ENSG00000053328	0	0
ENSG00000053371	98.051666666667	83.283333333333
ENSG00000053372	76.679	84.886333333333
ENSG00000053438	0.51766666666667	0.56866666666667
ENSG00000053501	48.820666666667	52.190333333333
ENSG00000053524	0.47533333333333	0.602
ENSG00000053702	0.21566666666667	0.26233333333333
ENSG00000053747	2.1103333333333	2.5626666666667
ENSG00000053770	4.2686666666667	6.2713333333333
ENSG00000053900	4.276	4.481
ENSG00000053918	5.28	3.528
ENSG00000054116	77.994	87.725
ENSG00000054118	54.227333333333	58.854666666667
ENSG00000054148	186.50966666667	158.49066666667
ENSG00000054179	1.8636666666667	1.113
ENSG00000054219	0	0
ENSG00000054267	5.63	6.5196666666667
ENSG00000054277	38.828333333333	31.998
ENSG00000054282	3.5843333333333	4.2126666666667
ENSG00000054356	0.34766666666667	0.226
ENSG00000054392	1.4566666666667	1.438
ENSG00000054523	11.145666666667	13.422333333333
ENSG00000054598	18.222333333333	21.431
ENSG00000054611	26.622666666667	19.534333333333
ENSG00000054654	17.531333333333	11.203
ENSG00000054690	2.095	2.6096666666667
ENSG00000054793	15.080666666667	13.826
ENSG00000054796	0	0
ENSG00000054803	0	0
ENSG00000054938	0.25333333333333	0.084666666666667
ENSG00000054965	13.269666666667	10.655333333333
ENSG00000054967	11.966666666667	8.2036666666667
ENSG00000054983	0	0.12833333333333
ENSG00000055044	29.138333333333	45.413
ENSG00000055070	129.46333333333	144.22866666667
ENSG00000055118	0.019333333333333	0.0073333333333333
ENSG00000055130	33.309333333333	40.460666666667
ENSG00000055147	5.7923333333333	8.5163333333333
ENSG00000055163	0.291	0.10133333333333
ENSG00000055208	12.988666666667	15.648
ENSG00000055211	16.01	17.642666666667
ENSG00000055332	12.185666666667	14.942333333333
ENSG00000055483	34.494333333333	33.835333333333
ENSG00000055609	8.004	7.9743333333333
ENSG00000055732	0.12	0.087
ENSG00000055813	2.0836666666667	1.9713333333333
ENSG00000055917	22.454666666667	24.959333333333
ENSG00000055950	122.128	117.02466666667
ENSG00000055955	0.78733333333333	0.81666666666667
ENSG00000055957	0	0.23033333333333
ENSG00000056050	14.022333333333	21.621666666667
ENSG00000056097	20.358	30.650666666667
ENSG00000056277	1.609	2.2243333333333
ENSG00000056291	1.5753333333333	2.1603333333333
ENSG00000056487	0	0
ENSG00000056558	0.45633333333333	0.54166666666667
ENSG00000056586	13.831333333333	13.38
ENSG00000056736	2.2623333333333	1.5586666666667
ENSG00000056972	30.845333333333	26.148333333333
ENSG00000056998	0.027333333333333	0
ENSG00000057019	5.312	7.289
ENSG00000057149	0.18166666666667	0.218
ENSG00000057252	13.595333333333	25.059333333333
ENSG00000057294	6.822	5.84
ENSG00000057468	0	0
ENSG00000057593	0	0.01
ENSG00000057608	126.12566666667	187.147
ENSG00000057657	11.402	7.4463333333333
ENSG00000057663	11.149333333333	13.979666666667
ENSG00000057704	0.26366666666667	0.386
ENSG00000057757	56.725666666667	62.411
ENSG00000057935	20.54	22.697
ENSG00000058056	8.6766666666667	13.456
ENSG00000058063	4.4783333333333	6.182
ENSG00000058085	0.054666666666667	0.132
ENSG00000058091	8.7043333333333	9.2936666666667
ENSG00000058262	191.77366666667	188.671
ENSG00000058272	9.708	10.427666666667
ENSG00000058335	0.009	0
ENSG00000058404	0.13966666666667	0.218
ENSG00000058453	2.3106666666667	2.0553333333333
ENSG00000058600	40.481666666667	44.406
ENSG00000058668	32.157	32.453666666667
ENSG00000058673	17.311	20.907333333333
ENSG00000058729	6.7496666666667	10.172666666667
ENSG00000058799	15.444	16.579
ENSG00000058804	30.396	39.941333333333
ENSG00000058866	0.0056666666666667	0
ENSG00000059122	22.928333333333	25.645
ENSG00000059145	5.6853333333333	5.612
ENSG00000059377	0.015333333333333	0.028
ENSG00000059378	18.781333333333	20.244
ENSG00000059573	153.332	134.823
ENSG00000059588	9.764	12.65
ENSG00000059691	39.632333333333	39.2
ENSG00000059728	5.5606666666667	4.0086666666667
ENSG00000059758	9.5363333333333	11.148333333333
ENSG00000059769	5.2946666666667	6.2003333333333
ENSG00000059804	110.64266666667	54.444333333333
ENSG00000059915	0.030333333333333	0.097333333333333
ENSG00000060069	20.315666666667	18.663666666667
ENSG00000060138	354.00566666667	383.724
ENSG00000060140	1.409	1.85
ENSG00000060237	65.703333333333	66.155333333333
ENSG00000060339	15.850666666667	20.395666666667
ENSG00000060491	69.844666666667	60.488666666667
ENSG00000060558	0.022666666666667	0.073333333333333
ENSG00000060566	0.019666666666667	0
ENSG00000060642	16.658	13.389666666667
ENSG00000060656	18.578	13.640333333333
ENSG00000060688	87.756	103.61066666667
ENSG00000060709	0	0
ENSG00000060718	0.029666666666667	0.070333333333333
ENSG00000060749	10.173666666667	10.662666666667
ENSG00000060762	25.198666666667	33.319
ENSG00000060971	34.976666666667	36.675
ENSG00000060982	10.58	8.9286666666667
ENSG00000061273	38.507666666667	35.024666666667
ENSG00000061337	0	0
ENSG00000061455	0.35233333333333	0.357
ENSG00000061492	0	0
ENSG00000061656	23.901	9.26
ENSG00000061676	28.988666666667	37.211333333333
ENSG00000061794	47.705333333333	64.891
ENSG00000061918	0.0076666666666667	0.0086666666666667
ENSG00000061936	23.822666666667	26.063
ENSG00000061938	19.447666666667	16.210333333333
ENSG00000061987	5.2263333333333	6.036
ENSG00000062038	9.8703333333333	8.8166666666667
ENSG00000062096	0	0
ENSG00000062194	15.77	18.372666666667
ENSG00000062282	6.156	10.110666666667
ENSG00000062370	0.91933333333333	0.98766666666667
ENSG00000062485	204.98733333333	239.88933333333
ENSG00000062524	0.062	0.036
ENSG00000062582	325.22666666667	326.60633333333
ENSG00000062598	10.037666666667	12.398
ENSG00000062650	9.7813333333333	11.759666666667
ENSG00000062716	61.758333333333	73.483666666667
ENSG00000062725	9.088	10.758666666667
ENSG00000062822	80.582666666667	75.475333333333
ENSG00000063015	0	0
ENSG00000063046	663.326	670.37466666667
ENSG00000063127	0.060333333333333	0.37766666666667
ENSG00000063169	2.3796666666667	2.5006666666667
ENSG00000063176	6.46	5.3046666666667
ENSG00000063177	2138.1953333333	2044.764
ENSG00000063180	3.5176666666667	2.8483333333333
ENSG00000063241	39.694	46.348333333333
ENSG00000063244	169.59066666667	180.54466666667
ENSG00000063245	93.460666666667	81.107
ENSG00000063322	22.205333333333	24.855666666667
ENSG00000063438	3.5136666666667	4.864
ENSG00000063515	0	0
ENSG00000063587	2.6906666666667	2.4123333333333
ENSG00000063601	39.315666666667	36.95
ENSG00000063660	49.379	50.652333333333
ENSG00000063761	10.697	13.205
ENSG00000063854	93.493666666667	68.113333333333
ENSG00000063978	30.426666666667	31.090666666667
ENSG00000064012	21.044666666667	20.108666666667
ENSG00000064042	81.997666666667	73.564666666667
ENSG00000064102	27.044333333333	29.864333333333
ENSG00000064115	118.218	128.278
ENSG00000064195	18.776666666667	22.268
ENSG00000064199	1.7973333333333	2.5036666666667
ENSG00000064201	0	0
ENSG00000064205	1015.7553333333	610.84766666667
ENSG00000064218	0	0
ENSG00000064225	1.3426666666667	1.4646666666667
ENSG00000064270	0.018333333333333	0.0086666666666667
ENSG00000064300	0.21766666666667	0.091666666666667
ENSG00000064309	8.6176666666667	7.5476666666667
ENSG00000064313	6.6923333333333	8.8896666666667
ENSG00000064393	3.708	3.964
ENSG00000064419	34.168333333333	41.041
ENSG00000064489	1.496	2.781
ENSG00000064490	58.663666666667	58.943333333333
ENSG00000064545	42.946	39.728
ENSG00000064547	0.76333333333333	0.71066666666667
ENSG00000064601	154.69433333333	141.47833333333
ENSG00000064607	17.294	20.601
ENSG00000064651	1.55	2.0346666666667
ENSG00000064652	15.749	16.744333333333
ENSG00000064655	0.030666666666667	0.023666666666667
ENSG00000064666	86.784	96.035
ENSG00000064687	10.029333333333	6.6453333333333
ENSG00000064692	0.015	0.030666666666667
ENSG00000064703	9.924	13.482
ENSG00000064726	28.348	35.865666666667
ENSG00000064763	0.14466666666667	0.14833333333333
ENSG00000064787	0	0
ENSG00000064835	0	0.135
ENSG00000064886	0	0
ENSG00000064932	46.716	38.342666666667
ENSG00000064933	4.5163333333333	6.3233333333333
ENSG00000064961	438.42366666667	440.67633333333
ENSG00000064989	0.13666666666667	0.189
ENSG00000064995	34.593666666667	41.409
ENSG00000064999	14.462	15.393
ENSG00000065000	35.678333333333	32.049666666667
ENSG00000065029	27.453	23.729
ENSG00000065054	100.60366666667	100.653
ENSG00000065057	47.418	49.498333333333
ENSG00000065060	10.435	11.998
ENSG00000065135	11.828666666667	15.758666666667
ENSG00000065150	110.75833333333	151.259
ENSG00000065154	41.294666666667	52.118333333333
ENSG00000065183	13.867666666667	18.706
ENSG00000065243	11.147666666667	12.012333333333
ENSG00000065268	45.821333333333	43.814
ENSG00000065308	48.039	33.629666666667
ENSG00000065320	0.024	0.022333333333333
ENSG00000065325	59.599666666667	64.861
ENSG00000065328	8.071	11.847
ENSG00000065357	9.726	10.616333333333
ENSG00000065361	4.4176666666667	4.623
ENSG00000065371	0	0
ENSG00000065413	0.71566666666667	1.6753333333333
ENSG00000065427	194.58866666667	244.537
ENSG00000065457	11.016333333333	11.007666666667
ENSG00000065485	34.361333333333	34.868666666667
ENSG00000065491	12.796333333333	13.067666666667
ENSG00000065518	356.694	360.74333333333
ENSG00000065526	9.531	10.299666666667
ENSG00000065534	2.669	4.4113333333333
ENSG00000065548	23.642	33.943
ENSG00000065559	7.7463333333333	10.514666666667
ENSG00000065600	8.33	11.079333333333
ENSG00000065609	0	0
ENSG00000065613	7.5393333333333	8.9293333333333
ENSG00000065615	2.458	4.452
ENSG00000065618	19.795666666667	9.1896666666667
ENSG00000065621	5.682	6.323
ENSG00000065665	2.019	2.759
ENSG00000065675	0	0
ENSG00000065717	5.2473333333333	4.1353333333333
ENSG00000065802	13.347333333333	13.201
ENSG00000065809	14.672666666667	19.759
ENSG00000065833	11.879333333333	15.261666666667
ENSG00000065882	8.927	12.444333333333
ENSG00000065883	12.484333333333	15.337
ENSG00000065911	144.515	163.593
ENSG00000065923	2.8906666666667	2.9283333333333
ENSG00000065970	12.910666666667	13.238
ENSG00000065978	1292.159	1613.42
ENSG00000065989	4.994	4.2396666666667
ENSG00000066027	16.326666666667	20.798
ENSG00000066032	0	0
ENSG00000066044	109.38466666667	118.48233333333
ENSG00000066056	0.039666666666667	0.105
ENSG00000066084	18.474333333333	19.104
ENSG00000066117	75.459	87.298
ENSG00000066135	15.614666666667	18.575666666667
ENSG00000066136	38.32	44.292333333333
ENSG00000066185	0	0.021333333333333
ENSG00000066230	18.252	17.447333333333
ENSG00000066248	10.846333333333	8.4723333333333
ENSG00000066279	6.738	7.6313333333333
ENSG00000066294	0	0
ENSG00000066322	78.204	91.106
ENSG00000066336	0.077666666666667	0.147
ENSG00000066379	99.072333333333	110.15
ENSG00000066382	0	0
ENSG00000066405	0.079333333333333	0.051
ENSG00000066422	5.6293333333333	7.9636666666667
ENSG00000066427	4.8443333333333	5.684
ENSG00000066455	8.6563333333333	9.8563333333333
ENSG00000066468	0	0
ENSG00000066557	6.002	8.028
ENSG00000066583	29.379	38.744333333333
ENSG00000066629	12.166333333333	13.762
ENSG00000066651	10.894333333333	15.175666666667
ENSG00000066654	6.087	8.1753333333333
ENSG00000066697	45.446	37.577666666667
ENSG00000066735	17.374333333333	18.691666666667
ENSG00000066739	1.8923333333333	2.389
ENSG00000066777	5.403	6.3393333333333
ENSG00000066813	0	0.047666666666667
ENSG00000066827	8.4476666666667	7.5333333333333
ENSG00000066855	23.166	31.152333333333
ENSG00000066923	0.15833333333333	0.11
ENSG00000066926	33.200666666667	36.805333333333
ENSG00000066933	2.4733333333333	2.213
ENSG00000067048	0.044333333333333	0.178
ENSG00000067057	344.72833333333	219.613
ENSG00000067064	13.590666666667	18.97
ENSG00000067066	19.059666666667	18.071
ENSG00000067082	6.101	6.6203333333333
ENSG00000067113	11.717333333333	13.189333333333
ENSG00000067141	0.604	0.646
ENSG00000067167	97.107333333333	124.70033333333
ENSG00000067177	15.210333333333	16.300333333333
ENSG00000067182	213.98333333333	204.69733333333
ENSG00000067191	3.6326666666667	2.6946666666667
ENSG00000067208	2.3036666666667	3.0633333333333
ENSG00000067221	3.4496666666667	3.4523333333333
ENSG00000067225	4264.8616666667	3532.3686666667
ENSG00000067248	4.996	8.0253333333333
ENSG00000067334	9.2553333333333	14.640333333333
ENSG00000067365	15.473666666667	13.753333333333
ENSG00000067369	11.431666666667	13.703333333333
ENSG00000067445	0	0.051666666666667
ENSG00000067533	3.4243333333333	4.5383333333333
ENSG00000067560	785.88933333333	774.69233333333
ENSG00000067596	44.488666666667	54.921
ENSG00000067606	12.117	11.569
ENSG00000067646	0.009	0.016666666666667
ENSG00000067704	88.521	86.593333333333
ENSG00000067715	0.051	0.041666666666667
ENSG00000067798	0.014333333333333	0.037
ENSG00000067829	195.41033333333	199.55133333333
ENSG00000067836	15.794333333333	18.669333333333
ENSG00000067840	3.548	1.724
ENSG00000067842	0.018	0
ENSG00000067900	5.6106666666667	6.9923333333333
ENSG00000067955	33.684	38.337666666667
ENSG00000067992	22.351	13.769666666667
ENSG00000068001	42.335666666667	49.049
ENSG00000068024	7.533	8.5913333333333
ENSG00000068028	38.529	29.241666666667
ENSG00000068078	13.957666666667	15.577666666667
ENSG00000068079	15.679333333333	17.833666666667
ENSG00000068097	16.351333333333	20.982
ENSG00000068120	152.80266666667	171.205
ENSG00000068137	16.001333333333	16.063333333333
ENSG00000068305	10.336	8.6393333333333
ENSG00000068308	100.90766666667	94.274666666667
ENSG00000068323	55.707	50.192
ENSG00000068354	22.022333333333	17.766333333333
ENSG00000068366	18.789333333333	26.010333333333
ENSG00000068383	9.785	11.043666666667
ENSG00000068394	58.151333333333	63.221333333333
ENSG00000068400	32.89	31.551666666667
ENSG00000068438	205.153	165.53733333333
ENSG00000068489	52.818	69.038666666667
ENSG00000068615	4.942	7.597
ENSG00000068650	17.553666666667	16.009
ENSG00000068654	19.610666666667	22.001333333333
ENSG00000068697	402.45933333333	457.07466666667
ENSG00000068724	22.860333333333	23.867333333333
ENSG00000068745	62.786666666667	67.158
ENSG00000068781	0	0.009
ENSG00000068784	2.807	3.7073333333333
ENSG00000068796	8.4983333333333	10.469
ENSG00000068831	0	0
ENSG00000068878	11.784666666667	14.675333333333
ENSG00000068885	5.0316666666667	4.0466666666667
ENSG00000068903	38.680666666667	37.116
ENSG00000068912	22.357333333333	29.756
ENSG00000068971	10.292	5.027
ENSG00000068976	0	0.0096666666666667
ENSG00000068985	1.0656666666667	1.4716666666667
ENSG00000069011	135.72833333333	149.20866666667
ENSG00000069018	0	0
ENSG00000069020	3.532	3.0453333333333
ENSG00000069122	0.075	0.109
ENSG00000069188	0.0026666666666667	0.0056666666666667
ENSG00000069206	0	0
ENSG00000069248	17.309	22.924666666667
ENSG00000069275	96.226666666667	113.88333333333
ENSG00000069329	32.503666666667	44.431333333333
ENSG00000069345	47.407	60.833666666667
ENSG00000069399	24.655	19.756666666667
ENSG00000069424	20.630333333333	18.913333333333
ENSG00000069431	0.43333333333333	0.565
ENSG00000069482	141.351	170.42466666667
ENSG00000069493	0.31266666666667	0.31466666666667
ENSG00000069509	20.673333333333	23.119666666667
ENSG00000069535	42.773	43.715666666667
ENSG00000069667	0.584	0.502
ENSG00000069696	0.095333333333333	0.018333333333333
ENSG00000069702	4.527	6.001
ENSG00000069764	0	0
ENSG00000069812	0.708	1.2796666666667
ENSG00000069849	246.49133333333	290.35633333333
ENSG00000069869	5.8353333333333	6.3666666666667
ENSG00000069943	10.031333333333	13.567666666667
ENSG00000069956	10.748333333333	15.132666666667
ENSG00000069966	32.756	32.961666666667
ENSG00000069974	11.969	12.963666666667
ENSG00000069998	92.645333333333	71.923333333333
ENSG00000070010	110.476	117.74466666667
ENSG00000070018	3.768	4.2473333333333
ENSG00000070019	0.0086666666666667	0.0066666666666667
ENSG00000070031	0	0
ENSG00000070047	19.910333333333	19.592333333333
ENSG00000070061	23.462333333333	32.595333333333
ENSG00000070081	24.034	28.709666666667
ENSG00000070087	104.652	83.333
ENSG00000070159	4.3813333333333	4.9623333333333
ENSG00000070182	0.03	0.039666666666667
ENSG00000070190	0.042	0.045666666666667
ENSG00000070193	0.029333333333333	0.014333333333333
ENSG00000070214	17.142333333333	18.649
ENSG00000070269	2.7496666666667	3.3716666666667
ENSG00000070366	14.414333333333	11.753333333333
ENSG00000070367	9.6766666666667	12.147
ENSG00000070371	15.278	12.954666666667
ENSG00000070388	0	0.12333333333333
ENSG00000070404	212.31166666667	179.86933333333
ENSG00000070413	24.233	22.350666666667
ENSG00000070423	39.390666666667	37.121333333333
ENSG00000070444	14.372666666667	10.786
ENSG00000070476	9.0763333333333	9.25
ENSG00000070495	47.355	39.539333333333
ENSG00000070501	15.153	19.912333333333
ENSG00000070526	0	0
ENSG00000070540	7.5136666666667	8.972
ENSG00000070601	0	0.034666666666667
ENSG00000070610	13.454666666667	13.542333333333
ENSG00000070614	24.155	23.014333333333
ENSG00000070669	75.559333333333	86.819666666667
ENSG00000070718	7.6613333333333	9.829
ENSG00000070729	1.3003333333333	0.44733333333333
ENSG00000070731	0.085666666666667	0.299
ENSG00000070748	0	0.022666666666667
ENSG00000070756	757.69266666667	767.24633333333
ENSG00000070759	2.4953333333333	2.801
ENSG00000070761	47.664	51.816666666667
ENSG00000070770	31.122	28.622333333333
ENSG00000070778	3.676	3.027
ENSG00000070785	30.977666666667	42.578333333333
ENSG00000070808	0.0096666666666667	0.007
ENSG00000070814	81.477666666667	92.289666666667
ENSG00000070831	47.375333333333	62.231
ENSG00000070882	4.9076666666667	6.416
ENSG00000070886	0	0
ENSG00000070915	140.564	107.67033333333
ENSG00000070950	8.2043333333333	8.965
ENSG00000070961	14.951333333333	17.352666666667
ENSG00000070985	0	0
ENSG00000071051	1.8333333333333	1.631
ENSG00000071054	26.950666666667	26.841333333333
ENSG00000071073	1.1643333333333	1.6586666666667
ENSG00000071082	1350.4063333333	1441.7876666667
ENSG00000071127	153.737	171.50266666667
ENSG00000071189	3.8546666666667	4.7676666666667
ENSG00000071203	0	0
ENSG00000071205	7.419	9.2443333333333
ENSG00000071242	0.087	0.034333333333333
ENSG00000071243	6.6316666666667	9.859
ENSG00000071246	0.68033333333333	0.73533333333333
ENSG00000071282	0.023333333333333	0.003
ENSG00000071462	209.61733333333	228.74566666667
ENSG00000071537	10.230333333333	9.9946666666667
ENSG00000071539	120.21033333333	126.09733333333
ENSG00000071553	225.93566666667	207.397
ENSG00000071564	56.453666666667	55.780333333333
ENSG00000071575	0.68366666666667	0.7
ENSG00000071626	123.06	118.93433333333
ENSG00000071655	32.267666666667	28.757
ENSG00000071677	0	0
ENSG00000071794	14.201	16.106333333333
ENSG00000071859	142.24	134.12566666667
ENSG00000071889	87.817666666667	75.490333333333
ENSG00000071894	39.274	42.766
ENSG00000071909	0.037	0
ENSG00000071967	11.896	11.706333333333
ENSG00000071991	0.015333333333333	0.0046666666666667
ENSG00000071994	90.291333333333	105.46033333333
ENSG00000072041	4.293	4.9713333333333
ENSG00000072042	26.921	32.682333333333
ENSG00000072062	84.104333333333	81.312
ENSG00000072071	2.305	1.6776666666667
ENSG00000072080	0	0.034
ENSG00000072110	153.02666666667	181.43833333333
ENSG00000072121	9.7956666666667	10.264
ENSG00000072133	0	0
ENSG00000072134	23.151333333333	26.340333333333
ENSG00000072135	24.478333333333	22.862666666667
ENSG00000072163	7.0726666666667	5.4793333333333
ENSG00000072182	0	0
ENSG00000072195	11.265	13.355333333333
ENSG00000072201	0	0.0093333333333333
ENSG00000072210	52.054	72.78
ENSG00000072274	70.216	99.722333333333
ENSG00000072310	78.330333333333	72.028
ENSG00000072315	0	0
ENSG00000072364	16.955333333333	17.914333333333
ENSG00000072401	9.188	10.578
ENSG00000072415	10.076333333333	14.696333333333
ENSG00000072422	5.673	6.5253333333333
ENSG00000072501	128.35	140.692
ENSG00000072506	253.02666666667	284.44933333333
ENSG00000072518	23.324666666667	24.517
ENSG00000072571	9.4843333333333	12.555333333333
ENSG00000072609	10.322666666667	7.7903333333333
ENSG00000072657	0	0
ENSG00000072682	123.40266666667	58.708
ENSG00000072694	0	0
ENSG00000072736	9.1986666666667	12.011
ENSG00000072756	13.614333333333	16.219666666667
ENSG00000072778	603.88433333333	477.329
ENSG00000072786	7.5286666666667	10.617
ENSG00000072803	59.021	59.628
ENSG00000072818	0.10633333333333	0
ENSG00000072832	0.17333333333333	0.33366666666667
ENSG00000072840	2.525	1.831
ENSG00000072849	47.688333333333	49.136333333333
ENSG00000072858	0.01	0
ENSG00000072864	40.131333333333	45.153333333333
ENSG00000072952	0.044333333333333	0.031
ENSG00000072954	2.897	2.456
ENSG00000072958	77.01	78.685333333333
ENSG00000073008	64.782333333333	71.896
ENSG00000073050	41.28	35.808666666667
ENSG00000073060	359.51566666667	285.98866666667
ENSG00000073067	0.014	0.010666666666667
ENSG00000073111	262.024	274.93133333333
ENSG00000073146	0.024333333333333	0
ENSG00000073150	5.463	5.5623333333333
ENSG00000073169	18.705666666667	19.616333333333
ENSG00000073282	0.080333333333333	0.030333333333333
ENSG00000073331	0.92433333333333	1.0933333333333
ENSG00000073350	49.288666666667	54.006
ENSG00000073417	12.128666666667	15.983666666667
ENSG00000073464	0.656	0.653
ENSG00000073536	82.826	66.320666666667
ENSG00000073578	363.56466666667	349.34033333333
ENSG00000073584	58.994	73.754666666667
ENSG00000073598	0	0.019
ENSG00000073605	1.7686666666667	1.231
ENSG00000073614	7.038	6.4893333333333
ENSG00000073670	0.39033333333333	0.68666666666667
ENSG00000073711	0.96566666666667	1.1416666666667
ENSG00000073712	33.003	45.394
ENSG00000073734	0.30566666666667	0.143
ENSG00000073737	0.183	0.13866666666667
ENSG00000073754	0	0
ENSG00000073756	2.4843333333333	2.089
ENSG00000073792	6.91	7.398
ENSG00000073803	13.587666666667	16.169
ENSG00000073849	0.574	0.35566666666667
ENSG00000073861	0	0
ENSG00000073910	0.55066666666667	0.26666666666667
ENSG00000073921	107.894	122.12666666667
ENSG00000073969	32.759666666667	36.951
ENSG00000074047	2.871	2.499
ENSG00000074054	9.2726666666667	10.023333333333
ENSG00000074071	233.63033333333	258.36666666667
ENSG00000074181	1.2083333333333	0.696
ENSG00000074201	157.314	174.06833333333
ENSG00000074211	1.204	0.58766666666667
ENSG00000074219	18.894333333333	21.534666666667
ENSG00000074266	20.839666666667	25.072666666667
ENSG00000074276	0.013333333333333	0
ENSG00000074317	0	0
ENSG00000074319	58.942666666667	61.487333333333
ENSG00000074356	16.220666666667	22.814
ENSG00000074370	1.4163333333333	1.1946666666667
ENSG00000074410	3.3486666666667	2.395
ENSG00000074416	47.264	46.902
ENSG00000074527	4.1293333333333	6.5393333333333
ENSG00000074582	45.582	56.664666666667
ENSG00000074590	1.5716666666667	1.63
ENSG00000074603	5.316	7.3346666666667
ENSG00000074621	1.3623333333333	1.5076666666667
ENSG00000074657	14.103666666667	12.220333333333
ENSG00000074660	0.015333333333333	0.050333333333333
ENSG00000074695	78.164333333333	76.675333333333
ENSG00000074696	59.802	77.782
ENSG00000074706	0	0.019
ENSG00000074755	15.082	15.035333333333
ENSG00000074771	0	0
ENSG00000074800	9408.3663333333	7201.6133333333
ENSG00000074803	0	0.0053333333333333
ENSG00000074842	221.10466666667	200.466
ENSG00000074855	5.6006666666667	5.9833333333333
ENSG00000074935	6.151	6.853
ENSG00000074964	7.856	6.71
ENSG00000074966	0.034666666666667	0
ENSG00000075035	0	0
ENSG00000075043	0.37	0.26433333333333
ENSG00000075073	0.13433333333333	0.102
ENSG00000075089	13.625333333333	20.435
ENSG00000075131	13.340666666667	21.243666666667
ENSG00000075142	339.17133333333	344.64733333333
ENSG00000075151	16.582666666667	17.348333333333
ENSG00000075188	86.671666666667	92.821666666667
ENSG00000075213	0.12133333333333	0.50233333333333
ENSG00000075218	32.342666666667	31.322333333333
ENSG00000075223	17.892666666667	20.109
ENSG00000075234	47.743	53.286
ENSG00000075239	90.975666666667	108.598
ENSG00000075240	12.330666666667	9.3036666666667
ENSG00000075275	12.178333333333	10.058666666667
ENSG00000075290	0.012	0.027
ENSG00000075292	9.8533333333333	11.541333333333
ENSG00000075303	9.9666666666667	11.645333333333
ENSG00000075336	13.558666666667	17.017666666667
ENSG00000075340	0	0
ENSG00000075388	0	0
ENSG00000075391	6.2986666666667	6.635
ENSG00000075399	4.9756666666667	5.0966666666667
ENSG00000075407	1.6346666666667	1.6043333333333
ENSG00000075413	28.257333333333	30.715666666667
ENSG00000075415	1655.8033333333	1749.0136666667
ENSG00000075420	15.902	15.680333333333
ENSG00000075426	124.17333333333	77.114666666667
ENSG00000075429	0	0
ENSG00000075461	0.15933333333333	0.19266666666667
ENSG00000075539	2.702	2.7026666666667
ENSG00000075568	9.4653333333333	8.622
ENSG00000075618	343.17766666667	283.64733333333
ENSG00000075624	5382.4243333333	6496.7133333333
ENSG00000075643	52.213333333333	60.037
ENSG00000075651	2.505	3.316
ENSG00000075673	0.007	0
ENSG00000075702	12.066	14.308333333333
ENSG00000075711	16.763	20.304
ENSG00000075785	150.537	159.081
ENSG00000075790	16.575333333333	21.595
ENSG00000075826	1.3103333333333	0.70233333333333
ENSG00000075856	33.493	37.500333333333
ENSG00000075884	0.015333333333333	0.017333333333333
ENSG00000075886	0.11133333333333	0.035666666666667
ENSG00000075891	0.008	0
ENSG00000075914	52.184	61.073
ENSG00000075945	16.517333333333	19.952
ENSG00000075975	24.957666666667	25.626
ENSG00000076003	75.112666666667	99.334333333333
ENSG00000076043	94.323666666667	98.951333333333
ENSG00000076053	28.336666666667	36.731333333333
ENSG00000076067	17.693666666667	15.949333333333
ENSG00000076108	26.727333333333	27.052
ENSG00000076201	17.793666666667	19.257
ENSG00000076242	30.169	35.558666666667
ENSG00000076248	150.888	173.08233333333
ENSG00000076258	0.15666666666667	0.26533333333333
ENSG00000076321	4.75	6.2243333333333
ENSG00000076344	0.023	0
ENSG00000076351	20.057333333333	20.721
ENSG00000076356	3.6933333333333	4.3303333333333
ENSG00000076382	75.671333333333	82.824666666667
ENSG00000076513	27.534666666667	23.173333333333
ENSG00000076554	137.43033333333	139.16233333333
ENSG00000076555	2.6543333333333	2.6326666666667
ENSG00000076604	67.731	85.355666666667
ENSG00000076641	0.204	0.115
ENSG00000076650	6.886	7.4673333333333
ENSG00000076662	20.889333333333	21.168666666667
ENSG00000076685	27.486666666667	31.833333333333
ENSG00000076706	87.165666666667	97.665666666667
ENSG00000076716	0.012	0.029333333333333
ENSG00000076770	7.06	9.6096666666667
ENSG00000076826	5.488	4.8106666666667
ENSG00000076864	8.787	7.5816666666667
ENSG00000076924	80.784333333333	78.15
ENSG00000076928	50.171	49.772
ENSG00000076944	42.817666666667	36.960666666667
ENSG00000076984	20.054333333333	19.505
ENSG00000077009	0	0
ENSG00000077044	55.514333333333	47.201333333333
ENSG00000077063	0.11966666666667	0.077
ENSG00000077080	0	0.016666666666667
ENSG00000077092	0	0.040666666666667
ENSG00000077097	23.162333333333	24.612333333333
ENSG00000077147	34.855	38.794666666667
ENSG00000077150	40.767666666667	39.186
ENSG00000077152	110.83033333333	143.17166666667
ENSG00000077157	4.863	4.0083333333333
ENSG00000077232	9.7203333333333	10.999333333333
ENSG00000077235	33.01	33.093666666667
ENSG00000077238	7.1576666666667	8.302
ENSG00000077254	12.328333333333	15.452666666667
ENSG00000077264	0	0
ENSG00000077274	0.017333333333333	0
ENSG00000077279	0	0
ENSG00000077312	183.42466666667	204.149
ENSG00000077327	0	0
ENSG00000077348	103.925	88.224
ENSG00000077380	25.536666666667	31.215333333333
ENSG00000077420	8.5296666666667	6.5523333333333
ENSG00000077454	9.4146666666667	10.832666666667
ENSG00000077458	2.9616666666667	3.3396666666667
ENSG00000077463	20.576	20.193666666667
ENSG00000077498	0	0
ENSG00000077514	17.78	21.54
ENSG00000077522	0	0
ENSG00000077549	217.54166666667	224.054
ENSG00000077585	2.4066666666667	2.5976666666667
ENSG00000077616	0.061666666666667	0.0083333333333333
ENSG00000077684	16.72	17.053666666667
ENSG00000077713	14.513333333333	15.986333333333
ENSG00000077721	130.868	154.07366666667
ENSG00000077782	7.517	5.074
ENSG00000077800	0	0
ENSG00000077935	0.034	0.046333333333333
ENSG00000077942	336.45233333333	302.34966666667
ENSG00000077943	0.0046666666666667	0.0076666666666667
ENSG00000077984	0	0
ENSG00000078018	0.24333333333333	0.52166666666667
ENSG00000078043	10.840666666667	11.737333333333
ENSG00000078053	0	0
ENSG00000078061	88.122	92.438333333333
ENSG00000078070	14.222	14.015
ENSG00000078081	0.038666666666667	0.1
ENSG00000078098	1.322	1.2636666666667
ENSG00000078114	0.305	0.316
ENSG00000078124	5.4	6.3153333333333
ENSG00000078140	16.615333333333	23.956666666667
ENSG00000078142	9.814	15.574666666667
ENSG00000078177	0.81066666666667	0.55033333333333
ENSG00000078237	0.98133333333333	3.2496666666667
ENSG00000078246	22.545333333333	22.472666666667
ENSG00000078269	6.88	6.296
ENSG00000078295	0	0
ENSG00000078304	57.966666666667	74.865
ENSG00000078328	0.037333333333333	0.032
ENSG00000078369	227.85633333333	231.16733333333
ENSG00000078399	1.7676666666667	1.973
ENSG00000078401	5.6406666666667	7.0233333333333
ENSG00000078403	12.206	12.937666666667
ENSG00000078487	0.788	0.76666666666667
ENSG00000078549	0.010333333333333	0
ENSG00000078579	0	0
ENSG00000078589	0.029	0.043
ENSG00000078596	0.31766666666667	0.544
ENSG00000078618	37.462	48.242
ENSG00000078668	122.40666666667	131.69266666667
ENSG00000078674	7.091	7.6233333333333
ENSG00000078687	0.29933333333333	0.35666666666667
ENSG00000078699	3.3176666666667	3.108
ENSG00000078725	0	0
ENSG00000078747	10.311	12.160666666667
ENSG00000078795	0.061666666666667	0
ENSG00000078804	10.229333333333	7.9216666666667
ENSG00000078808	189.81633333333	172.62733333333
ENSG00000078814	0.012333333333333	0.009
ENSG00000078898	0	0
ENSG00000078900	0.88833333333333	0.52933333333333
ENSG00000078902	18.387333333333	16.994
ENSG00000078967	17.771666666667	23.556333333333
ENSG00000079101	0.011666666666667	0.049333333333333
ENSG00000079102	0	0
ENSG00000079112	0	0
ENSG00000079134	7.8063333333333	12.146
ENSG00000079150	6.0893333333333	8.4513333333333
ENSG00000079156	0.363	0.763
ENSG00000079215	10.359666666667	13.047666666667
ENSG00000079246	162.24533333333	237.44266666667
ENSG00000079257	38.023666666667	40.54
ENSG00000079263	0	0
ENSG00000079277	24.41	24.975666666667
ENSG00000079308	55.397	50.489666666667
ENSG00000079313	9.607	9.825
ENSG00000079332	42.436333333333	52.828666666667
ENSG00000079335	0.46866666666667	0.70566666666667
ENSG00000079337	0.49133333333333	0.96166666666667
ENSG00000079385	0.19733333333333	0.071
ENSG00000079387	9.3916666666667	14.711666666667
ENSG00000079393	0.12366666666667	0.17466666666667
ENSG00000079432	25.825	16.82
ENSG00000079435	0.10933333333333	0.0076666666666667
ENSG00000079459	72.439666666667	97.003333333333
ENSG00000079462	43.593333333333	47.968
ENSG00000079482	2.3653333333333	2.6966666666667
ENSG00000079557	0	0.073
ENSG00000079616	119.338	133.152
ENSG00000079689	0	0
ENSG00000079691	17.389666666667	18.330333333333
ENSG00000079739	170.453	127.43233333333
ENSG00000079785	64.550666666667	82.18
ENSG00000079805	108.31333333333	102.969
ENSG00000079819	32.989666666667	37.392
ENSG00000079841	0.036333333333333	0.04
ENSG00000079931	0.31533333333333	0.365
ENSG00000079950	14.573666666667	16.768
ENSG00000079974	10.815333333333	10.789
ENSG00000079999	63.988666666667	59.012333333333
ENSG00000080007	0	0.024
ENSG00000080031	0.43433333333333	0.35833333333333
ENSG00000080166	0	0
ENSG00000080189	30.726333333333	32.663333333333
ENSG00000080200	1.306	1.051
ENSG00000080224	0.83233333333333	1.343
ENSG00000080293	0	0
ENSG00000080298	1.3156666666667	1.084
ENSG00000080345	4.8633333333333	5.194
ENSG00000080371	3.666	4.2276666666667
ENSG00000080493	0.0043333333333333	0.019666666666667
ENSG00000080503	31.394	37.012
ENSG00000080511	0	0
ENSG00000080546	9.2483333333333	9.5996666666667
ENSG00000080561	6.29	7.406
ENSG00000080572	0	0
ENSG00000080573	0.44933333333333	0.58966666666667
ENSG00000080603	14.660666666667	13.301666666667
ENSG00000080608	13.806666666667	20.626333333333
ENSG00000080618	0	0.102
ENSG00000080644	0.11566666666667	0.19566666666667
ENSG00000080709	0	0.010666666666667
ENSG00000080802	10.819333333333	13.609666666667
ENSG00000080815	21.408333333333	21.675666666667
ENSG00000080819	27.964	25.447666666667
ENSG00000080822	18.080333333333	22.019333333333
ENSG00000080823	10.044666666667	12.028666666667
ENSG00000080824	210.50566666667	384.74633333333
ENSG00000080839	6.4823333333333	6.9663333333333
ENSG00000080845	15.251666666667	14.968666666667
ENSG00000080854	0.0016666666666667	0.026666666666667
ENSG00000080910	0	0.072666666666667
ENSG00000080986	11.283666666667	14.527333333333
ENSG00000081014	2.9753333333333	3.1883333333333
ENSG00000081019	4.5686666666667	5.1886666666667
ENSG00000081026	1.7796666666667	2.1266666666667
ENSG00000081041	1.5833333333333	1.5113333333333
ENSG00000081051	0	0
ENSG00000081052	1.4943333333333	1.568
ENSG00000081059	0.348	0.15766666666667
ENSG00000081087	2.7133333333333	4.7923333333333
ENSG00000081138	0	0
ENSG00000081148	0.003	0
ENSG00000081154	82.721666666667	99.908333333333
ENSG00000081177	14.915	13.999666666667
ENSG00000081181	4.772	5.771
ENSG00000081189	2.502	4.035
ENSG00000081237	0	0.032333333333333
ENSG00000081248	0	0
ENSG00000081277	0.071	0.019666666666667
ENSG00000081307	15.853	17.923666666667
ENSG00000081320	4.0646666666667	5.447
ENSG00000081377	2.729	3.9393333333333
ENSG00000081386	0.85633333333333	1.1393333333333
ENSG00000081479	1.2843333333333	0.52933333333333
ENSG00000081665	0.133	0.17933333333333
ENSG00000081692	16.102	16.306333333333
ENSG00000081721	35.758333333333	43.062333333333
ENSG00000081760	25.316333333333	22.188666666667
ENSG00000081791	51.440666666667	49.621
ENSG00000081800	0	0
ENSG00000081803	0.009	0.019
ENSG00000081818	0.015333333333333	0.025333333333333
ENSG00000081842	0	0
ENSG00000081853	0.039666666666667	0.066
ENSG00000081870	37.949	43.462333333333
ENSG00000081913	8.2603333333333	8.4756666666667
ENSG00000081923	0.882	1.2616666666667
ENSG00000081985	0	0
ENSG00000082014	4.3943333333333	2.9883333333333
ENSG00000082068	32.246666666667	39.145666666667
ENSG00000082074	0.15933333333333	0.14733333333333
ENSG00000082126	0	0
ENSG00000082146	11.464666666667	14.248333333333
ENSG00000082153	312.26366666667	320.38066666667
ENSG00000082175	0	0
ENSG00000082196	0.22366666666667	0.21366666666667
ENSG00000082212	20.835666666667	29.439
ENSG00000082213	23.194	32.234
ENSG00000082258	4.4026666666667	5.854
ENSG00000082269	2.4023333333333	2.904
ENSG00000082293	0	0
ENSG00000082397	0.0096666666666667	0.052666666666667
ENSG00000082438	3.4686666666667	4.9616666666667
ENSG00000082458	5.0696666666667	5.0586666666667
ENSG00000082482	0.082333333333333	0.101
ENSG00000082497	4.2106666666667	5.2723333333333
ENSG00000082512	5.419	6.3803333333333
ENSG00000082515	90.287	100.51666666667
ENSG00000082516	27.509333333333	39.347333333333
ENSG00000082556	0	0
ENSG00000082641	151.38233333333	123.96766666667
ENSG00000082684	0.80166666666667	0.18466666666667
ENSG00000082701	35.885666666667	42.174
ENSG00000082781	40.190333333333	45.377666666667
ENSG00000082805	11.158	10.689333333333
ENSG00000082898	73.188333333333	98.729666666667
ENSG00000082996	7.0796666666667	9.3403333333333
ENSG00000083067	0	0.005
ENSG00000083093	4.4333333333333	5.643
ENSG00000083097	1.1433333333333	1.477
ENSG00000083099	11.032666666667	13.381333333333
ENSG00000083123	13.336333333333	11.922
ENSG00000083168	4.36	4.4833333333333
ENSG00000083223	3.226	4.5476666666667
ENSG00000083290	1.6593333333333	2.0256666666667
ENSG00000083307	0	0
ENSG00000083312	34.669333333333	53.465333333333
ENSG00000083444	251.70033333333	171.875
ENSG00000083454	45.360333333333	58.215666666667
ENSG00000083457	4.5803333333333	4.888
ENSG00000083520	9.488	13.602333333333
ENSG00000083535	2.196	2.935
ENSG00000083544	5.3003333333333	5.9343333333333
ENSG00000083635	3.712	5.0676666666667
ENSG00000083642	6.319	6.444
ENSG00000083720	89.078	113.845
ENSG00000083750	7.506	9.5943333333333
ENSG00000083782	0	0
ENSG00000083799	7.016	9.8053333333333
ENSG00000083807	30.620333333333	28.607666666667
ENSG00000083812	4.109	3.752
ENSG00000083814	0	0
ENSG00000083817	3.0196666666667	3.252
ENSG00000083828	6.6303333333333	7.9986666666667
ENSG00000083838	4.8703333333333	4.1313333333333
ENSG00000083844	5.3356666666667	4.9446666666667
ENSG00000083845	2896.9466666667	2698.4623333333
ENSG00000083857	5.3606666666667	4.5303333333333
ENSG00000083896	21.423333333333	22.750666666667
ENSG00000083937	63.559333333333	77.297666666667
ENSG00000084070	31.039666666667	24.123
ENSG00000084072	73.074666666667	80.786
ENSG00000084073	21.135	36.938666666667
ENSG00000084090	79.346	85.081333333333
ENSG00000084092	27.099333333333	29.556666666667
ENSG00000084093	3.5533333333333	4.2146666666667
ENSG00000084110	0.11466666666667	0.044
ENSG00000084112	11.532333333333	9.547
ENSG00000084207	736.07633333333	656.501
ENSG00000084234	219.461	214.11266666667
ENSG00000084444	5.5136666666667	4.0233333333333
ENSG00000084453	0	0
ENSG00000084463	58.89	68.072666666667
ENSG00000084623	410.11866666667	445.73233333333
ENSG00000084628	0.40666666666667	0.34566666666667
ENSG00000084636	0.41533333333333	1.167
ENSG00000084652	36.132	39.842333333333
ENSG00000084674	0	0.10733333333333
ENSG00000084676	2.6	2.529
ENSG00000084693	80.514	69.295333333333
ENSG00000084710	0.278	0.42433333333333
ENSG00000084731	1.811	1.6483333333333
ENSG00000084733	42.954666666667	60.394333333333
ENSG00000084734	0.015333333333333	0
ENSG00000084754	217.20933333333	226.056
ENSG00000084764	11.162666666667	9.9513333333333
ENSG00000084774	47.932333333333	52.557666666667
ENSG00000085063	256.71333333333	256.74833333333
ENSG00000085117	32.534333333333	36.222666666667
ENSG00000085185	6.349	5.178
ENSG00000085224	7.2526666666667	7.125
ENSG00000085231	15.721333333333	23.228333333333
ENSG00000085265	0	0
ENSG00000085274	3.3843333333333	4.6413333333333
ENSG00000085276	3.0963333333333	3.378
ENSG00000085365	18.264666666667	22.677666666667
ENSG00000085377	39.484333333333	35.449333333333
ENSG00000085382	2.787	2.7793333333333
ENSG00000085415	24.700666666667	37.686333333333
ENSG00000085433	2.6773333333333	3.4576666666667
ENSG00000085449	10.029	13.03
ENSG00000085465	0.397	0.671
ENSG00000085491	16.939333333333	22.282
ENSG00000085511	4.8676666666667	5.1176666666667
ENSG00000085514	0.125	0.091666666666667
ENSG00000085552	0	0.008
ENSG00000085563	0.217	0.53266666666667
ENSG00000085644	7.2713333333333	7.1646666666667
ENSG00000085662	382.474	468.73433333333
ENSG00000085719	27.094333333333	41.271666666667
ENSG00000085721	18.663666666667	29.685
ENSG00000085733	93.107333333333	90.156333333333
ENSG00000085741	6.721	7.573
ENSG00000085760	18.306666666667	22.238
ENSG00000085788	14.065666666667	14.381666666667
ENSG00000085831	1.621	1.3143333333333
ENSG00000085832	6.5806666666667	8.4523333333333
ENSG00000085840	41.084	46.493333333333
ENSG00000085871	81.892666666667	82.893333333333
ENSG00000085872	42.889333333333	47.99
ENSG00000085978	21.477333333333	23.298666666667
ENSG00000085982	4.8426666666667	5.045
ENSG00000085998	62.567666666667	64.695
ENSG00000085999	16.565	15.010333333333
ENSG00000086015	22.562333333333	24.508
ENSG00000086061	93.557666666667	166.388
ENSG00000086062	238.25866666667	242.94733333333
ENSG00000086065	44.409333333333	60.145
ENSG00000086102	25.387333333333	26.018
ENSG00000086159	0.030333333333333	0.034333333333333
ENSG00000086189	29.346666666667	35.783333333333
ENSG00000086200	8.976	12.577333333333
ENSG00000086205	0.062666666666667	0.083
ENSG00000086232	69.842333333333	74.786
ENSG00000086288	0	0
ENSG00000086289	11.991333333333	12.152
ENSG00000086300	2.3856666666667	2.6946666666667
ENSG00000086475	64.385666666667	68.586666666667
ENSG00000086504	236.778	252.79533333333
ENSG00000086506	0	0
ENSG00000086544	7.255	5.6666666666667
ENSG00000086548	0	0
ENSG00000086570	0.034666666666667	0.01
ENSG00000086589	66.225333333333	80.913333333333
ENSG00000086598	162.69933333333	180.78166666667
ENSG00000086619	0.76066666666667	1.2793333333333
ENSG00000086666	28.524333333333	40.349666666667
ENSG00000086696	0.46766666666667	0.16666666666667
ENSG00000086712	10.315	13.988666666667
ENSG00000086717	1.4783333333333	2.227
ENSG00000086730	0.27433333333333	0.31433333333333
ENSG00000086758	161.906	152.478
ENSG00000086827	15.864666666667	21.731666666667
ENSG00000086848	27.129666666667	27.331333333333
ENSG00000086967	0	0.009
ENSG00000086991	0.013666666666667	0.014333333333333
ENSG00000087008	7.694	7.1536666666667
ENSG00000087053	17.043	23.716333333333
ENSG00000087074	41.038	32.381333333333
ENSG00000087076	0.10733333333333	0.136
ENSG00000087077	140.85066666667	144.35766666667
ENSG00000087085	0.025666666666667	0.051
ENSG00000087086	2956.4083333333	2961.7583333333
ENSG00000087087	115.38866666667	123.43633333333
ENSG00000087088	50.639333333333	62.671
ENSG00000087095	4.712	6.791
ENSG00000087111	110.762	109.20233333333
ENSG00000087116	0.22166666666667	0.199
ENSG00000087128	0	0
ENSG00000087152	26.820666666667	34.832333333333
ENSG00000087157	26.607	24.216666666667
ENSG00000087191	202.445	210.67566666667
ENSG00000087206	21.057666666667	28.190666666667
ENSG00000087237	0.016666666666667	0.021
ENSG00000087245	1.5936666666667	1.2393333333333
ENSG00000087250	0	0
ENSG00000087253	5.889	5.923
ENSG00000087258	2.322	2.871
ENSG00000087263	39.541666666667	54.015666666667
ENSG00000087266	29.158	17.11
ENSG00000087269	35.279	43.862666666667
ENSG00000087274	37.843333333333	33.955333333333
ENSG00000087299	10.366666666667	11.935
ENSG00000087301	4.2133333333333	4.7776666666667
ENSG00000087302	100.38	124.89966666667
ENSG00000087303	0.097666666666667	0.134
ENSG00000087338	9.6403333333333	11.107333333333
ENSG00000087365	201.02666666667	224.10433333333
ENSG00000087448	5.356	6.0643333333333
ENSG00000087460	1768.901	1623.4493333333
ENSG00000087470	14.057	18.526333333333
ENSG00000087494	0.159	0.46466666666667
ENSG00000087495	0	0
ENSG00000087502	30.373333333333	40.035666666667
ENSG00000087510	1.1126666666667	1.2826666666667
ENSG00000087586	108.541	129.96866666667
ENSG00000087589	0	0
ENSG00000087842	25.193	32.546
ENSG00000087884	14.102	14.018333333333
ENSG00000087903	6.8533333333333	3.6393333333333
ENSG00000087995	19.781333333333	21.651
ENSG00000088002	0.165	0.078
ENSG00000088035	6.735	9.8346666666667
ENSG00000088038	35.616333333333	37.371
ENSG00000088053	0	0.014666666666667
ENSG00000088179	1.9953333333333	2.6633333333333
ENSG00000088205	22.049333333333	32.078333333333
ENSG00000088247	193.072	199.43233333333
ENSG00000088256	35.512	35.264333333333
ENSG00000088280	1.6093333333333	1.9186666666667
ENSG00000088298	24.643666666667	25.012666666667
ENSG00000088305	3.313	3.8636666666667
ENSG00000088320	0	0
ENSG00000088325	111.62266666667	130.31233333333
ENSG00000088356	12.152	12.961333333333
ENSG00000088367	18.296	14.480666666667
ENSG00000088386	0	0
ENSG00000088387	7.6796666666667	6.746
ENSG00000088448	29.388666666667	29.242
ENSG00000088451	5.3526666666667	6.9006666666667
ENSG00000088538	0.108	0.118
ENSG00000088543	5.3426666666667	4.0963333333333
ENSG00000088682	99.753	95.779666666667
ENSG00000088726	6.0276666666667	7.6423333333333
ENSG00000088727	6.1286666666667	7.9436666666667
ENSG00000088756	5.2943333333333	4.1796666666667
ENSG00000088766	50.676666666667	56.295333333333
ENSG00000088782	0	0
ENSG00000088808	3.561	4.2636666666667
ENSG00000088812	32.398	29.290666666667
ENSG00000088826	42.482333333333	38.889666666667
ENSG00000088827	0.0086666666666667	0
ENSG00000088832	286.654	302.209
ENSG00000088833	103.45233333333	115.54166666667
ENSG00000088836	0.84066666666667	0.94666666666667
ENSG00000088854	0.81666666666667	0.815
ENSG00000088876	8.7243333333333	10.459333333333
ENSG00000088881	0.187	0.050666666666667
ENSG00000088882	0.010666666666667	0.040666666666667
ENSG00000088888	16.114666666667	15.353333333333
ENSG00000088899	1.1066666666667	1.3303333333333
ENSG00000088926	0	0.024333333333333
ENSG00000088930	60.405666666667	72.899
ENSG00000088970	14.4	11.576333333333
ENSG00000088986	483.65433333333	544.777
ENSG00000088992	1.7626666666667	2.679
ENSG00000089006	56.33	66.142666666667
ENSG00000089009	1781.725	2048.6533333333
ENSG00000089012	0	0
ENSG00000089022	21.796666666667	26.520333333333
ENSG00000089041	0	0
ENSG00000089048	4.151	6.8476666666667
ENSG00000089050	13.095666666667	15.878333333333
ENSG00000089053	123.66933333333	134.723
ENSG00000089057	9.6296666666667	9.9713333333333
ENSG00000089060	16.214333333333	16.842
ENSG00000089063	87.013	85.054
ENSG00000089091	0.936	0.788
ENSG00000089094	20.279	17.735666666667
ENSG00000089101	0.13333333333333	0.031
ENSG00000089116	0	0
ENSG00000089123	5.6873333333333	6.3576666666667
ENSG00000089127	57.972	67.320666666667
ENSG00000089154	71.188333333333	72.756
ENSG00000089157	7703.3013333333	7478.0436666667
ENSG00000089159	73.494333333333	65.803666666667
ENSG00000089163	1.87	1.442
ENSG00000089169	0	0
ENSG00000089177	3.173	4.156
ENSG00000089195	7.4063333333333	11.946666666667
ENSG00000089199	0	0
ENSG00000089220	366.96033333333	364.25533333333
ENSG00000089225	0	0
ENSG00000089234	8.6056666666667	11.540666666667
ENSG00000089248	160.531	160.85233333333
ENSG00000089250	0	0
ENSG00000089280	309.77366666667	328.34566666667
ENSG00000089289	81.325333333333	85.510666666667
ENSG00000089327	205.251	209.31633333333
ENSG00000089335	2.8746666666667	3.9813333333333
ENSG00000089351	55.540666666667	56.945333333333
ENSG00000089356	0.066666666666667	0.138
ENSG00000089472	0.068333333333333	0.23066666666667
ENSG00000089486	23.749333333333	22.899333333333
ENSG00000089505	0.27166666666667	0.6
ENSG00000089558	0.31166666666667	0.527
ENSG00000089597	425.50066666667	347.32166666667
ENSG00000089639	4.5116666666667	3.7593333333333
ENSG00000089682	7.6053333333333	10.89
ENSG00000089685	138.259	133.79066666667
ENSG00000089692	0.033333333333333	0.044333333333333
ENSG00000089693	186.846	182.14566666667
ENSG00000089723	0.70833333333333	0.765
ENSG00000089737	110.70366666667	138.41733333333
ENSG00000089775	9.107	7.269
ENSG00000089818	16.378333333333	23.089
ENSG00000089820	1.384	0.84666666666667
ENSG00000089847	0.031333333333333	0.073333333333333
ENSG00000089876	28.851666666667	25.795666666667
ENSG00000089902	27.563	27.214333333333
ENSG00000089916	6.5993333333333	6.9793333333333
ENSG00000090006	26.142333333333	23.083666666667
ENSG00000090013	239.80966666667	188.31966666667
ENSG00000090020	9.3983333333333	7.0016666666667
ENSG00000090054	31.346666666667	37.510333333333
ENSG00000090060	38.277333333333	45.235333333333
ENSG00000090061	36.553	38.707333333333
ENSG00000090097	13.090666666667	11.601
ENSG00000090104	0	0.021666666666667
ENSG00000090238	22.914333333333	17.386
ENSG00000090263	44.695666666667	54.642
ENSG00000090266	226.138	205.99666666667
ENSG00000090273	160.69966666667	195.74666666667
ENSG00000090316	57.029666666667	62.416333333333
ENSG00000090339	0.91666666666667	0.711
ENSG00000090372	63.861666666667	59.392
ENSG00000090376	0.0073333333333333	0.01
ENSG00000090382	0	0
ENSG00000090402	0	0
ENSG00000090432	20.91	24.503333333333
ENSG00000090447	26.387666666667	29.651666666667
ENSG00000090470	30.911	30.093333333333
ENSG00000090487	120.90133333333	130.02333333333
ENSG00000090512	0	0.033666666666667
ENSG00000090520	57.530666666667	66.745
ENSG00000090530	90.732	83.315
ENSG00000090534	0.063666666666667	0
ENSG00000090539	0.30933333333333	0.31933333333333
ENSG00000090554	0.97633333333333	0.93
ENSG00000090565	11.564333333333	11.282
ENSG00000090581	50.782	45.535333333333
ENSG00000090612	0.53666666666667	0.70966666666667
ENSG00000090615	25.171	19.500333333333
ENSG00000090621	237.521	234.69033333333
ENSG00000090659	0	0
ENSG00000090661	0.457	0.82933333333333
ENSG00000090674	13.893666666667	13.612333333333
ENSG00000090686	18.773333333333	21.196333333333
ENSG00000090776	4.3166666666667	4.943
ENSG00000090857	13.989333333333	12.038666666667
ENSG00000090861	177.709	161.49266666667
ENSG00000090863	59.802	47.285
ENSG00000090889	24.581333333333	27.490333333333
ENSG00000090905	5.4313333333333	6.3146666666667
ENSG00000090924	3.73	3.589
ENSG00000090932	0.714	0.843
ENSG00000090971	11.789333333333	9.6676666666667
ENSG00000090975	5.1663333333333	4.3636666666667
ENSG00000090989	4.5423333333333	4.561
ENSG00000091009	9.579	12.049666666667
ENSG00000091010	0.049666666666667	0.022666666666667
ENSG00000091039	8.3936666666667	10.105333333333
ENSG00000091073	17.905	19.203333333333
ENSG00000091106	0.11733333333333	0.075666666666667
ENSG00000091127	19.538333333333	22.866
ENSG00000091128	0	0
ENSG00000091129	0.12466666666667	0.060666666666667
ENSG00000091136	44.018666666667	55.757
ENSG00000091137	0.12166666666667	0.068
ENSG00000091138	0	0
ENSG00000091140	41.803	54.185
ENSG00000091157	4.498	4.4753333333333
ENSG00000091164	82.732666666667	98.647333333333
ENSG00000091181	0	0
ENSG00000091262	0.83533333333333	1.009
ENSG00000091317	8.3266666666667	12.387333333333
ENSG00000091409	11.540666666667	16.321
ENSG00000091428	0.20933333333333	0.22033333333333
ENSG00000091436	22.614333333333	26.279333333333
ENSG00000091482	0.048	0
ENSG00000091483	153.785	192.39233333333
ENSG00000091490	14.523333333333	15.319666666667
ENSG00000091513	0.23566666666667	0.86166666666667
ENSG00000091527	81.686333333333	100.406
ENSG00000091536	0.063666666666667	0.0076666666666667
ENSG00000091542	131.923	103.55366666667
ENSG00000091583	0	1.243
ENSG00000091592	0.12766666666667	0.11466666666667
ENSG00000091622	15.685666666667	13.87
ENSG00000091640	85.663666666667	95.147333333333
ENSG00000091651	20.052333333333	26.551333333333
ENSG00000091656	0.185	0.16266666666667
ENSG00000091664	0	0
ENSG00000091704	0	0
ENSG00000091732	28.512333333333	30.581
ENSG00000091831	0.025333333333333	0.022666666666667
ENSG00000091844	0.048	0.096333333333333
ENSG00000091879	0.14266666666667	0.10633333333333
ENSG00000091947	58.14	51.845333333333
ENSG00000091972	0	0.029
ENSG00000091986	10.129	7.41
ENSG00000092009	0	0
ENSG00000092010	172.92333333333	162.05366666667
ENSG00000092020	4.99	7.3933333333333
ENSG00000092036	90.535666666667	86.862
ENSG00000092051	0	0
ENSG00000092054	0	0
ENSG00000092067	0.086	0.024333333333333
ENSG00000092068	4.3653333333333	6.5653333333333
ENSG00000092094	23.258	27.641666666667
ENSG00000092096	0.066	0.012333333333333
ENSG00000092098	25.111666666667	27.247
ENSG00000092108	13.171666666667	16.959
ENSG00000092140	5.6866666666667	5.787
ENSG00000092148	13.038666666667	14.457666666667
ENSG00000092199	1023.875	1196.1223333333
ENSG00000092200	0	0
ENSG00000092201	63.968666666667	82.039666666667
ENSG00000092203	58.835	63.476
ENSG00000092208	16.061	21.299
ENSG00000092295	3.5106666666667	3.7413333333333
ENSG00000092330	25.456	27.816333333333
ENSG00000092345	0	0
ENSG00000092377	0	0
ENSG00000092421	0.747	0.33133333333333
ENSG00000092439	6.513	5.8296666666667
ENSG00000092445	25.309333333333	24.528666666667
ENSG00000092470	32.71	43.713333333333
ENSG00000092529	0.162	0.194
ENSG00000092531	19.646333333333	22.080666666667
ENSG00000092607	0.091666666666667	0.046333333333333
ENSG00000092621	121.33466666667	111.24333333333
ENSG00000092758	4.0973333333333	3.028
ENSG00000092820	220.73633333333	220.39633333333
ENSG00000092841	2481.8926666667	2198.1916666667
ENSG00000092847	10.938333333333	10.256333333333
ENSG00000092850	0	0
ENSG00000092853	6.0733333333333	8.1353333333333
ENSG00000092871	7.1486666666667	8.4183333333333
ENSG00000092929	70.66	62.801666666667
ENSG00000092931	11.439666666667	11.246333333333
ENSG00000092964	17.055666666667	14.551333333333
ENSG00000092969	0.86366666666667	0.72533333333333
ENSG00000092978	2.5656666666667	3.3993333333333
ENSG00000093000	24.940333333333	32.634666666667
ENSG00000093009	62.814	61.871333333333
ENSG00000093010	79.557	82.419
ENSG00000093072	0.026333333333333	0
ENSG00000093144	30.48	46.106
ENSG00000093167	21.437666666667	23.747333333333
ENSG00000093183	25.579	29.856333333333
ENSG00000093217	3.74	3.389
ENSG00000094631	55.171333333333	41.247
ENSG00000094661	0	0
ENSG00000094755	0.349	0.33533333333333
ENSG00000094796	0	0
ENSG00000094804	81.567666666667	102.86733333333
ENSG00000094841	16.723	13.004333333333
ENSG00000094880	44.576	58.019666666667
ENSG00000094914	78.368333333333	85.819666666667
ENSG00000094916	31.962333333333	31.860333333333
ENSG00000094963	0	0
ENSG00000094975	2.7353333333333	3.1646666666667
ENSG00000095002	24.444333333333	31.588666666667
[truncated: 18,333 more rows]
