# Supplementary material for: Overexpression of NK4 gene in TU212 affects migratory activity in laryngeal squamous cell carcinoma
Source: Front Oncol. 2025 Aug 1;15:1553626. doi: 10.3389/fonc.2025.1553626 (PMC12355930; doi:10.3389/fonc.2025.1553626)
Supplement: Supplementary file 2 [file DataSheet2.xls]

Pathway	Pathway_ID	KEGG_A_class	KEGG_B_class	WT-TU212-vs-PLV-NK4-TU212(156)	WT-TU212-vs-PLV-NK4-TU212_Pvalue	WT-TU212-vs-PLV-NK4-TU212_Qvalue
ABC transporters	ko02010	Environmental Information Processing	Membrane transport	1	0.5979781	0.937517061
AGE-RAGE signaling pathway in diabetic complications	ko04933	Human Diseases	Endocrine and metabolic disease	4	0.1396604	0.631058104
AMPK signaling pathway	ko04152	Environmental Information Processing	Signal transduction	9	0.0006779515	0.020677521
Acute myeloid leukemia	ko05221	Human Diseases	Cancer: specific types	4	0.04259008	0.399691520
Adipocytokine signaling pathway	ko04920	Organismal Systems	Endocrine system	2	0.4028841	0.934737092
Adrenergic signaling in cardiomyocytes	ko04261	Organismal Systems	Circulatory system	2	0.8034909	0.937517061
African trypanosomiasis	ko05143	Human Diseases	Infectious disease: parasitic	1	0.5270943	0.937517061
Alanine, aspartate and glutamate metabolism	ko00250	Metabolism	Amino acid metabolism	1	0.5270943	0.937517061
Alcoholic liver disease	ko04936	Human Diseases	Endocrine and metabolic disease	2	0.7745147	0.937517061
Alcoholism	ko05034	Human Diseases	Substance dependence	1	0.9776619	0.995760442
Aldosterone synthesis and secretion	ko04925	Organismal Systems	Endocrine system	1	0.8606714	0.937517061
Alzheimer disease	ko05010	Human Diseases	Neurodegenerative disease	12	0.08255497	0.503585317
Amino sugar and nucleotide sugar metabolism	ko00520	Metabolism	Carbohydrate metabolism	2	0.2491145	0.789401792
Aminoacyl-tRNA biosynthesis	ko00970	Genetic Information Processing	Translation	2	0.2194358	0.733456647
Amoebiasis	ko05146	Human Diseases	Infectious disease: parasitic	2	0.6090156	0.937517061
Amphetamine addiction	ko05031	Human Diseases	Substance dependence	1	0.7481853	0.937517061
Amyotrophic lateral sclerosis	ko05014	Human Diseases	Neurodegenerative disease	8	0.4436894	0.937517061
Antigen processing and presentation	ko04612	Organismal Systems	Immune system	6	0.002460618	0.060039079
Apelin signaling pathway	ko04371	Environmental Information Processing	Signal transduction	4	0.2977814	0.844868158
Apoptosis	ko04210	Cellular Processes	Cell growth and death	3	0.5092322	0.937517061
Apoptosis - multiple species	ko04215	Cellular Processes	Cell growth and death	1	0.4766223	0.937517061
Arachidonic acid metabolism	ko00590	Metabolism	Lipid metabolism	4	0.03155425	0.349965318
Arginine and proline metabolism	ko00330	Metabolism	Amino acid metabolism	1	0.6368095	0.937517061
Arrhythmogenic right ventricular cardiomyopathy	ko05412	Human Diseases	Cardiovascular disease	1	0.7860705	0.937517061
Autophagy - animal	ko04140	Cellular Processes	Transport and catabolism	6	0.06304162	0.427613165
Axon guidance	ko04360	Organismal Systems	Development and regeneration	4	0.491457	0.937517061
B cell receptor signaling pathway	ko04662	Organismal Systems	Immune system	1	0.7987677	0.937517061
Bacterial invasion of epithelial cells	ko05100	Human Diseases	Infectious disease: bacterial	1	0.790389	0.937517061
Basal cell carcinoma	ko05217	Human Diseases	Cancer: specific types	1	0.7154619	0.937517061
Basal transcription factors	ko03022	Genetic Information Processing	Transcription	1	0.5897304	0.937517061
Bile secretion	ko04976	Organismal Systems	Digestive system	1	0.8359238	0.937517061
Biosynthesis of amino acids	ko01230	Metabolism	Global and overview maps	4	0.06028272	0.427613165
Bladder cancer	ko05219	Human Diseases	Cancer: specific types	2	0.1973931	0.724234700
Breast cancer	ko05224	Human Diseases	Cancer: specific types	4	0.3340992	0.859891958
Caffeine metabolism	ko00232	Metabolism	Biosynthesis of other secondary metabolites	1	0.1141368	0.592539983
Calcium signaling pathway	ko04020	Environmental Information Processing	Signal transduction	6	0.3475664	0.865369404
Carbohydrate digestion and absorption	ko04973	Organismal Systems	Digestive system	2	0.2194358	0.733456647
Carbon metabolism	ko01200	Metabolism	Global and overview maps	6	0.02640536	0.306805135
Cell adhesion molecules	ko04514	Environmental Information Processing	Signaling molecules and interaction	1	0.9500468	0.973997560
Cell cycle	ko04110	Cellular Processes	Cell growth and death	3	0.4633618	0.937517061
Cellular senescence	ko04218	Cellular Processes	Cell growth and death	3	0.6119961	0.937517061
Central carbon metabolism in cancer	ko05230	Human Diseases	Cancer: overview	4	0.05101285	0.427613165
Chagas disease	ko05142	Human Diseases	Infectious disease: parasitic	3	0.3284941	0.859891958
Chemical carcinogenesis - DNA adducts	ko05204	Human Diseases	Cancer: overview	1	0.73232	0.937517061
Chemical carcinogenesis - reactive oxygen species	ko05208	Human Diseases	Cancer: overview	5	0.4580391	0.937517061
Chemical carcinogenesis - receptor activation	ko05207	Human Diseases	Cancer: overview	8	0.0404231	0.394529456
Chemokine signaling pathway	ko04062	Organismal Systems	Immune system	1	0.9794365	0.995760442
Cholesterol metabolism	ko04979	Organismal Systems	Digestive system	3	0.07773644	0.486351061
Choline metabolism in cancer	ko05231	Human Diseases	Cancer: overview	4	0.1324936	0.631058104
Cholinergic synapse	ko04725	Organismal Systems	Nervous system	2	0.6599032	0.937517061
Chronic myeloid leukemia	ko05220	Human Diseases	Cancer: specific types	2	0.4443868	0.937517061
Circadian entrainment	ko04713	Organismal Systems	Environmental adaptation	1	0.8577933	0.937517061
Circadian rhythm	ko04710	Organismal Systems	Environmental adaptation	1	0.4659032	0.937517061
Colorectal cancer	ko05210	Human Diseases	Cancer: specific types	6	0.007316674	0.148772371
Complement and coagulation cascades	ko04610	Organismal Systems	Immune system	7	0.001391813	0.037733597
Coronavirus disease - COVID-19	ko05171	Human Diseases	Infectious disease: viral	4	0.6804261	0.937517061
Cortisol synthesis and secretion	ko04927	Organismal Systems	Endocrine system	1	0.73232	0.937517061
Cushing syndrome	ko04934	Human Diseases	Endocrine and metabolic disease	2	0.8152813	0.937517061
Cysteine and methionine metabolism	ko00270	Metabolism	Amino acid metabolism	1	0.6368095	0.937517061
Cytokine-cytokine receptor interaction	ko04060	Environmental Information Processing	Signaling molecules and interaction	4	0.8491338	0.937517061
Cytosolic DNA-sensing pathway	ko04623	Organismal Systems	Immune system	1	0.7154619	0.937517061
Diabetic cardiomyopathy	ko05415	Human Diseases	Cardiovascular disease	5	0.3866693	0.915993293
Dilated cardiomyopathy	ko05414	Human Diseases	Cardiovascular disease	1	0.8548561	0.937517061
Dopaminergic synapse	ko04728	Organismal Systems	Nervous system	3	0.4941595	0.937517061
Drug metabolism - cytochrome P450	ko00982	Metabolism	Xenobiotics biodegradation and metabolism	1	0.7430035	0.937517061
Drug metabolism - other enzymes	ko00983	Metabolism	Xenobiotics biodegradation and metabolism	1	0.7946208	0.937517061
ECM-receptor interaction	ko04512	Environmental Information Processing	Signaling molecules and interaction	1	0.8325381	0.937517061
EGFR tyrosine kinase inhibitor resistance	ko01521	Human Diseases	Drug resistance: antineoplastic	5	0.02062548	0.267953608
Endocrine resistance	ko01522	Human Diseases	Drug resistance: antineoplastic	3	0.2955245	0.844868158
Endocytosis	ko04144	Cellular Processes	Transport and catabolism	4	0.7448219	0.937517061
Endometrial cancer	ko05213	Human Diseases	Cancer: specific types	2	0.3234212	0.859891958
Epstein-Barr virus infection	ko05169	Human Diseases	Infectious disease: viral	3	0.7683265	0.937517061
ErbB signaling pathway	ko04012	Environmental Information Processing	Signal transduction	2	0.5035258	0.937517061
Estrogen signaling pathway	ko04915	Organismal Systems	Endocrine system	5	0.1392174	0.631058104
Ether lipid metabolism	ko00565	Metabolism	Lipid metabolism	1	0.6217456	0.937517061
Fatty acid degradation	ko00071	Metabolism	Lipid metabolism	1	0.5813146	0.937517061
Fc epsilon RI signaling pathway	ko04664	Organismal Systems	Immune system	1	0.7481853	0.937517061
Fc gamma R-mediated phagocytosis	ko04666	Organismal Systems	Immune system	1	0.8577933	0.937517061
Ferroptosis	ko04216	Cellular Processes	Cell growth and death	1	0.5639651	0.937517061
Fluid shear stress and atherosclerosis	ko05418	Human Diseases	Cardiovascular disease	5	0.1361928	0.631058104
Focal adhesion	ko04510	Cellular Processes	Cellular community - eukaryotes	6	0.2108512	0.733456647
Folate biosynthesis	ko00790	Metabolism	Metabolism of cofactors and vitamins	2	0.09446323	0.545059457
FoxO signaling pathway	ko04068	Environmental Information Processing	Signal transduction	5	0.1215271	0.605155355
Fructose and mannose metabolism	ko00051	Metabolism	Carbohydrate metabolism	5	0.0004519128	0.018377787
Galactose metabolism	ko00052	Metabolism	Carbohydrate metabolism	1	0.4659032	0.937517061
Gap junction	ko04540	Cellular Processes	Cellular community - eukaryotes	3	0.2573894	0.805166841
Gastric cancer	ko05226	Human Diseases	Cancer: specific types	3	0.5670747	0.937517061
Glioma	ko05214	Human Diseases	Cancer: specific types	4	0.06273113	0.427613165
Glucagon signaling pathway	ko04922	Organismal Systems	Endocrine system	2	0.6300314	0.937517061
Glutamatergic synapse	ko04724	Organismal Systems	Nervous system	1	0.8995832	0.954340438
Glycerophospholipid metabolism	ko00564	Metabolism	Lipid metabolism	1	0.8577933	0.937517061
Glycolysis / Gluconeogenesis	ko00010	Metabolism	Carbohydrate metabolism	7	0.0003546185	0.017305383
Glycosphingolipid biosynthesis - lacto and neolacto series	ko00601	Metabolism	Glycan biosynthesis and metabolism	1	0.4208016	0.937517061
GnRH signaling pathway	ko04912	Organismal Systems	Endocrine system	1	0.8456782	0.937517061
Growth hormone synthesis, secretion and action	ko04935	Organismal Systems	Endocrine system	2	0.6833051	0.937517061
HIF-1 signaling pathway	ko04066	Environmental Information Processing	Signal transduction	11	1.017681e-05	0.002483142
Hedgehog signaling pathway	ko04340	Environmental Information Processing	Signal transduction	2	0.3086399	0.855357627
Hematopoietic cell lineage	ko04640	Organismal Systems	Immune system	2	0.5981749	0.937517061
Hepatitis B	ko05161	Human Diseases	Infectious disease: viral	2	0.8395387	0.937517061
Hepatitis C	ko05160	Human Diseases	Infectious disease: viral	3	0.6119961	0.937517061
Hepatocellular carcinoma	ko05225	Human Diseases	Cancer: specific types	3	0.6415473	0.937517061
Herpes simplex virus 1 infection	ko05168	Human Diseases	Infectious disease: viral	3	0.9973841	0.999840100
Hippo signaling pathway	ko04390	Environmental Information Processing	Signal transduction	5	0.2018359	0.724234700
Histidine metabolism	ko00340	Metabolism	Amino acid metabolism	1	0.3590695	0.884979374
Human T-cell leukemia virus 1 infection	ko05166	Human Diseases	Infectious disease: viral	5	0.4541201	0.937517061
Human cytomegalovirus infection	ko05163	Human Diseases	Infectious disease: viral	3	0.8285137	0.937517061
Human immunodeficiency virus 1 infection	ko05170	Human Diseases	Infectious disease: viral	2	0.9265891	0.970356614
Human papillomavirus infection	ko05165	Human Diseases	Infectious disease: viral	6	0.6549361	0.937517061
Huntington disease	ko05016	Human Diseases	Neurodegenerative disease	7	0.4162484	0.937517061
Hypertrophic cardiomyopathy	ko05410	Human Diseases	Cardiovascular disease	1	0.8359238	0.937517061
IL-17 signaling pathway	ko04657	Organismal Systems	Immune system	2	0.5525953	0.937517061
Inflammatory mediator regulation of TRP channels	ko04750	Organismal Systems	Sensory system	2	0.5871121	0.937517061
Influenza A	ko05164	Human Diseases	Infectious disease: viral	4	0.4385859	0.937517061
Insulin resistance	ko04931	Human Diseases	Endocrine and metabolic disease	6	0.02086524	0.267953608
Insulin secretion	ko04911	Organismal Systems	Endocrine system	1	0.825557	0.937517061
Insulin signaling pathway	ko04910	Organismal Systems	Endocrine system	6	0.05634344	0.427613165
Intestinal immune network for IgA production	ko04672	Organismal Systems	Immune system	1	0.606061	0.937517061
JAK-STAT signaling pathway	ko04630	Environmental Information Processing	Signal transduction	3	0.6415473	0.937517061
Kaposi sarcoma-associated herpesvirus infection	ko05167	Human Diseases	Infectious disease: viral	5	0.3467329	0.865369404
Legionellosis	ko05134	Human Diseases	Infectious disease: bacterial	7	0.0001273954	0.011328700
Leishmaniasis	ko05140	Human Diseases	Infectious disease: parasitic	3	0.1789688	0.719648000
Leukocyte transendothelial migration	ko04670	Organismal Systems	Immune system	1	0.9036158	0.954468637
Linoleic acid metabolism	ko00591	Metabolism	Lipid metabolism	1	0.4324198	0.937517061
Lipid and atherosclerosis	ko05417	Human Diseases	Cardiovascular disease	8	0.06472934	0.427613165
Long-term depression	ko04730	Organismal Systems	Nervous system	1	0.6975494	0.937517061
Longevity regulating pathway	ko04211	Organismal Systems	Aging	3	0.2628001	0.807987926
Longevity regulating pathway - multiple species	ko04213	Organismal Systems	Aging	4	0.03502004	0.357418215
Lysine degradation	ko00310	Metabolism	Amino acid metabolism	1	0.7211953	0.937517061
MAPK signaling pathway	ko04010	Environmental Information Processing	Signal transduction	16	0.0002283754	0.013930899
Malaria	ko05144	Human Diseases	Infectious disease: parasitic	4	0.01620936	0.247192740
Maturity onset diabetes of the young	ko04950	Human Diseases	Endocrine and metabolic disease	1	0.4089471	0.934737092
Measles	ko05162	Human Diseases	Infectious disease: viral	6	0.05963603	0.427613165
Melanoma	ko05218	Human Diseases	Cancer: specific types	5	0.01429984	0.245799256
Metabolic pathways	ko01100	Metabolism	Global and overview maps	28	0.713472	0.937517061
Metabolism of xenobiotics by cytochrome P450	ko00980	Metabolism	Xenobiotics biodegradation and metabolism	1	0.7678947	0.937517061
MicroRNAs in cancer	ko05206	Human Diseases	Cancer: overview	9	0.004488327	0.099559253
Mitophagy - animal	ko04137	Cellular Processes	Transport and catabolism	4	0.0532513	0.427613165
NF-kappa B signaling pathway	ko04064	Environmental Information Processing	Signal transduction	1	0.876764	0.941363558
NOD-like receptor signaling pathway	ko04621	Organismal Systems	Immune system	2	0.8796348	0.941363558
Natural killer cell mediated cytotoxicity	ko04650	Organismal Systems	Immune system	2	0.6833051	0.937517061
Necroptosis	ko04217	Cellular Processes	Cell growth and death	3	0.6248553	0.937517061
Neomycin, kanamycin and gentamicin biosynthesis	ko00524	Metabolism	Biosynthesis of other secondary metabolites	1	0.09605556	0.545059457
Neuroactive ligand-receptor interaction	ko04080	Environmental Information Processing	Signaling molecules and interaction	6	0.7124431	0.937517061
Neutrophil extracellular trap formation	ko04613	Organismal Systems	Immune system	4	0.5255633	0.937517061
Nicotine addiction	ko05033	Human Diseases	Substance dependence	1	0.5550243	0.937517061
Nitrogen metabolism	ko00910	Metabolism	Energy metabolism	1	0.2908046	0.844718124
Non-alcoholic fatty liver disease	ko04932	Human Diseases	Endocrine and metabolic disease	5	0.2018359	0.724234700
Non-small cell lung cancer	ko05223	Human Diseases	Cancer: specific types	3	0.1739928	0.719648000
Notch signaling pathway	ko04330	Environmental Information Processing	Signal transduction	1	0.7036414	0.937517061
Nucleocytoplasmic transport	ko03013	Genetic Information Processing	Translation	5	0.06484298	0.427613165
Nucleotide excision repair	ko03420	Genetic Information Processing	Replication and repair	1	0.606061	0.937517061
Olfactory transduction	ko04740	Organismal Systems	Sensory system	1	0.9998401	0.999840100
Oocyte meiosis	ko04114	Cellular Processes	Cell growth and death	2	0.7341382	0.937517061
Osteoclast differentiation	ko04380	Organismal Systems	Development and regeneration	3	0.4476656	0.937517061
Ovarian steroidogenesis	ko04913	Organismal Systems	Endocrine system	1	0.6441164	0.937517061
Oxidative phosphorylation	ko00190	Metabolism	Energy metabolism	2	0.7531975	0.937517061
Oxytocin signaling pathway	ko04921	Organismal Systems	Endocrine system	4	0.3660616	0.893190304
PD-L1 expression and PD-1 checkpoint pathway in cancer	ko05235	Human Diseases	Cancer: overview	1	0.8359238	0.937517061
PI3K-Akt signaling pathway	ko04151	Environmental Information Processing	Signal transduction	17	0.0006756342	0.020677521
PPAR signaling pathway	ko03320	Organismal Systems	Endocrine system	2	0.4443868	0.937517061
Pancreatic cancer	ko05212	Human Diseases	Cancer: specific types	3	0.1941237	0.724234700
Parathyroid hormone synthesis, secretion and action	ko04928	Organismal Systems	Endocrine system	1	0.8864521	0.944516648
Parkinson disease	ko05012	Human Diseases	Neurodegenerative disease	6	0.4409807	0.937517061
Pathogenic Escherichia coli infection	ko05130	Human Diseases	Infectious disease: bacterial	4	0.5585544	0.937517061
Pathways in cancer	ko05200	Human Diseases	Cancer: overview	15	0.1056262	0.585745291
Pathways of neurodegeneration - multiple diseases	ko05022	Human Diseases	Neurodegenerative disease	8	0.741575	0.937517061
Pentose phosphate pathway	ko00030	Metabolism	Carbohydrate metabolism	2	0.1201769	0.605155355
Peroxisome	ko04146	Cellular Processes	Transport and catabolism	2	0.4907313	0.937517061
Pertussis	ko05133	Human Diseases	Infectious disease: bacterial	3	0.1890359	0.724234700
Phagosome	ko04145	Cellular Processes	Transport and catabolism	5	0.1743529	0.719648000
Phenylalanine metabolism	ko00360	Metabolism	Amino acid metabolism	1	0.2763085	0.820529667
Phenylalanine, tyrosine and tryptophan biosynthesis	ko00400	Metabolism	Amino acid metabolism	1	0.1141368	0.592539983
Phospholipase D signaling pathway	ko04072	Environmental Information Processing	Signal transduction	3	0.5717061	0.937517061
Platelet activation	ko04611	Organismal Systems	Immune system	4	0.2358147	0.767183824
Platinum drug resistance	ko01524	Human Diseases	Drug resistance: antineoplastic	1	0.7631159	0.937517061
Primary immunodeficiency	ko05340	Human Diseases	Immune disease	1	0.5365926	0.937517061
Prion disease	ko05020	Human Diseases	Neurodegenerative disease	8	0.179912	0.719648000
Progesterone-mediated oocyte maturation	ko04914	Organismal Systems	Endocrine system	2	0.5981749	0.937517061
Prolactin signaling pathway	ko04917	Organismal Systems	Endocrine system	2	0.4099052	0.934737092
Prostate cancer	ko05215	Human Diseases	Cancer: specific types	4	0.1254852	0.612367776
Proteasome	ko03050	Genetic Information Processing	Folding, sorting and degradation	1	0.606061	0.937517061
Protein digestion and absorption	ko04974	Organismal Systems	Digestive system	3	0.3339945	0.859891958
Protein processing in endoplasmic reticulum	ko04141	Genetic Information Processing	Folding, sorting and degradation	8	0.01981383	0.267953608
Proteoglycans in cancer	ko05205	Human Diseases	Cancer: overview	4	0.5745881	0.937517061
Purine metabolism	ko00230	Metabolism	Nucleotide metabolism	1	0.9276776	0.970356614
Pyruvate metabolism	ko00620	Metabolism	Carbohydrate metabolism	1	0.6139824	0.937517061
RNA degradation	ko03018	Genetic Information Processing	Folding, sorting and degradation	3	0.2095853	0.733456647
RNA polymerase	ko03020	Genetic Information Processing	Transcription	1	0.4974233	0.937517061
Rap1 signaling pathway	ko04015	Environmental Information Processing	Signal transduction	8	0.05927245	0.427613165
Ras signaling pathway	ko04014	Environmental Information Processing	Signal transduction	8	0.08961126	0.533296279
Regulation of actin cytoskeleton	ko04810	Cellular Processes	Cell motility	4	0.6353374	0.937517061
Regulation of lipolysis in adipocytes	ko04923	Organismal Systems	Endocrine system	2	0.3086399	0.855357627
Relaxin signaling pathway	ko04926	Organismal Systems	Endocrine system	2	0.7341382	0.937517061
Renal cell carcinoma	ko05211	Human Diseases	Cancer: specific types	5	0.0113499	0.213028892
Renin secretion	ko04924	Organismal Systems	Endocrine system	1	0.7481853	0.937517061
Retinol metabolism	ko00830	Metabolism	Metabolism of cofactors and vitamins	2	0.3958241	0.928664235
Retrograde endocannabinoid signaling	ko04723	Organismal Systems	Nervous system	1	0.9500468	0.973997560
Rheumatoid arthritis	ko05323	Human Diseases	Immune disease	3	0.2682255	0.807987926
Ribosome	ko03010	Genetic Information Processing	Translation	1	0.9347366	0.970535023
Ribosome biogenesis in eukaryotes	ko03008	Genetic Information Processing	Translation	8	0.0001392873	0.011328700
Salmonella infection	ko05132	Human Diseases	Infectious disease: bacterial	9	0.06154972	0.427613165
Serotonergic synapse	ko04726	Organismal Systems	Nervous system	3	0.3833084	0.915993293
Shigellosis	ko05131	Human Diseases	Infectious disease: bacterial	7	0.218775	0.733456647
Signaling pathways regulating pluripotency of stem cells	ko04550	Cellular Processes	Cellular community - eukaryotes	2	0.7812573	0.937517061
Small cell lung cancer	ko05222	Human Diseases	Cancer: specific types	3	0.2791146	0.820529667
Sphingolipid signaling pathway	ko04071	Environmental Information Processing	Signal transduction	2	0.6967084	0.937517061
Spinocerebellar ataxia	ko05017	Human Diseases	Neurodegenerative disease	5	0.1579728	0.700824785
Spliceosome	ko03040	Genetic Information Processing	Transcription	4	0.2664546	0.807987926
Staphylococcus aureus infection	ko05150	Human Diseases	Infectious disease: bacterial	3	0.2466173	0.789401792
Starch and sucrose metabolism	ko00500	Metabolism	Carbohydrate metabolism	3	0.02543766	0.306805135
Systemic lupus erythematosus	ko05322	Human Diseases	Immune disease	1	0.9305879	0.970356614
T cell receptor signaling pathway	ko04660	Organismal Systems	Immune system	1	0.876764	0.941363558
TGF-beta signaling pathway	ko04350	Environmental Information Processing	Signal transduction	1	0.8487998	0.937517061
TNF signaling pathway	ko04668	Environmental Information Processing	Signal transduction	2	0.6646911	0.937517061
Terpenoid backbone biosynthesis	ko00900	Metabolism	Metabolism of terpenoids and polyketides	1	0.3459602	0.865369404
Th1 and Th2 cell differentiation	ko04658	Organismal Systems	Immune system	2	0.5406504	0.937517061
Th17 cell differentiation	ko04659	Organismal Systems	Immune system	2	0.6248605	0.937517061
Thermogenesis	ko04714	Organismal Systems	Environmental adaptation	1	0.9914007	0.999594094
Thiamine metabolism	ko00730	Metabolism	Metabolism of cofactors and vitamins	2	0.03515589	0.357418215
Thyroid cancer	ko05216	Human Diseases	Cancer: specific types	2	0.1685012	0.719648000
Thyroid hormone signaling pathway	ko04919	Organismal Systems	Endocrine system	2	0.7010716	0.937517061
Thyroid hormone synthesis	ko04918	Organismal Systems	Endocrine system	1	0.7816637	0.937517061
Tight junction	ko04530	Cellular Processes	Cellular community - eukaryotes	3	0.6577163	0.937517061
Toll-like receptor signaling pathway	ko04620	Organismal Systems	Immune system	1	0.8742163	0.941363558
Toxoplasmosis	ko05145	Human Diseases	Infectious disease: parasitic	5	0.06902538	0.443215598
Transcriptional misregulation in cancer	ko05202	Human Diseases	Cancer: overview	5	0.334794	0.859891958
Tuberculosis	ko05152	Human Diseases	Infectious disease: bacterial	3	0.688477	0.937517061
Type II diabetes mellitus	ko04930	Human Diseases	Endocrine and metabolic disease	2	0.2268321	0.747932870
Tyrosine metabolism	ko00350	Metabolism	Amino acid metabolism	2	0.1613975	0.703231964
Ubiquinone and other terpenoid-quinone biosynthesis	ko00130	Metabolism	Metabolism of cofactors and vitamins	1	0.1992917	0.724234700
Ubiquitin mediated proteolysis	ko04120	Genetic Information Processing	Folding, sorting and degradation	1	0.9457612	0.973997560
VEGF signaling pathway	ko04370	Environmental Information Processing	Signal transduction	2	0.3307832	0.859891958
Vascular smooth muscle contraction	ko04270	Organismal Systems	Circulatory system	3	0.4992091	0.937517061
Viral carcinogenesis	ko05203	Human Diseases	Cancer: overview	1	0.9839627	0.996211198
Viral myocarditis	ko05416	Human Diseases	Cardiovascular disease	3	0.1093471	0.592539983
Viral protein interaction with cytokine and cytokine receptor	ko04061	Environmental Information Processing	Signaling molecules and interaction	2	0.5871121	0.937517061
Wnt signaling pathway	ko04310	Environmental Information Processing	Signal transduction	3	0.6496974	0.937517061
Yersinia infection	ko05135	Human Diseases	Infectious disease: bacterial	2	0.7640633	0.937517061
alpha-Linolenic acid metabolism	ko00592	Metabolism	Lipid metabolism	1	0.3845101	0.915993293
cAMP signaling pathway	ko04024	Environmental Information Processing	Signal transduction	4	0.64253	0.937517061
cGMP-PKG signaling pathway	ko04022	Environmental Information Processing	Signal transduction	2	0.8517423	0.937517061
mRNA surveillance pathway	ko03015	Genetic Information Processing	Translation	3	0.3119952	0.855357627
mTOR signaling pathway	ko04150	Environmental Information Processing	Signal transduction	5	0.1948281	0.724234700
p53 signaling pathway	ko04115	Cellular Processes	Cell growth and death	5	0.01511061	0.245799256
