# Supplementary material for: Overexpression of NK4 gene in TU212 affects migratory activity in laryngeal squamous cell carcinoma
Source: Front Oncol. 2025 Aug 1;15:1553626. doi: 10.3389/fonc.2025.1553626 (PMC12355930; doi:10.3389/fonc.2025.1553626)
Supplement: Supplementary file 3 [file DataSheet3.xls]

Reactome	Reactome_Name	URL	WT-TU212-vs-PLV-NK4-TU212(201)	WT-TU212-vs-PLV-NK4-TU212_Pvalue	WT-TU212-vs-PLV-NK4-TU212_Qvalue
R-HSA-1031713	GAF binds the GAS promoter elements in the IFNG-regulated genes	https://reactome.org/PathwayBrowser/#/R-HSA-1031713	1	0.734603258487373	0.801127416230221
R-HSA-1031716	Expression of IFNG-stimulated genes	https://reactome.org/PathwayBrowser/#/R-HSA-1031716	1	0.734603258487373	0.801127416230221
R-HSA-109581	Apoptosis	https://reactome.org/PathwayBrowser/#/R-HSA-109581	2	0.846609212368903	0.868483653059904
R-HSA-109582	Hemostasis	https://reactome.org/PathwayBrowser/#/R-HSA-109582	24	0.00157892920088946	0.0426814797814907
R-HSA-109606	Intrinsic Pathway for Apoptosis	https://reactome.org/PathwayBrowser/#/R-HSA-109606	1	0.641858864574097	0.754461934334538
R-HSA-109639	Formation of the closed pre-initiation complex	https://reactome.org/PathwayBrowser/#/R-HSA-109639	1	0.58403115076797	0.72462068071358
R-HSA-109699	PI3K-containing complexes phosphorylate PIP2 to PIP3	https://reactome.org/PathwayBrowser/#/R-HSA-109699	1	0.516920024085922	0.676709830603981
R-HSA-109704	PI3K Cascade	https://reactome.org/PathwayBrowser/#/R-HSA-109704	1	0.560027219556638	0.715828267020342
R-HSA-109817	GRB2:SOS1:p-Y-IRS1,p-Y-IRS2 mediated nucleotide exchange of RAS	https://reactome.org/PathwayBrowser/#/R-HSA-109817	1	0.12225244535793	0.298333866968181
R-HSA-109823	MAPK3,(MAPK1) phosphorylates GRB2-1:SOS1:p-Y-IRS1,p-Y-IRS2	https://reactome.org/PathwayBrowser/#/R-HSA-109823	1	0.105743859367188	0.283732995408684
R-HSA-110011	Binding of Grb10 to the insulin receptor	https://reactome.org/PathwayBrowser/#/R-HSA-110011	1	0.0543414811143387	0.219875324062953
R-HSA-110137	(d)ADP or (d)CDP + ADP <=> (d)AMP or (d)CMP + ATP	https://reactome.org/PathwayBrowser/#/R-HSA-110137	1	0.0717941817199781	0.236613509403974
R-HSA-110138	AK5,7,8,9 phosphorylates (d)NMPs to (d)NDPs	https://reactome.org/PathwayBrowser/#/R-HSA-110138	1	0.0717941817199781	0.236613509403974
R-HSA-111264	Addition of nucleotides between position +11 and +30	https://reactome.org/PathwayBrowser/#/R-HSA-111264	1	0.360728157543706	0.525278079265649
R-HSA-111439	Docking of Mature Histone mRNA complex:TAP at the NPC	https://reactome.org/PathwayBrowser/#/R-HSA-111439	2	0.12958711402999	0.308026994153605
R-HSA-111457	Release of apoptotic factors from the mitochondria	https://reactome.org/PathwayBrowser/#/R-HSA-111457	1	0.12225244535793	0.298333866968181
R-HSA-111458	Formation of apoptosome	https://reactome.org/PathwayBrowser/#/R-HSA-111458	1	0.185309010704324	0.366435950349951
R-HSA-111459	Activation of caspases through apoptosome-mediated cleavage	https://reactome.org/PathwayBrowser/#/R-HSA-111459	1	0.105743859367188	0.283732995408684
R-HSA-111461	Cytochrome c-mediated apoptotic response	https://reactome.org/PathwayBrowser/#/R-HSA-111461	1	0.215125804560436	0.400464959258659
R-HSA-111463	SMAC (DIABLO) binds to IAPs	https://reactome.org/PathwayBrowser/#/R-HSA-111463	1	0.12225244535793	0.298333866968181
R-HSA-111464	SMAC(DIABLO)-mediated dissociation of IAP:caspase complexes	https://reactome.org/PathwayBrowser/#/R-HSA-111464	1	0.12225244535793	0.298333866968181
R-HSA-111469	SMAC, XIAP-regulated apoptotic response	https://reactome.org/PathwayBrowser/#/R-HSA-111469	1	0.138457759813983	0.31435929030884
R-HSA-111471	Apoptotic factor-mediated response	https://reactome.org/PathwayBrowser/#/R-HSA-111471	1	0.311186949795457	0.480100813254558
R-HSA-111885	Opioid Signalling	https://reactome.org/PathwayBrowser/#/R-HSA-111885	1	0.814185446238591	0.849279646507495
R-HSA-111932	CaMK IV-mediated phosphorylation of CREB	https://reactome.org/PathwayBrowser/#/R-HSA-111932	1	0.169980648928753	0.350585088415553
R-HSA-111933	Calmodulin induced events	https://reactome.org/PathwayBrowser/#/R-HSA-111933	1	0.479428927362998	0.635395599694946
R-HSA-111996	Ca-dependent events	https://reactome.org/PathwayBrowser/#/R-HSA-111996	1	0.49852297289805	0.656387614236783
R-HSA-111997	CaM pathway	https://reactome.org/PathwayBrowser/#/R-HSA-111997	1	0.479428927362998	0.635395599694946
R-HSA-112040	G-protein mediated events	https://reactome.org/PathwayBrowser/#/R-HSA-112040	1	0.635092592535315	0.750590826805691
R-HSA-112043	PLC beta mediated events	https://reactome.org/PathwayBrowser/#/R-HSA-112043	1	0.599305209554717	0.733896162640258
R-HSA-112282	CAMK4 enters the nucleus	https://reactome.org/PathwayBrowser/#/R-HSA-112282	1	0.0365622871852376	0.20284884658884
R-HSA-112310	Neurotransmitter release cycle	https://reactome.org/PathwayBrowser/#/R-HSA-112310	2	0.242258476068041	0.418958443600846
R-HSA-112314	Neurotransmitter receptors and postsynaptic signal transmission	https://reactome.org/PathwayBrowser/#/R-HSA-112314	3	0.733684595137759	0.801127416230221
R-HSA-112315	Transmission across Chemical Synapses	https://reactome.org/PathwayBrowser/#/R-HSA-112315	5	0.560041949955309	0.715828267020342
R-HSA-112316	Neuronal System	https://reactome.org/PathwayBrowser/#/R-HSA-112316	7	0.639192101153826	0.754461934334538
R-HSA-112379	Recruitment of elongation factors to form elongation complex	https://reactome.org/PathwayBrowser/#/R-HSA-112379	1	0.648500286127803	0.759023135444839
R-HSA-112382	Formation of RNA Pol II elongation complex	https://reactome.org/PathwayBrowser/#/R-HSA-112382	1	0.661417705575246	0.76742574879758
R-HSA-112383	Hypophosphorylation of RNA Pol II CTD by FCP1P protein	https://reactome.org/PathwayBrowser/#/R-HSA-112383	1	0.395542416696006	0.556518981630426
R-HSA-112385	Addition of nucleotides leads to transcript elongation	https://reactome.org/PathwayBrowser/#/R-HSA-112385	1	0.648500286127803	0.759023135444839
R-HSA-112399	IRS-mediated signalling	https://reactome.org/PathwayBrowser/#/R-HSA-112399	1	0.591739248739358	0.729553338693211
R-HSA-112409	RAF-independent MAPK1/3 activation	https://reactome.org/PathwayBrowser/#/R-HSA-112409	1	0.348685642048513	0.516925447167603
R-HSA-112412	SOS-mediated signalling	https://reactome.org/PathwayBrowser/#/R-HSA-112412	1	0.12225244535793	0.298333866968181
R-HSA-113418	Formation of the Early Elongation Complex	https://reactome.org/PathwayBrowser/#/R-HSA-113418	1	0.45961161801073	0.615966836163115
R-HSA-113430	Extrusion of 5'-end of 30 nt long transcript through the pore in Pol II complex	https://reactome.org/PathwayBrowser/#/R-HSA-113430	1	0.360728157543706	0.525278079265649
R-HSA-114252	Cleavage of Procaspase-3 by the apoptosome	https://reactome.org/PathwayBrowser/#/R-HSA-114252	1	0.0889263552254218	0.260324733442162
R-HSA-114254	CYCS binds to APAF1	https://reactome.org/PathwayBrowser/#/R-HSA-114254	1	0.0365622871852376	0.20284884658884
R-HSA-114256	CYCS:APAF1 binds procaspase-9	https://reactome.org/PathwayBrowser/#/R-HSA-114256	1	0.105743859367188	0.283732995408684
R-HSA-114259	Cleavage of Procaspase‑9 to caspase‑9	https://reactome.org/PathwayBrowser/#/R-HSA-114259	1	0.0543414811143387	0.219875324062953
R-HSA-114261	Cleavage of Procaspase-7 by the apoptosome	https://reactome.org/PathwayBrowser/#/R-HSA-114261	1	0.0889263552254218	0.260324733442162
R-HSA-114284	Release of Cytochrome c from mitochondria	https://reactome.org/PathwayBrowser/#/R-HSA-114284	1	0.0889263552254218	0.260324733442162
R-HSA-114361	SMAC binds XIAP within apoptosome	https://reactome.org/PathwayBrowser/#/R-HSA-114361	1	0.0889263552254218	0.260324733442162
R-HSA-114440	Dissociation of DIABLO:XIAP from the apoptosome complex	https://reactome.org/PathwayBrowser/#/R-HSA-114440	1	0.0889263552254218	0.260324733442162
R-HSA-114560	Adhesion of integrin alphaIIbbeta3 to fibrin network	https://reactome.org/PathwayBrowser/#/R-HSA-114560	2	0.00326548769820218	0.0653354664656042
R-HSA-114608	Platelet degranulation	https://reactome.org/PathwayBrowser/#/R-HSA-114608	11	2.20641965077137e-05	0.0029507959645316
R-HSA-1168372	Downstream signaling events of B Cell Receptor (BCR)	https://reactome.org/PathwayBrowser/#/R-HSA-1168372	1	0.77998728364289	0.831353895862661
R-HSA-1168423	JAK2 phosphorylation of IRS-1/2	https://reactome.org/PathwayBrowser/#/R-HSA-1168423	1	0.105743859367188	0.283732995408684
R-HSA-1168640	Ubiquitinated IkB is degraded	https://reactome.org/PathwayBrowser/#/R-HSA-1168640	1	0.61402110466125	0.738609501043354
R-HSA-1169091	Activation of NF-kappaB in B cells	https://reactome.org/PathwayBrowser/#/R-HSA-1169091	1	0.713942432861611	0.791504241667257
R-HSA-1169408	ISG15 antiviral mechanism	https://reactome.org/PathwayBrowser/#/R-HSA-1169408	4	0.0457032712996638	0.219875324062953
R-HSA-1169410	Antiviral mechanism by IFN-stimulated genes	https://reactome.org/PathwayBrowser/#/R-HSA-1169410	4	0.0624974269774625	0.236613509403974
R-HSA-1169421	Trans-autophosphorylation of activated ligand-responsive EGFR mutant dimers	https://reactome.org/PathwayBrowser/#/R-HSA-1169421	1	0.0717941817199781	0.236613509403974
R-HSA-1176059	Translocation of Influenza A virus nonstructural protein 1 (NS1A) into the nucleus	https://reactome.org/PathwayBrowser/#/R-HSA-1176059	3	0.0325269593175825	0.20284884658884
R-HSA-1181149	ACVR2A/B (ActRIIA/B) phosphorylates ACVR1B (ActRIB, ALK4) in response to Activin	https://reactome.org/PathwayBrowser/#/R-HSA-1181149	1	0.0889263552254218	0.260324733442162
R-HSA-1181153	Activin A/AB/B binds Activin Receptor ACVR2A/B:ACVR1B	https://reactome.org/PathwayBrowser/#/R-HSA-1181153	1	0.0889263552254218	0.260324733442162
R-HSA-1183003	Expression of Leptin	https://reactome.org/PathwayBrowser/#/R-HSA-1183003	1	0.568177867378676	0.724042106825083
R-HSA-1183032	Expression of GLUT4	https://reactome.org/PathwayBrowser/#/R-HSA-1183032	1	0.12225244535793	0.298333866968181
R-HSA-1183058	Expression of Adiponectin	https://reactome.org/PathwayBrowser/#/R-HSA-1183058	1	0.57617825899605	0.72462068071358
R-HSA-1214188	PRDM9 trimethylates histone H3	https://reactome.org/PathwayBrowser/#/R-HSA-1214188	1	0.667698163417566	0.770840996476163
R-HSA-1218824	HSP90 is inactivated by binding to benzaquinoid ansamycins	https://reactome.org/PathwayBrowser/#/R-HSA-1218824	1	0.0184505232237929	0.162787428859923
R-HSA-1218833	Binding of ligand-responsive EGFR mutants to chaperoning proteins HSP90 and CDC37	https://reactome.org/PathwayBrowser/#/R-HSA-1218833	1	0.0543414811143387	0.219875324062953
R-HSA-1220610	Non-covalent tyrosine kinase inhibitors bind and inactivate sensitive ligand-responsive EGFR cancer mutants	https://reactome.org/PathwayBrowser/#/R-HSA-1220610	1	0.0717941817199781	0.236613509403974
R-HSA-1220611	Covalent tyrosine kinase inhibitors bind and inactivate EGFR kinase domain mutant dimers resistant to non-covalent tyrosine kinase inhibitors	https://reactome.org/PathwayBrowser/#/R-HSA-1220611	1	0.0717941817199781	0.236613509403974
R-HSA-1220612	Binding of EGF to ligand-responsive EGFR mutants	https://reactome.org/PathwayBrowser/#/R-HSA-1220612	1	0.0717941817199781	0.236613509403974
R-HSA-1220613	EGF-induced dimerization of ligand-responsive EGFR mutants	https://reactome.org/PathwayBrowser/#/R-HSA-1220613	1	0.0717941817199781	0.236613509403974
R-HSA-1220614	Spontaneous dimerization of ligand-responsive EGFR mutants	https://reactome.org/PathwayBrowser/#/R-HSA-1220614	1	0.0543414811143387	0.219875324062953
R-HSA-1225947	Binding of SHC1 to p-6Y-EGFR mutants	https://reactome.org/PathwayBrowser/#/R-HSA-1225947	1	0.0889263552254218	0.260324733442162
R-HSA-1225949	Binding of CBL to ligand-responsive p-6Y-EGFR mutants	https://reactome.org/PathwayBrowser/#/R-HSA-1225949	1	0.0889263552254218	0.260324733442162
R-HSA-1225950	Binding of GRB2:SOS1 complex to phosphorylated ligand-responsive EGFR mutants	https://reactome.org/PathwayBrowser/#/R-HSA-1225950	1	0.105743859367188	0.283732995408684
R-HSA-1225951	SOS-mediated nucleotide exchange of RAS (mediated by GRB2:SOS1 in complex with ligand-responsive p-6Y-EGFR mutants)	https://reactome.org/PathwayBrowser/#/R-HSA-1225951	1	0.15436534664821	0.332408767655171
R-HSA-1225952	Phosphorylation of SHC1 by ligand-responsive p-6Y-EGFR mutants	https://reactome.org/PathwayBrowser/#/R-HSA-1225952	1	0.0889263552254218	0.260324733442162
R-HSA-1225956	Inefficient ubiquitination of ligand-responsive p-6Y-EGFR mutants by p-Y371-CBL	https://reactome.org/PathwayBrowser/#/R-HSA-1225956	1	0.15436534664821	0.332408767655171
R-HSA-1225957	SOS-mediated nucleotide exchange of RAS (mediated by GRB2:SOS1 in complex with phosphorylated SHC1 and ligand-responsive p-6Y-EGFR mutants)	https://reactome.org/PathwayBrowser/#/R-HSA-1225957	1	0.169980648928753	0.350585088415553
R-HSA-1225960	Phosphorylation of CBL by ligand-responsive p-6Y-EGFR mutants	https://reactome.org/PathwayBrowser/#/R-HSA-1225960	1	0.0889263552254218	0.260324733442162
R-HSA-1225961	Phosphorylated SHC1 in complex with ligand-responsive p-6Y-EGFR mutants recruits GRB2:SOS1 complex	https://reactome.org/PathwayBrowser/#/R-HSA-1225961	1	0.12225244535793	0.298333866968181
R-HSA-1225978	Covalent tyrosine kinase inhibitors bind and inhibit wild-type EGF:EGFR dimers	https://reactome.org/PathwayBrowser/#/R-HSA-1225978	3	0.000323641194289734	0.0200183089680626
R-HSA-1226012	Binding of PI3K p110 subunit alpha (PIK3CA) to complex of GRB2:GAB1:PIK3R1 and ligand-responsive p-6Y-EGFR mutants	https://reactome.org/PathwayBrowser/#/R-HSA-1226012	1	0.138457759813983	0.31435929030884
R-HSA-1226014	Conversion of PIP2 to PIP3 by PI3K bound to ligand-responsive p-6Y-EGFR mutants	https://reactome.org/PathwayBrowser/#/R-HSA-1226014	1	0.138457759813983	0.31435929030884
R-HSA-1226016	Binding of GRB2:GAB1:PIK3R1 complex to ligand-responsive p-6Y-EGFR mutants	https://reactome.org/PathwayBrowser/#/R-HSA-1226016	1	0.105743859367188	0.283732995408684
R-HSA-1226094	Cyclin D:Cdk4/6 mediated phosphorylation of p130 (RBL2) and dissociation of phosphorylated p130 (RBL2) from DP1:E2F4/5 complex	https://reactome.org/PathwayBrowser/#/R-HSA-1226094	1	0.215125804560436	0.400464959258659
R-HSA-1226095	Cyclin D:CDK4/6 mediated phosphorylation of p107 (RBL1) and dissociation of phosphorylated p107 (p-RBL1) from DP1:E2F4 complex	https://reactome.org/PathwayBrowser/#/R-HSA-1226095	1	0.200355678796618	0.388036417547413
R-HSA-1227986	Signaling by ERBB2	https://reactome.org/PathwayBrowser/#/R-HSA-1227986	2	0.235410051316304	0.418958443600846
R-HSA-1234158	Regulation of gene expression by Hypoxia-inducible Factor	https://reactome.org/PathwayBrowser/#/R-HSA-1234158	2	0.0166970311730371	0.162787428859923
R-HSA-1234159	Proteasome proteolyzes ub-HIF-alpha	https://reactome.org/PathwayBrowser/#/R-HSA-1234159	2	0.317633208773604	0.488562944003467
R-HSA-1234163	Cytosolic VBC complex ubiquitinylates hydroxyprolyl-HIF-alpha	https://reactome.org/PathwayBrowser/#/R-HSA-1234163	1	0.311186949795457	0.480100813254558
R-HSA-1234165	Nuclear PHD1,3 hydroxylates proline residues on HIF3A	https://reactome.org/PathwayBrowser/#/R-HSA-1234165	1	0.0543414811143387	0.219875324062953
R-HSA-1234166	Nuclear PHD1,3 hydroxylates proline residues on EPAS1 (HIF2A)	https://reactome.org/PathwayBrowser/#/R-HSA-1234166	1	0.0543414811143387	0.219875324062953
R-HSA-1234173	Cytosolic PHD2,3 hydroxylates proline residues on HIF3A	https://reactome.org/PathwayBrowser/#/R-HSA-1234173	1	0.185309010704324	0.366435950349951
R-HSA-1234174	Regulation of Hypoxia-inducible Factor (HIF) by oxygen	https://reactome.org/PathwayBrowser/#/R-HSA-1234174	4	0.0496323251311241	0.219875324062953
R-HSA-1234176	Oxygen-dependent proline hydroxylation of Hypoxia-inducible Factor Alpha	https://reactome.org/PathwayBrowser/#/R-HSA-1234176	2	0.344717875633	0.515858729083306
R-HSA-1234177	Cytosolic PHD2,3 hydroxylates proline residues on HIF1A	https://reactome.org/PathwayBrowser/#/R-HSA-1234177	1	0.185309010704324	0.366435950349951
R-HSA-1234179	Cytosolic PHD2,3 hydroxylates proline residues on EPAS1 (HIF2A)	https://reactome.org/PathwayBrowser/#/R-HSA-1234179	1	0.185309010704324	0.366435950349951
R-HSA-1234181	Nuclear PHD1,3 hydroxylates proline residues on HIF1A	https://reactome.org/PathwayBrowser/#/R-HSA-1234181	1	0.0543414811143387	0.219875324062953
R-HSA-1234183	Cytosolic VHL:EloB,C:CUL2:RBX1 binds hydroxyprolyl-HIF-alpha	https://reactome.org/PathwayBrowser/#/R-HSA-1234183	1	0.215125804560436	0.400464959258659
R-HSA-1235035	Expression of Carbonic Anhydrase IX (CA9)	https://reactome.org/PathwayBrowser/#/R-HSA-1235035	1	0.12225244535793	0.298333866968181
R-HSA-1235037	Expression of VEGFA	https://reactome.org/PathwayBrowser/#/R-HSA-1235037	1	0.12225244535793	0.298333866968181
R-HSA-1236382	Constitutive Signaling by Ligand-Responsive EGFR Cancer Variants	https://reactome.org/PathwayBrowser/#/R-HSA-1236382	1	0.298216046376766	0.468625215734917
R-HSA-1236394	Signaling by ERBB4	https://reactome.org/PathwayBrowser/#/R-HSA-1236394	1	0.661417705575246	0.76742574879758
R-HSA-1236398	ERBB4 binds NRGs or EGF-like ligands	https://reactome.org/PathwayBrowser/#/R-HSA-1236398	1	0.138457759813983	0.31435929030884
R-HSA-1236935	Proteasomal cleavage of substrate	https://reactome.org/PathwayBrowser/#/R-HSA-1236935	1	0.599305209554717	0.733896162640258
R-HSA-1236970	Proteasomal clevage of exogenous antigen	https://reactome.org/PathwayBrowser/#/R-HSA-1236970	1	0.568177867378676	0.724042106825083
R-HSA-1236974	ER-Phagosome pathway	https://reactome.org/PathwayBrowser/#/R-HSA-1236974	3	0.231164904956599	0.416293425580948
R-HSA-1236975	Antigen processing-Cross presentation	https://reactome.org/PathwayBrowser/#/R-HSA-1236975	3	0.306083263734285	0.478914761791145
R-HSA-1236978	Cross-presentation of soluble exogenous antigens (endosomes)	https://reactome.org/PathwayBrowser/#/R-HSA-1236978	1	0.599305209554717	0.733896162640258
R-HSA-1237044	Erythrocytes take up carbon dioxide and release oxygen	https://reactome.org/PathwayBrowser/#/R-HSA-1237044	1	0.215125804560436	0.400464959258659
R-HSA-1237325	Hemoglobin A is protonated and carbamated causing release of oxygen	https://reactome.org/PathwayBrowser/#/R-HSA-1237325	1	0.0543414811143387	0.219875324062953
R-HSA-1247668	Hemoglobin A binds oxygen and releases protons and carbon dioxide	https://reactome.org/PathwayBrowser/#/R-HSA-1247668	1	0.0543414811143387	0.219875324062953
R-HSA-1247673	Erythrocytes take up oxygen and release carbon dioxide	https://reactome.org/PathwayBrowser/#/R-HSA-1247673	1	0.15436534664821	0.332408767655171
R-HSA-1247841	PLCG1 binds to ligand-responsive p-6Y-EGFR mutants	https://reactome.org/PathwayBrowser/#/R-HSA-1247841	1	0.0889263552254218	0.260324733442162
R-HSA-1247842	Dissociation of phosphorylated PLCG1 from ligand-responsive p-6Y-EGFR mutants	https://reactome.org/PathwayBrowser/#/R-HSA-1247842	1	0.0889263552254218	0.260324733442162
R-HSA-1247844	Phosphorylation of PLCG1 by ligand-responsive p-6Y-EGFR mutants	https://reactome.org/PathwayBrowser/#/R-HSA-1247844	1	0.0889263552254218	0.260324733442162
R-HSA-1247999	EGFRvIII mutant binds chaperone proteins HSP90 and CDC37.	https://reactome.org/PathwayBrowser/#/R-HSA-1247999	1	0.0543414811143387	0.219875324062953
R-HSA-1248002	Ligand-independent dimerization of EGFRvIII mutant	https://reactome.org/PathwayBrowser/#/R-HSA-1248002	1	0.0543414811143387	0.219875324062953
R-HSA-1248655	Trans-autophosphorylation of EGFRvIII mutant dimers	https://reactome.org/PathwayBrowser/#/R-HSA-1248655	1	0.0543414811143387	0.219875324062953
R-HSA-1250195	SHC1 phosphorylation by ERBB2 heterodimers	https://reactome.org/PathwayBrowser/#/R-HSA-1250195	1	0.215125804560436	0.400464959258659
R-HSA-1250196	SHC1 events in ERBB2 signaling	https://reactome.org/PathwayBrowser/#/R-HSA-1250196	1	0.336417421080633	0.505000921621059
R-HSA-1250220	Homodimerization of ERBB4	https://reactome.org/PathwayBrowser/#/R-HSA-1250220	1	0.138457759813983	0.31435929030884
R-HSA-1250253	TXNIP is released from oxidized thioredoxin	https://reactome.org/PathwayBrowser/#/R-HSA-1250253	1	0.0365622871852376	0.20284884658884
R-HSA-1250264	TXNIP binds reduced thioredoxin	https://reactome.org/PathwayBrowser/#/R-HSA-1250264	1	0.0365622871852376	0.20284884658884
R-HSA-1250272	TXNIP binds NLRP3	https://reactome.org/PathwayBrowser/#/R-HSA-1250272	1	0.0543414811143387	0.219875324062953
R-HSA-1250315	Trans-autophosphorylation of ERBB4 homodimers	https://reactome.org/PathwayBrowser/#/R-HSA-1250315	1	0.138457759813983	0.31435929030884
R-HSA-1250342	PI3K events in ERBB4 signaling	https://reactome.org/PathwayBrowser/#/R-HSA-1250342	1	0.169980648928753	0.350585088415553
R-HSA-1250346	Binding of PI3K to p-ERBB2:p-ERBB4 CYT-1 heterodimers	https://reactome.org/PathwayBrowser/#/R-HSA-1250346	1	0.185309010704324	0.366435950349951
R-HSA-1250347	SHC1 events in ERBB4 signaling	https://reactome.org/PathwayBrowser/#/R-HSA-1250347	1	0.229624445612119	0.414106257132998
R-HSA-1250348	Phosphorylation of SHC1 by ERBB4 homodimers	https://reactome.org/PathwayBrowser/#/R-HSA-1250348	1	0.15436534664821	0.332408767655171
R-HSA-1250353	Binding of p85 subunit of PI3K (PIK3R1) to p-ERBB4cyt1 homodimers	https://reactome.org/PathwayBrowser/#/R-HSA-1250353	1	0.169980648928753	0.350585088415553
R-HSA-1250357	SHC1 binds P-ERBB4 isoform dimers	https://reactome.org/PathwayBrowser/#/R-HSA-1250357	1	0.15436534664821	0.332408767655171
R-HSA-1250370	Conversion of PIP2 into PIP3 by PI3K bound to p-ERBB4cyt1 homodimers	https://reactome.org/PathwayBrowser/#/R-HSA-1250370	1	0.169980648928753	0.350585088415553
R-HSA-1250380	Recruitment of GRB2:SOS1 to phosphorylated SHC1 in complex with phosphorylated ERBB4 homodimers	https://reactome.org/PathwayBrowser/#/R-HSA-1250380	1	0.185309010704324	0.366435950349951
R-HSA-1250383	RAS guanyl-nucleotide exchange mediated by SOS1 in complex with GRB2 and p-Y349,350-SHC1:p-ERBB4	https://reactome.org/PathwayBrowser/#/R-HSA-1250383	1	0.229624445612119	0.414106257132998
R-HSA-1250463	RAS guanyl-nucleotide exchange mediated by SOS1 in complex with GRB2 and p-SHC1:Phosphorylated ERBB2 heterodimers	https://reactome.org/PathwayBrowser/#/R-HSA-1250463	1	0.285002128374118	0.456902465740463
R-HSA-1250486	Recruitment of GRB2:SOS1 to p-SHC1 in complex with phosphorylated ERBB2 heterodimers	https://reactome.org/PathwayBrowser/#/R-HSA-1250486	1	0.243856567526821	0.418958443600846
R-HSA-1251985	Nuclear signaling by ERBB4	https://reactome.org/PathwayBrowser/#/R-HSA-1251985	1	0.449423261873422	0.605506102025645
R-HSA-1251992	Cleavage of P-ERBB4jmA isoforms by ADAM17	https://reactome.org/PathwayBrowser/#/R-HSA-1251992	1	0.15436534664821	0.332408767655171
R-HSA-1257604	PIP3 activates AKT signaling	https://reactome.org/PathwayBrowser/#/R-HSA-1257604	12	0.00394765400674511	0.0777596033421652
R-HSA-1266684	IL7 binds HGF(495-728) to form PPBSF	https://reactome.org/PathwayBrowser/#/R-HSA-1266684	1	0.0365622871852376	0.20284884658884
R-HSA-1266695	Interleukin-7 signaling	https://reactome.org/PathwayBrowser/#/R-HSA-1266695	3	0.0282727514965966	0.20284884658884
R-HSA-1266738	Developmental Biology	https://reactome.org/PathwayBrowser/#/R-HSA-1266738	21	0.536016844612236	0.693492261792104
R-HSA-1280215	Cytokine Signaling in Immune system	https://reactome.org/PathwayBrowser/#/R-HSA-1280215	20	0.0394366718101822	0.215368141749455
R-HSA-1280218	Adaptive Immune System	https://reactome.org/PathwayBrowser/#/R-HSA-1280218	11	0.890340037429356	0.90241485245632
R-HSA-1296071	Potassium Channels	https://reactome.org/PathwayBrowser/#/R-HSA-1296071	1	0.854455881754103	0.874062961166335
R-HSA-1296346	Tandem pore domain potassium channels	https://reactome.org/PathwayBrowser/#/R-HSA-1296346	1	0.200355678796618	0.388036417547413
R-HSA-1299316	TWIK-releated acid-sensitive K+ channel (TASK)	https://reactome.org/PathwayBrowser/#/R-HSA-1299316	1	0.0365622871852376	0.20284884658884
R-HSA-1299318	Activation of TASK	https://reactome.org/PathwayBrowser/#/R-HSA-1299318	1	0.0365622871852376	0.20284884658884
R-HSA-1306969	GRB2:SOS1 complex binds phosphorylated ERBB4:ERBB2 heterodimers	https://reactome.org/PathwayBrowser/#/R-HSA-1306969	1	0.185309010704324	0.366435950349951
R-HSA-1306972	RAS guanyl nucleotide exchange mediated by SOS1 bound to GRB2 in complex with phosphorylated ERBB4:ERBB2 heterodimers	https://reactome.org/PathwayBrowser/#/R-HSA-1306972	1	0.229624445612119	0.414106257132998
R-HSA-1306979	PIP2 to PIP3 conversion by PI3K bound to phosphorylated heterodimer of ERBB2 and ERBB4 CYT1	https://reactome.org/PathwayBrowser/#/R-HSA-1306979	1	0.185309010704324	0.366435950349951
R-HSA-1368108	BMAL1:CLOCK,NPAS2 activates circadian gene expression	https://reactome.org/PathwayBrowser/#/R-HSA-1368108	2	0.0880153421117012	0.260324733442162
R-HSA-1369007	Mitochondrial ABC transporters	https://reactome.org/PathwayBrowser/#/R-HSA-1369007	1	0.0717941817199781	0.236613509403974
R-HSA-1369065	ABCB6 transports porphyrin from cytosol to mitchondrial matrix	https://reactome.org/PathwayBrowser/#/R-HSA-1369065	1	0.0184505232237929	0.162787428859923
R-HSA-140180	COX reactions	https://reactome.org/PathwayBrowser/#/R-HSA-140180	1	0.0184505232237929	0.162787428859923
R-HSA-140355	Arachidonic acid is oxidised to PGG2 by PTGS1	https://reactome.org/PathwayBrowser/#/R-HSA-140355	1	0.0184505232237929	0.162787428859923
R-HSA-140359	PGG2 is reduced to PGH2 by PTGS1	https://reactome.org/PathwayBrowser/#/R-HSA-140359	1	0.0184505232237929	0.162787428859923
R-HSA-140599	factor XIII -> factor XIII cleaved tetramer + 2 factor XIII A activation peptides	https://reactome.org/PathwayBrowser/#/R-HSA-140599	2	0.0166970311730371	0.162787428859923
R-HSA-140736	factor X -> factor Xa + factor X activation peptide (TF:F7a catalyst)	https://reactome.org/PathwayBrowser/#/R-HSA-140736	1	0.0543414811143387	0.219875324062953
R-HSA-140748	tissue factor (TF) + activated factor VII (F7a) -> TF:F7a complex	https://reactome.org/PathwayBrowser/#/R-HSA-140748	1	0.0365622871852376	0.20284884658884
R-HSA-140761	sequestered tissue factor -> tissue factor	https://reactome.org/PathwayBrowser/#/R-HSA-140761	1	0.0184505232237929	0.162787428859923
R-HSA-140777	factor X -> factor Xa + factor X activation peptide (TF:F7 catalyst)	https://reactome.org/PathwayBrowser/#/R-HSA-140777	1	0.0543414811143387	0.219875324062953
R-HSA-140783	tissue factor (TF) + factor VII (F7) -> TF:F7 complex	https://reactome.org/PathwayBrowser/#/R-HSA-140783	1	0.0365622871852376	0.20284884658884
R-HSA-140823	factor IX -> factor IXa + factor IX activation peptide (TF:F7a catalyst)	https://reactome.org/PathwayBrowser/#/R-HSA-140823	1	0.0543414811143387	0.219875324062953
R-HSA-140825	TFPI + TF:F7a + factor Xa -> TFPI:TF:F7a:factor Xa	https://reactome.org/PathwayBrowser/#/R-HSA-140825	1	0.0717941817199781	0.236613509403974
R-HSA-140834	Extrinsic Pathway of Fibrin Clot Formation	https://reactome.org/PathwayBrowser/#/R-HSA-140834	1	0.0889263552254218	0.260324733442162
R-HSA-140840	fibrinogen -> fibrin monomer + 2 fibrinopeptide A + 2 fibrinopeptide B	https://reactome.org/PathwayBrowser/#/R-HSA-140840	2	0.00881524416555394	0.135754760149531
R-HSA-140842	n fibrin monomers -> fibrin multimer	https://reactome.org/PathwayBrowser/#/R-HSA-140842	2	0.00100389932703582	0.0307338336144339
R-HSA-140851	fibrin multimer -> fibrin multimer, crosslinked + NH4+	https://reactome.org/PathwayBrowser/#/R-HSA-140851	2	0.00198337929742059	0.0484592961033243
R-HSA-140875	Common Pathway of Fibrin Clot Formation	https://reactome.org/PathwayBrowser/#/R-HSA-140875	2	0.0614584476940661	0.236613509403974
R-HSA-140877	Formation of Fibrin Clot (Clotting Cascade)	https://reactome.org/PathwayBrowser/#/R-HSA-140877	3	0.0347722411320745	0.20284884658884
R-HSA-141405	Inhibition of the proteolytic activity of APC/C required for the onset of anaphase by mitotic spindle checkpoint components	https://reactome.org/PathwayBrowser/#/R-HSA-141405	1	0.323919285926698	0.491683934014182
R-HSA-141409	Mad1 binds kinetochore	https://reactome.org/PathwayBrowser/#/R-HSA-141409	2	0.520399410969009	0.678468395727169
R-HSA-141422	MAD2 converted to an inhibitory state via interaction with Mad1	https://reactome.org/PathwayBrowser/#/R-HSA-141422	2	0.520399410969009	0.678468395727169
R-HSA-141423	Binding of the MCC complex to the APC/C complex	https://reactome.org/PathwayBrowser/#/R-HSA-141423	1	0.323919285926698	0.491683934014182
R-HSA-141424	Amplification of signal from the kinetochores	https://reactome.org/PathwayBrowser/#/R-HSA-141424	2	0.520399410969009	0.678468395727169
R-HSA-141430	Inactivation of APC/C via direct inhibition of the APC/C complex	https://reactome.org/PathwayBrowser/#/R-HSA-141430	1	0.323919285926698	0.491683934014182
R-HSA-141431	MAD2 associates with the Mad1 kinetochore complex	https://reactome.org/PathwayBrowser/#/R-HSA-141431	2	0.520399410969009	0.678468395727169
R-HSA-141439	Release of activated MAD2 from kinetochores	https://reactome.org/PathwayBrowser/#/R-HSA-141439	2	0.520399410969009	0.678468395727169
R-HSA-141444	Amplification of signal from unattached kinetochores via a MAD2 inhibitory signal	https://reactome.org/PathwayBrowser/#/R-HSA-141444	2	0.520399410969009	0.678468395727169
R-HSA-141671	Polypeptide release from the eRF3-GDP:eRF1:mRNA:80S Ribosome complex	https://reactome.org/PathwayBrowser/#/R-HSA-141671	1	0.817642381198424	0.850441789040195
R-HSA-141673	GTP Hydrolysis by eRF3 bound to the eRF1:mRNA:polypeptide:80S Ribosome complex	https://reactome.org/PathwayBrowser/#/R-HSA-141673	1	0.817642381198424	0.850441789040195
R-HSA-141691	GTP bound eRF3:eRF1 complex binds the peptidyl tRNA:mRNA:80S Ribosome complex	https://reactome.org/PathwayBrowser/#/R-HSA-141691	1	0.817642381198424	0.850441789040195
R-HSA-1428517	The citric acid (TCA) cycle and respiratory electron transport	https://reactome.org/PathwayBrowser/#/R-HSA-1428517	3	0.641931012212228	0.754461934334538
R-HSA-1430728	Metabolism	https://reactome.org/PathwayBrowser/#/R-HSA-1430728	48	0.0635432227747286	0.236613509403974
R-HSA-1433501	Interaction of other adapter proteins with p-KIT	https://reactome.org/PathwayBrowser/#/R-HSA-1433501	1	0.105743859367188	0.283732995408684
R-HSA-1433557	Signaling by SCF-KIT	https://reactome.org/PathwayBrowser/#/R-HSA-1433557	1	0.551723507925735	0.708045168504693
R-HSA-1442490	Collagen degradation	https://reactome.org/PathwayBrowser/#/R-HSA-1442490	3	0.114206737039417	0.298333866968181
R-HSA-1445148	Translocation of SLC2A4 (GLUT4) to the plasma membrane	https://reactome.org/PathwayBrowser/#/R-HSA-1445148	1	0.739532090146251	0.80374296024877
R-HSA-1454757	Gelatin degradation by MMP1, 2, 3, 7, 8, 9, 12, 13	https://reactome.org/PathwayBrowser/#/R-HSA-1454757	1	0.360728157543706	0.525278079265649
R-HSA-1458875	WNT binds to FZD and LRP5/6	https://reactome.org/PathwayBrowser/#/R-HSA-1458875	1	0.311186949795457	0.480100813254558
R-HSA-1474151	Tetrahydrobiopterin (BH4) synthesis, recycling, salvage and regulation	https://reactome.org/PathwayBrowser/#/R-HSA-1474151	2	0.0138276261233233	0.162787428859923
R-HSA-1474165	Reproduction	https://reactome.org/PathwayBrowser/#/R-HSA-1474165	1	0.931487775741772	0.937761663296293
R-HSA-1474184	DHNTP is dephosphorylated by PTPS to PTHP	https://reactome.org/PathwayBrowser/#/R-HSA-1474184	1	0.0184505232237929	0.162787428859923
R-HSA-1474228	Degradation of the extracellular matrix	https://reactome.org/PathwayBrowser/#/R-HSA-1474228	4	0.258846158340124	0.432147232813571
R-HSA-1474244	Extracellular matrix organization	https://reactome.org/PathwayBrowser/#/R-HSA-1474244	14	0.00137530664463764	0.0388294909336026
R-HSA-1474266	Formation of collagen fibrils	https://reactome.org/PathwayBrowser/#/R-HSA-1474266	1	0.185309010704324	0.366435950349951
R-HSA-1474290	Collagen formation	https://reactome.org/PathwayBrowser/#/R-HSA-1474290	6	0.00631394473474257	0.109888586102609
R-HSA-1475017	Carbonic anhydrase dehydrates bicarbonate (plasma membrane)	https://reactome.org/PathwayBrowser/#/R-HSA-1475017	1	0.0717941817199781	0.236613509403974
R-HSA-1475025	Carbonic anhydrase hydrates carbon dioxide (plasma membrane)	https://reactome.org/PathwayBrowser/#/R-HSA-1475025	1	0.0717941817199781	0.236613509403974
R-HSA-1475029	Reversible hydration of carbon dioxide	https://reactome.org/PathwayBrowser/#/R-HSA-1475029	1	0.200355678796618	0.388036417547413
R-HSA-1475422	PTPS is phosphorylated by cGMP-dependant protein kinase II	https://reactome.org/PathwayBrowser/#/R-HSA-1475422	1	0.0365622871852376	0.20284884658884
R-HSA-1480926	O2/CO2 exchange in erythrocytes	https://reactome.org/PathwayBrowser/#/R-HSA-1480926	1	0.215125804560436	0.400464959258659
R-HSA-1482604	PA is hydrolyzed to 1-acyl LPA by PLA2[1] (OM)	https://reactome.org/PathwayBrowser/#/R-HSA-1482604	1	0.0717941817199781	0.236613509403974
R-HSA-1482612	2-acyl LPC is hydrolyzed to GPCho by PLA2[8]	https://reactome.org/PathwayBrowser/#/R-HSA-1482612	1	0.105743859367188	0.283732995408684
R-HSA-1482656	PA is hydrolysed to 1-acyl LPA by PLA2[1]	https://reactome.org/PathwayBrowser/#/R-HSA-1482656	1	0.0717941817199781	0.236613509403974
R-HSA-1482685	1-acyl LPC is hydrolyzed to GPCho by PLA2[8]	https://reactome.org/PathwayBrowser/#/R-HSA-1482685	1	0.105743859367188	0.283732995408684
R-HSA-1482745	PG is hydrolyzed to 1-acyl LPG by PLA2G4B (IM)	https://reactome.org/PathwayBrowser/#/R-HSA-1482745	1	0.0543414811143387	0.219875324062953
R-HSA-1482771	PS is hydrolyzed to 1-acyl LPS by PLA2[9]	https://reactome.org/PathwayBrowser/#/R-HSA-1482771	1	0.105743859367188	0.283732995408684
R-HSA-1482788	Acyl chain remodelling of PC	https://reactome.org/PathwayBrowser/#/R-HSA-1482788	1	0.395542416696006	0.556518981630426
R-HSA-1482801	Acyl chain remodelling of PS	https://reactome.org/PathwayBrowser/#/R-HSA-1482801	1	0.336417421080633	0.505000921621059
R-HSA-1482825	PI is hydrolyzed to 1-acyl LPI by PLA2[11]	https://reactome.org/PathwayBrowser/#/R-HSA-1482825	1	0.0889263552254218	0.260324733442162
R-HSA-1482828	PE is hydrolyzed to 2-acyl LPE by PLA2[4]	https://reactome.org/PathwayBrowser/#/R-HSA-1482828	1	0.0717941817199781	0.236613509403974
R-HSA-1482839	Acyl chain remodelling of PE	https://reactome.org/PathwayBrowser/#/R-HSA-1482839	1	0.417697168611808	0.573402758207782
R-HSA-1482847	PG is hydrolysed to 2-acyl LPG by PLA2G4B (IM)	https://reactome.org/PathwayBrowser/#/R-HSA-1482847	1	0.0543414811143387	0.219875324062953
R-HSA-1482856	PC is hydrolyzed to 1-acyl LPC by PLA2[5]	https://reactome.org/PathwayBrowser/#/R-HSA-1482856	1	0.12225244535793	0.298333866968181
R-HSA-1482862	PC is hydrolysed to 2-acyl LPC by PLA2[7]	https://reactome.org/PathwayBrowser/#/R-HSA-1482862	1	0.0889263552254218	0.260324733442162
R-HSA-1482884	PE is hydrolyzed to 1-acyl LPE by PLA2[2]	https://reactome.org/PathwayBrowser/#/R-HSA-1482884	1	0.138457759813983	0.31435929030884
R-HSA-1482897	PS is hydrolyzed to 2-acyl LPS by PLA2[10]	https://reactome.org/PathwayBrowser/#/R-HSA-1482897	1	0.0543414811143387	0.219875324062953
R-HSA-1482900	PG is hydrolyzed to 1-acyl LPG by PLA2[1]	https://reactome.org/PathwayBrowser/#/R-HSA-1482900	1	0.0717941817199781	0.236613509403974
R-HSA-1482920	PG is hydrolyzed to 2-acyl LPG by PLA2[14]	https://reactome.org/PathwayBrowser/#/R-HSA-1482920	1	0.0365622871852376	0.20284884658884
R-HSA-1482922	Acyl chain remodelling of PI	https://reactome.org/PathwayBrowser/#/R-HSA-1482922	1	0.271540666010236	0.442581675645933
R-HSA-1482925	Acyl chain remodelling of PG	https://reactome.org/PathwayBrowser/#/R-HSA-1482925	1	0.285002128374118	0.456902465740463
R-HSA-1482932	PI is hydrolyzed to 2-acyl LPI by PLA2[13]	https://reactome.org/PathwayBrowser/#/R-HSA-1482932	1	0.0365622871852376	0.20284884658884
R-HSA-1483115	Hydrolysis of LPC	https://reactome.org/PathwayBrowser/#/R-HSA-1483115	1	0.15436534664821	0.332408767655171
R-HSA-1483166	Synthesis of PA	https://reactome.org/PathwayBrowser/#/R-HSA-1483166	2	0.161512803889727	0.343721972096981
R-HSA-1483206	Glycerophospholipid biosynthesis	https://reactome.org/PathwayBrowser/#/R-HSA-1483206	2	0.687718638870531	0.777700516853591
R-HSA-1483257	Phospholipid metabolism	https://reactome.org/PathwayBrowser/#/R-HSA-1483257	2	0.904594614208615	0.915037784515959
R-HSA-1489509	DAG and IP3 signaling	https://reactome.org/PathwayBrowser/#/R-HSA-1489509	1	0.534645400891217	0.69207028205022
R-HSA-1497784	The cofactor BH4 is required for electron transfer in the eNOS catalytic cycle	https://reactome.org/PathwayBrowser/#/R-HSA-1497784	1	0.0717941817199781	0.236613509403974
R-HSA-1497796	BH2 binding can lead to eNOS uncoupling	https://reactome.org/PathwayBrowser/#/R-HSA-1497796	1	0.0717941817199781	0.236613509403974
R-HSA-1497810	Uncoupled eNOS favours the formation of superoxide	https://reactome.org/PathwayBrowser/#/R-HSA-1497810	1	0.0717941817199781	0.236613509403974
R-HSA-1500620	Meiosis	https://reactome.org/PathwayBrowser/#/R-HSA-1500620	1	0.888158023342856	0.900921970983711
R-HSA-1500931	Cell-Cell communication	https://reactome.org/PathwayBrowser/#/R-HSA-1500931	1	0.912450973889345	0.921517458129104
R-HSA-1502540	Signaling by Activin	https://reactome.org/PathwayBrowser/#/R-HSA-1502540	1	0.215125804560436	0.400464959258659
R-HSA-1504193	Ubiquitinated DVL is degraded by the proteasome	https://reactome.org/PathwayBrowser/#/R-HSA-1504193	1	0.641858864574097	0.754461934334538
R-HSA-1524182	Activated PLC gamma dissociates from the PDGF receptor	https://reactome.org/PathwayBrowser/#/R-HSA-1524182	2	0.00326548769820218	0.0653354664656042
R-HSA-1524186	Phosphorylation of PLCgamma by PDGFR	https://reactome.org/PathwayBrowser/#/R-HSA-1524186	2	0.00326548769820218	0.0653354664656042
R-HSA-1549526	Phosphorylation of SMAD2/3 by Activin:Activin Receptor	https://reactome.org/PathwayBrowser/#/R-HSA-1549526	1	0.138457759813983	0.31435929030884
R-HSA-1564120	Collagen type VII degradation by MMP1,2,3	https://reactome.org/PathwayBrowser/#/R-HSA-1564120	1	0.0717941817199781	0.236613509403974
R-HSA-1564164	Collagen type V degradation by MMP2,9,10	https://reactome.org/PathwayBrowser/#/R-HSA-1564164	1	0.105743859367188	0.283732995408684
R-HSA-156580	Phase II - Conjugation of compounds	https://reactome.org/PathwayBrowser/#/R-HSA-156580	2	0.580449217118433	0.72462068071358
R-HSA-156582	Acetylation	https://reactome.org/PathwayBrowser/#/R-HSA-156582	1	0.0365622871852376	0.20284884658884
R-HSA-156584	Cytosolic sulfonation of small molecules	https://reactome.org/PathwayBrowser/#/R-HSA-156584	1	0.360728157543706	0.525278079265649
R-HSA-156661	Formation of Exon Junction Complex	https://reactome.org/PathwayBrowser/#/R-HSA-156661	3	0.539170559768995	0.696862864889632
R-HSA-1566948	Elastic fibre formation	https://reactome.org/PathwayBrowser/#/R-HSA-1566948	3	0.049865544611028	0.219875324062953
R-HSA-1566977	Fibronectin matrix formation	https://reactome.org/PathwayBrowser/#/R-HSA-1566977	1	0.105743859367188	0.283732995408684
R-HSA-156808	Formation of translation initiation complexes yielding circularized Ceruloplasmin mRNA in a 'closed-loop' conformation	https://reactome.org/PathwayBrowser/#/R-HSA-156808	2	0.297151150720707	0.468625215734917
R-HSA-156823	Association of phospho-L13a with GAIT element of Ceruloplasmin mRNA	https://reactome.org/PathwayBrowser/#/R-HSA-156823	2	0.303990966368089	0.476453823204317
R-HSA-156827	L13a-mediated translational silencing of Ceruloplasmin expression	https://reactome.org/PathwayBrowser/#/R-HSA-156827	2	0.615711791545462	0.738609501043354
R-HSA-156842	Eukaryotic Translation Elongation	https://reactome.org/PathwayBrowser/#/R-HSA-156842	1	0.827633883375313	0.853843969815944
R-HSA-156909	eEF1A complexes with GTP	https://reactome.org/PathwayBrowser/#/R-HSA-156909	1	0.0365622871852376	0.20284884658884
R-HSA-157100	NOTCH3 binds JAG1	https://reactome.org/PathwayBrowser/#/R-HSA-157100	1	0.0365622871852376	0.20284884658884
R-HSA-157118	Signaling by NOTCH	https://reactome.org/PathwayBrowser/#/R-HSA-157118	5	0.434124429190238	0.593069986329244
R-HSA-157629	NOTCH2-ligand complex is cleaved to produce NEXT2	https://reactome.org/PathwayBrowser/#/R-HSA-157629	1	0.169980648928753	0.350585088415553
R-HSA-157632	Complex of NOTCH1 with its ligand is cleaved to produce NEXT1	https://reactome.org/PathwayBrowser/#/R-HSA-157632	1	0.185309010704324	0.366435950349951
R-HSA-157849	Formation of translation initiation complexes containing mRNA that does not circularize	https://reactome.org/PathwayBrowser/#/R-HSA-157849	2	0.290301459956237	0.464518897826699
R-HSA-157858	Gap junction trafficking and regulation	https://reactome.org/PathwayBrowser/#/R-HSA-157858	3	0.0676236448987397	0.236613509403974
R-HSA-158441	Transport of the Mature intronless transcript derived mRNA:TAP:Aly/Ref Complex through the NPC	https://reactome.org/PathwayBrowser/#/R-HSA-158441	2	0.117280176183106	0.298333866968181
R-HSA-158447	Release of the Mature intronless derived mRNA, TAP, and Aly/Ref from the NPC	https://reactome.org/PathwayBrowser/#/R-HSA-158447	3	0.022486992088098	0.187048105196919
R-HSA-158481	Transport of the Mature Intronless Transcript Derived Histone mRNA:TAP:Aly/Ref Complex through the NPC	https://reactome.org/PathwayBrowser/#/R-HSA-158481	2	0.117280176183106	0.298333866968181
R-HSA-158484	Release of the SLBP independent Histone mRNA from the NPC	https://reactome.org/PathwayBrowser/#/R-HSA-158484	3	0.022486992088098	0.187048105196919
R-HSA-15869	Metabolism of nucleotides	https://reactome.org/PathwayBrowser/#/R-HSA-15869	1	0.840113473637714	0.862865131977943
R-HSA-158721	histidine-rich glycoprotein:plasminogen <-> histidine-rich glycoprotein + plasminogen	https://reactome.org/PathwayBrowser/#/R-HSA-158721	1	0.0365622871852376	0.20284884658884
R-HSA-158722	histidine-rich glycoprotein + plasminogen <-> histidine-rich glycoprotein:plasminogen	https://reactome.org/PathwayBrowser/#/R-HSA-158722	1	0.0365622871852376	0.20284884658884
R-HSA-158795	fibrin multimer, crosslinked:tissue plasminogen activator (one-chain) + plasminogen activator inhibitor 1 -> fibrin multimer, crosslinked:tissue plasminogen activator (one-chain):plasminogen activator inhibitor 1	https://reactome.org/PathwayBrowser/#/R-HSA-158795	1	0.0543414811143387	0.219875324062953
R-HSA-158800	fibrin multimer, crosslinked:tissue plasminogen activator (two-chain) + plasminogen activator inhibitor 1 -> fibrin multimer, crosslinked:tissue plasminogen activator (two-chain):plasminogen activator inhibitor 1	https://reactome.org/PathwayBrowser/#/R-HSA-158800	1	0.0543414811143387	0.219875324062953
R-HSA-158925	plasminogen:histidine-rich glycoprotein -> plasmin + histidine-rich glycoprotein (uPA [two-chain] catalyst)	https://reactome.org/PathwayBrowser/#/R-HSA-158925	1	0.0717941817199781	0.236613509403974
R-HSA-158941	plasminogen + histidine-rich glycoprotein -> plasminogen:histidine-rich glycoprotein	https://reactome.org/PathwayBrowser/#/R-HSA-158941	1	0.0365622871852376	0.20284884658884
R-HSA-158982	plasminogen:histidine-rich glycoprotein -> plasmin + histidine-rich glycoprotein (uPA [one-chain] catalyst)	https://reactome.org/PathwayBrowser/#/R-HSA-158982	1	0.0717941817199781	0.236613509403974
R-HSA-159005	urokinase plasminogen activator (two-chain):uPAR + plasminogen activator inhibitor 1 (PAI-1) -> PAI-1:urokinase plasminogen activator (two-chain):uPAR	https://reactome.org/PathwayBrowser/#/R-HSA-159005	1	0.0717941817199781	0.236613509403974
R-HSA-159046	Transport of the Mature IntronlessTranscript Derived Histone mRNA:SLBP:TAP:Aly/Ref complex through the NPC	https://reactome.org/PathwayBrowser/#/R-HSA-159046	2	0.123395865479558	0.298333866968181
R-HSA-159050	Release of the Mature intronless transcript derived Histone mRNA:SLBP:eIF4E Complex	https://reactome.org/PathwayBrowser/#/R-HSA-159050	3	0.0243358886726575	0.19507095620575
R-HSA-1592230	Mitochondrial biogenesis	https://reactome.org/PathwayBrowser/#/R-HSA-1592230	2	0.514664744039999	0.674800368733558
R-HSA-1592231	Expression of CYCS	https://reactome.org/PathwayBrowser/#/R-HSA-1592231	1	0.0717941817199781	0.236613509403974
R-HSA-1592252	Expression of TFB2M	https://reactome.org/PathwayBrowser/#/R-HSA-1592252	1	0.12225244535793	0.298333866968181
R-HSA-159227	Transport of the SLBP independent Mature mRNA	https://reactome.org/PathwayBrowser/#/R-HSA-159227	3	0.0262645253067375	0.20284884658884
R-HSA-159230	Transport of the SLBP Dependant Mature mRNA	https://reactome.org/PathwayBrowser/#/R-HSA-159230	3	0.0282727514965966	0.20284884658884
R-HSA-159231	Transport of Mature mRNA Derived from an Intronless Transcript	https://reactome.org/PathwayBrowser/#/R-HSA-159231	3	0.0419751083834977	0.219875324062953
R-HSA-1592310	Aggrecan degradation by ADAMTSs	https://reactome.org/PathwayBrowser/#/R-HSA-1592310	1	0.138457759813983	0.31435929030884
R-HSA-159234	Transport of Mature mRNAs Derived from Intronless Transcripts	https://reactome.org/PathwayBrowser/#/R-HSA-159234	3	0.0445297781965534	0.219875324062953
R-HSA-159236	Transport of Mature mRNA derived from an Intron-Containing Transcript	https://reactome.org/PathwayBrowser/#/R-HSA-159236	2	0.404236787060459	0.566243481764403
R-HSA-1606322	ZBP1(DAI) mediated induction of type I IFNs	https://reactome.org/PathwayBrowser/#/R-HSA-1606322	1	0.323919285926698	0.491683934014182
R-HSA-162582	Signal Transduction	https://reactome.org/PathwayBrowser/#/R-HSA-162582	55	0.106444312091336	0.285311178295448
R-HSA-162587	HIV Life Cycle	https://reactome.org/PathwayBrowser/#/R-HSA-162587	3	0.521248436924677	0.678878666440597
R-HSA-162599	Late Phase of HIV Life Cycle	https://reactome.org/PathwayBrowser/#/R-HSA-162599	3	0.460572753959824	0.616929556042125
R-HSA-162906	HIV Infection	https://reactome.org/PathwayBrowser/#/R-HSA-162906	4	0.620572616770184	0.738609501043354
R-HSA-162909	Host Interactions of HIV factors	https://reactome.org/PathwayBrowser/#/R-HSA-162909	3	0.436374408447887	0.595503422054823
R-HSA-1629787	Synthesis of Cx26	https://reactome.org/PathwayBrowser/#/R-HSA-1629787	1	0.0184505232237929	0.162787428859923
R-HSA-1630316	Glycosaminoglycan metabolism	https://reactome.org/PathwayBrowser/#/R-HSA-1630316	2	0.670819866770378	0.77199508603797
R-HSA-163125	Post-translational modification: synthesis of GPI-anchored proteins	https://reactome.org/PathwayBrowser/#/R-HSA-163125	1	0.824365431541204	0.852548865098168
R-HSA-163200	Respiratory electron transport, ATP synthesis by chemiosmotic coupling, and heat production by uncoupling proteins.	https://reactome.org/PathwayBrowser/#/R-HSA-163200	1	0.907358422458781	0.917103321983995
R-HSA-163214	Electron transfer from reduced cytochrome c to molecular oxygen	https://reactome.org/PathwayBrowser/#/R-HSA-163214	1	0.384152525044735	0.550243272907932
R-HSA-163282	Mitochondrial transcription initiation	https://reactome.org/PathwayBrowser/#/R-HSA-163282	1	0.0543414811143387	0.219875324062953
R-HSA-1632852	Macroautophagy	https://reactome.org/PathwayBrowser/#/R-HSA-1632852	5	0.106919129566497	0.286281884329262
R-HSA-1632857	ULK1 phosphorylates AMBRA1:Beclin-1 complex	https://reactome.org/PathwayBrowser/#/R-HSA-1632857	1	0.285002128374118	0.456902465740463
R-HSA-163296	Association of TFAM:mt promoter complex with POLRMT:TFB2M	https://reactome.org/PathwayBrowser/#/R-HSA-163296	1	0.0543414811143387	0.219875324062953
R-HSA-163685	Integration of energy metabolism	https://reactome.org/PathwayBrowser/#/R-HSA-163685	1	0.867517548364698	0.883157888779927
R-HSA-1638074	Keratan sulfate/keratin metabolism	https://reactome.org/PathwayBrowser/#/R-HSA-1638074	1	0.469612360555601	0.626067685294744
R-HSA-1638803	Phosphorylation of cohesin by PLK1 at centromeres	https://reactome.org/PathwayBrowser/#/R-HSA-1638803	3	0.391888417269206	0.556518981630426
R-HSA-1638821	PP2A-B56 dephosphorylates centromeric cohesin	https://reactome.org/PathwayBrowser/#/R-HSA-1638821	3	0.391888417269206	0.556518981630426
R-HSA-1640170	Cell Cycle	https://reactome.org/PathwayBrowser/#/R-HSA-1640170	10	0.828139024183729	0.85401836868947
R-HSA-1643685	Disease	https://reactome.org/PathwayBrowser/#/R-HSA-1643685	38	0.0917487284373539	0.267969562022203
R-HSA-1643713	Signaling by EGFR in Cancer	https://reactome.org/PathwayBrowser/#/R-HSA-1643713	4	0.00104980496142249	0.031018074499704
R-HSA-164651	Electron transfer from ubiquinol to cytochrome c of complex III	https://reactome.org/PathwayBrowser/#/R-HSA-164651	1	0.185309010704324	0.366435950349951
R-HSA-165043	Rev multimer-bound HIV mRNA:Crm1:Ran:GTP complex associates with the NPC	https://reactome.org/PathwayBrowser/#/R-HSA-165043	2	0.117280176183106	0.298333866968181
R-HSA-165047	Translocation of nuclear RNA transport complex to cytoplasm	https://reactome.org/PathwayBrowser/#/R-HSA-165047	2	0.117280176183106	0.298333866968181
R-HSA-165054	Rev-mediated nuclear export of HIV RNA	https://reactome.org/PathwayBrowser/#/R-HSA-165054	2	0.135849089104126	0.31435929030884
R-HSA-1650808	Prolyl 4-hydroxylase converts collagen prolines to 4-hydroxyprolines	https://reactome.org/PathwayBrowser/#/R-HSA-1650808	4	0.0116193861782679	0.162548795908419
R-HSA-1650814	Collagen biosynthesis and modifying enzymes	https://reactome.org/PathwayBrowser/#/R-HSA-1650814	4	0.0350034313113416	0.20284884658884
R-HSA-165159	mTOR signalling	https://reactome.org/PathwayBrowser/#/R-HSA-165159	2	0.174654107241027	0.358768056992279
R-HSA-1655829	Regulation of cholesterol biosynthesis by SREBP (SREBF)	https://reactome.org/PathwayBrowser/#/R-HSA-1655829	1	0.641858864574097	0.754461934334538
R-HSA-165680	Formation of active mTORC1 complex	https://reactome.org/PathwayBrowser/#/R-HSA-165680	1	0.229624445612119	0.414106257132998
R-HSA-165692	Phosphorylation of 4E-BP1 by activated mTORC1	https://reactome.org/PathwayBrowser/#/R-HSA-165692	2	0.0471516043264489	0.219875324062953
R-HSA-165708	Dissociation of phosphorylated 4EBP1 from eIF4E	https://reactome.org/PathwayBrowser/#/R-HSA-165708	1	0.0365622871852376	0.20284884658884
R-HSA-165718	mTORC1 phosphorylation of RPS6KB1 (S6K)	https://reactome.org/PathwayBrowser/#/R-HSA-165718	1	0.285002128374118	0.456902465740463
R-HSA-166016	Toll Like Receptor 4 (TLR4) Cascade	https://reactome.org/PathwayBrowser/#/R-HSA-166016	4	0.230788095644906	0.415909610662204
R-HSA-166058	MyD88:MAL(TIRAP) cascade initiated on plasma membrane	https://reactome.org/PathwayBrowser/#/R-HSA-166058	3	0.280853280181748	0.455714038915594
R-HSA-166072	MyD88 forms a complex with TIRAP:activated TLR2/4	https://reactome.org/PathwayBrowser/#/R-HSA-166072	2	0.0471516043264489	0.219875324062953
R-HSA-166082	IRAK4 binds to the activated TLR receptor:TIRAP:MyD88 complex	https://reactome.org/PathwayBrowser/#/R-HSA-166082	2	0.0426958058242445	0.219875324062953
R-HSA-166091	IRAK1 or IRAK2 binds to the activated IRAK4 :activated TLR:MyD88:TIRAP complex	https://reactome.org/PathwayBrowser/#/R-HSA-166091	2	0.0517688814216272	0.219875324062953
R-HSA-166119	First phosphorylation of IRAK1 by IRAK4 bound to activated TLR:MyD88:Mal	https://reactome.org/PathwayBrowser/#/R-HSA-166119	2	0.0471516043264489	0.219875324062953
R-HSA-166166	MyD88-independent TLR4 cascade	https://reactome.org/PathwayBrowser/#/R-HSA-166166	1	0.837080518579313	0.86009769418117
R-HSA-166208	mTORC1-mediated signalling	https://reactome.org/PathwayBrowser/#/R-HSA-166208	2	0.0717077856590619	0.236613509403974
R-HSA-166284	Second phosphorylation of IRAK1 by IRAK4 bound to activated TLR:MyD88:TIRAP	https://reactome.org/PathwayBrowser/#/R-HSA-166284	2	0.0471516043264489	0.219875324062953
R-HSA-166286	Multiple IRAK1 autophosphorylation steps	https://reactome.org/PathwayBrowser/#/R-HSA-166286	2	0.0471516043264489	0.219875324062953
R-HSA-166362	Dissociation of hp-IRAK1:TRAF6 from the activated TLR:oligo-Myd88:TIRAP:p-IRAK4 complex	https://reactome.org/PathwayBrowser/#/R-HSA-166362	2	0.05654022717064	0.225539587504861
R-HSA-166363	TRAF6 binds to hp- IRAK1	https://reactome.org/PathwayBrowser/#/R-HSA-166363	2	0.0517688814216272	0.219875324062953
R-HSA-166520	Signaling by NTRKs	https://reactome.org/PathwayBrowser/#/R-HSA-166520	3	0.450944140207865	0.606590291301315
R-HSA-166658	Complement cascade	https://reactome.org/PathwayBrowser/#/R-HSA-166658	2	0.625362790268428	0.743239873747462
R-HSA-166663	Initial triggering of complement	https://reactome.org/PathwayBrowser/#/R-HSA-166663	1	0.771575109963791	0.826548210125629
R-HSA-167072	Hypophosphorylation of RNA Pol II CTD by FCP1P protein	https://reactome.org/PathwayBrowser/#/R-HSA-167072	1	0.395542416696006	0.556518981630426
R-HSA-167077	Recruitment of elongation factors to form HIV-1 elongation complex	https://reactome.org/PathwayBrowser/#/R-HSA-167077	1	0.551723507925735	0.708045168504693
R-HSA-167097	HIV Promoter Opening: First Transition	https://reactome.org/PathwayBrowser/#/R-HSA-167097	1	0.58403115076797	0.72462068071358
R-HSA-167098	Phosphorylation (Ser5) of RNA pol II CTD	https://reactome.org/PathwayBrowser/#/R-HSA-167098	1	0.360728157543706	0.525278079265649
R-HSA-167111	Extrusion of 5'-end of 30 nt long HIV-1 transcript through the pore in Pol II complex	https://reactome.org/PathwayBrowser/#/R-HSA-167111	1	0.360728157543706	0.525278079265649
R-HSA-167113	Addition of the fourth nucleotide on the nascent HIV-1 transcript: Second Transition	https://reactome.org/PathwayBrowser/#/R-HSA-167113	1	0.58403115076797	0.72462068071358
R-HSA-167115	Addition of nucleotides between position +11 and +30 on HIV-1 transcript	https://reactome.org/PathwayBrowser/#/R-HSA-167115	1	0.360728157543706	0.525278079265649
R-HSA-167117	Addition of nucleotides 10 and 11 on the growing HIV-1 transcript: Third Transition	https://reactome.org/PathwayBrowser/#/R-HSA-167117	1	0.360728157543706	0.525278079265649
R-HSA-167118	NTP binds active site of RNA Polymerase II in HIV-1 open pre-initiation complex	https://reactome.org/PathwayBrowser/#/R-HSA-167118	1	0.58403115076797	0.72462068071358
R-HSA-167121	Addition of the third nucleotide on the nascent HIV-1 transcript	https://reactome.org/PathwayBrowser/#/R-HSA-167121	1	0.58403115076797	0.72462068071358
R-HSA-167128	RNA Polymerase II CTD (phosphorylated) binds to CE	https://reactome.org/PathwayBrowser/#/R-HSA-167128	1	0.372549099616725	0.538173542993803
R-HSA-167130	Nucleophillic attack by 3'-hydroxyl oxygen of nascent HIV-1 transcript on the Alpha phosphate of NTP	https://reactome.org/PathwayBrowser/#/R-HSA-167130	1	0.58403115076797	0.72462068071358
R-HSA-167133	Activation of GT	https://reactome.org/PathwayBrowser/#/R-HSA-167133	1	0.372549099616725	0.538173542993803
R-HSA-167134	Newly formed phosphodiester bond stabilized and PPi released	https://reactome.org/PathwayBrowser/#/R-HSA-167134	1	0.58403115076797	0.72462068071358
R-HSA-167136	Addition of nucleotides 5 through 9 on the growing HIV-1 transcript	https://reactome.org/PathwayBrowser/#/R-HSA-167136	1	0.57617825899605	0.72462068071358
R-HSA-167152	Formation of HIV elongation complex in the absence of HIV Tat	https://reactome.org/PathwayBrowser/#/R-HSA-167152	1	0.568177867378676	0.724042106825083
R-HSA-167153	SPT5 subunit of Pol II binds the RNA triphosphatase (RTP)	https://reactome.org/PathwayBrowser/#/R-HSA-167153	1	0.395542416696006	0.556518981630426
R-HSA-167158	Formation of the HIV-1 Early Elongation Complex	https://reactome.org/PathwayBrowser/#/R-HSA-167158	1	0.45961161801073	0.615966836163115
R-HSA-167160	RNA Pol II CTD phosphorylation and interaction with CE during HIV infection	https://reactome.org/PathwayBrowser/#/R-HSA-167160	1	0.395542416696006	0.556518981630426
R-HSA-167161	HIV Transcription Initiation	https://reactome.org/PathwayBrowser/#/R-HSA-167161	1	0.58403115076797	0.72462068071358
R-HSA-167162	RNA Polymerase II HIV Promoter Escape	https://reactome.org/PathwayBrowser/#/R-HSA-167162	1	0.58403115076797	0.72462068071358
R-HSA-167169	HIV Transcription Elongation	https://reactome.org/PathwayBrowser/#/R-HSA-167169	1	0.551723507925735	0.708045168504693
R-HSA-167172	Transcription of the HIV genome	https://reactome.org/PathwayBrowser/#/R-HSA-167172	1	0.729581631353415	0.801127416230221
R-HSA-167181	Addition of nucleotides leads to HIV-1 transcript elongation	https://reactome.org/PathwayBrowser/#/R-HSA-167181	1	0.534645400891217	0.69207028205022
R-HSA-167196	Recruitment of elongation factors to form HIV-1 elongation complex	https://reactome.org/PathwayBrowser/#/R-HSA-167196	1	0.534645400891217	0.69207028205022
R-HSA-167200	Formation of HIV-1 elongation complex containing HIV-1 Tat	https://reactome.org/PathwayBrowser/#/R-HSA-167200	1	0.551723507925735	0.708045168504693
R-HSA-167246	Tat-mediated elongation of the HIV-1 transcript	https://reactome.org/PathwayBrowser/#/R-HSA-167246	1	0.551723507925735	0.708045168504693
R-HSA-167468	Abortive HIV-1 Initiation After Second Transition	https://reactome.org/PathwayBrowser/#/R-HSA-167468	1	0.384152525044735	0.550243272907932
R-HSA-167474	Abortive HIV-1 Initiation Before Second Transition	https://reactome.org/PathwayBrowser/#/R-HSA-167474	1	0.58403115076797	0.72462068071358
R-HSA-167477	Abortive HIV-1 initiation after formation of the first phosphodiester bond	https://reactome.org/PathwayBrowser/#/R-HSA-167477	1	0.58403115076797	0.72462068071358
R-HSA-167484	Fall Back to Closed Pre-initiation Complex	https://reactome.org/PathwayBrowser/#/R-HSA-167484	1	0.58403115076797	0.72462068071358
R-HSA-1678842	Competitive inhibition of translation initiation by ISGylated 4EHP	https://reactome.org/PathwayBrowser/#/R-HSA-1678842	1	0.229624445612119	0.414106257132998
R-HSA-168138	Toll Like Receptor 9 (TLR9) Cascade	https://reactome.org/PathwayBrowser/#/R-HSA-168138	1	0.827633883375313	0.853843969815944
R-HSA-168142	Toll Like Receptor 10 (TLR10) Cascade	https://reactome.org/PathwayBrowser/#/R-HSA-168142	1	0.792030994327168	0.839160450659018
R-HSA-168164	Toll Like Receptor 3 (TLR3) Cascade	https://reactome.org/PathwayBrowser/#/R-HSA-168164	1	0.824365431541204	0.852548865098168
R-HSA-168176	Toll Like Receptor 5 (TLR5) Cascade	https://reactome.org/PathwayBrowser/#/R-HSA-168176	1	0.792030994327168	0.839160450659018
R-HSA-168179	Toll Like Receptor TLR1:TLR2 Cascade	https://reactome.org/PathwayBrowser/#/R-HSA-168179	3	0.295973769152908	0.468625215734917
R-HSA-168181	Toll Like Receptor 7/8 (TLR7/8) Cascade	https://reactome.org/PathwayBrowser/#/R-HSA-168181	1	0.817642381198424	0.850441789040195
R-HSA-168188	Toll Like Receptor TLR6:TLR2 Cascade	https://reactome.org/PathwayBrowser/#/R-HSA-168188	3	0.280853280181748	0.455714038915594
R-HSA-168249	Innate Immune System	https://reactome.org/PathwayBrowser/#/R-HSA-168249	25	0.167591351001395	0.350585088415553
R-HSA-168255	Influenza Life Cycle	https://reactome.org/PathwayBrowser/#/R-HSA-168255	5	0.164689797750777	0.350189770782197
R-HSA-168256	Immune System	https://reactome.org/PathwayBrowser/#/R-HSA-168256	44	0.156412480113033	0.335113079230369
R-HSA-168271	Transport of Ribonucleoproteins into the Host Nucleus	https://reactome.org/PathwayBrowser/#/R-HSA-168271	2	0.117280176183106	0.298333866968181
R-HSA-168273	Influenza Viral RNA Transcription and Replication	https://reactome.org/PathwayBrowser/#/R-HSA-168273	3	0.465360236097192	0.622358084169981
R-HSA-168274	Export of Viral Ribonucleoproteins from Nucleus	https://reactome.org/PathwayBrowser/#/R-HSA-168274	3	0.022486992088098	0.187048105196919
R-HSA-168276	NS1 Mediated Effects on Host Pathways	https://reactome.org/PathwayBrowser/#/R-HSA-168276	3	0.0394968729064329	0.215368141749455
R-HSA-168325	Viral Messenger RNA Synthesis	https://reactome.org/PathwayBrowser/#/R-HSA-168325	2	0.194663907796911	0.383442627683682
R-HSA-168330	Viral RNP Complexes in the Host Cell Nucleus	https://reactome.org/PathwayBrowser/#/R-HSA-168330	1	0.0184505232237929	0.162787428859923
R-HSA-168333	NEP/NS2 Interacts with the Cellular Export Machinery	https://reactome.org/PathwayBrowser/#/R-HSA-168333	2	0.117280176183106	0.298333866968181
R-HSA-168337	Docking and transport of the RNP:Karyopherin complex through the nuclear pore	https://reactome.org/PathwayBrowser/#/R-HSA-168337	2	0.117280176183106	0.298333866968181
R-HSA-168643	Nucleotide-binding domain, leucine rich repeat containing receptor (NLR) signaling pathways	https://reactome.org/PathwayBrowser/#/R-HSA-168643	1	0.648500286127803	0.759023135444839
R-HSA-168880	vRNP Export through the nuclear pore	https://reactome.org/PathwayBrowser/#/R-HSA-168880	2	0.117280176183106	0.298333866968181
R-HSA-168898	Toll-like Receptor Cascades	https://reactome.org/PathwayBrowser/#/R-HSA-168898	4	0.320839090834505	0.491683934014182
R-HSA-168928	DDX58/IFIH1-mediated induction of interferon-alpha/beta	https://reactome.org/PathwayBrowser/#/R-HSA-168928	1	0.77998728364289	0.831353895862661
R-HSA-169911	Regulation of Apoptosis	https://reactome.org/PathwayBrowser/#/R-HSA-169911	1	0.628199134931894	0.745564690267138
R-HSA-170076	CAK-mediated phosphorylation of Cyclin B1:Cdc2 complexes	https://reactome.org/PathwayBrowser/#/R-HSA-170076	1	0.0889263552254218	0.260324733442162
R-HSA-170087	CAK-mediated phosphorylation of Cyclin A:Cdc2 complexes	https://reactome.org/PathwayBrowser/#/R-HSA-170087	1	0.105743859367188	0.283732995408684
R-HSA-170796	NPC transports GCK1:GKRP from cytosol to nucleoplasm	https://reactome.org/PathwayBrowser/#/R-HSA-170796	2	0.117280176183106	0.298333866968181
R-HSA-170822	Regulation of Glucokinase by Glucokinase Regulatory Protein	https://reactome.org/PathwayBrowser/#/R-HSA-170822	2	0.117280176183106	0.298333866968181
R-HSA-170834	Signaling by TGF-beta Receptor Complex	https://reactome.org/PathwayBrowser/#/R-HSA-170834	1	0.744369832696667	0.80486967867329
R-HSA-173736	Alternative complement activation	https://reactome.org/PathwayBrowser/#/R-HSA-173736	1	0.0889263552254218	0.260324733442162
R-HSA-173745	Factor D cleaves C3(H2O)-bound Factor B	https://reactome.org/PathwayBrowser/#/R-HSA-173745	1	0.0717941817199781	0.236613509403974
R-HSA-174048	APC/C:Cdc20 mediated degradation of Cyclin B	https://reactome.org/PathwayBrowser/#/R-HSA-174048	1	0.360728157543706	0.525278079265649
R-HSA-174057	Multiubiquitination of APC/C-associated Cdh1	https://reactome.org/PathwayBrowser/#/R-HSA-174057	1	0.336417421080633	0.505000921621059
R-HSA-174058	Degradation of multiubiquitinated Cdh1	https://reactome.org/PathwayBrowser/#/R-HSA-174058	2	0.331213397190743	0.500652073186648
R-HSA-174070	Association of Cdh1 with the APC/C	https://reactome.org/PathwayBrowser/#/R-HSA-174070	1	0.285002128374118	0.456902465740463
R-HSA-174079	Phosphorylation of Cdh1 by Cyclin A:Cdk2	https://reactome.org/PathwayBrowser/#/R-HSA-174079	1	0.323919285926698	0.491683934014182
R-HSA-174084	Autodegradation of Cdh1 by Cdh1:APC/C	https://reactome.org/PathwayBrowser/#/R-HSA-174084	2	0.331213397190743	0.500652073186648
R-HSA-174088	Association of cell cycle proteins with the APC/C:Cdh1 complex	https://reactome.org/PathwayBrowser/#/R-HSA-174088	1	0.348685642048513	0.516925447167603
R-HSA-174104	Ubiquitination of Cyclin A by APC/C:Cdc20 complex	https://reactome.org/PathwayBrowser/#/R-HSA-174104	1	0.406722684869752	0.567686570858579
R-HSA-174105	Degradation of multiubiquitinated cell cycle proteins	https://reactome.org/PathwayBrowser/#/R-HSA-174105	2	0.384656210707026	0.550344274440627
R-HSA-174113	SCF-beta-TrCP mediated degradation of Emi1	https://reactome.org/PathwayBrowser/#/R-HSA-174113	1	0.641858864574097	0.754461934334538
R-HSA-174119	Free APC/C phosphorylated by Plk1	https://reactome.org/PathwayBrowser/#/R-HSA-174119	1	0.285002128374118	0.456902465740463
R-HSA-174120	Association of Cyclin B:Cdc2 with Cdc20:APC/C complex	https://reactome.org/PathwayBrowser/#/R-HSA-174120	1	0.311186949795457	0.480100813254558
R-HSA-174121	Association of Securin with Cdc20:APC/C complex	https://reactome.org/PathwayBrowser/#/R-HSA-174121	1	0.298216046376766	0.468625215734917
R-HSA-174132	Free APC/C phosphorylated by Cyclin B:Cdc2	https://reactome.org/PathwayBrowser/#/R-HSA-174132	1	0.298216046376766	0.468625215734917
R-HSA-174139	Dissociation of phospho-Cdh1 from the APC/C complex	https://reactome.org/PathwayBrowser/#/R-HSA-174139	1	0.285002128374118	0.456902465740463
R-HSA-174143	APC/C-mediated degradation of cell cycle proteins	https://reactome.org/PathwayBrowser/#/R-HSA-174143	2	0.485326514001277	0.641630942808139
R-HSA-174144	Ubiquitination of Securin by phospho-APC/C:Cdc20 complex	https://reactome.org/PathwayBrowser/#/R-HSA-174144	1	0.348685642048513	0.516925447167603
R-HSA-174154	APC/C:Cdc20 mediated degradation of Securin	https://reactome.org/PathwayBrowser/#/R-HSA-174154	2	0.358134059660107	0.525278079265649
R-HSA-174157	Degradation of multiubiquitinated Cyclin B	https://reactome.org/PathwayBrowser/#/R-HSA-174157	1	0.360728157543706	0.525278079265649
R-HSA-174171	Association of Cyclin A with the APC/C	https://reactome.org/PathwayBrowser/#/R-HSA-174171	1	0.360728157543706	0.525278079265649
R-HSA-174178	APC/C:Cdh1 mediated degradation of Cdc20 and other APC/C:Cdh1 targeted proteins in late mitosis/early G1	https://reactome.org/PathwayBrowser/#/R-HSA-174178	2	0.397741845926332	0.557760502482787
R-HSA-174184	Cdc20:Phospho-APC/C mediated degradation of Cyclin A	https://reactome.org/PathwayBrowser/#/R-HSA-174184	2	0.391214626516289	0.556518981630426
R-HSA-174195	Ubiquitination of cell cycle proteins targeted by the APC/C:Cdh1complex	https://reactome.org/PathwayBrowser/#/R-HSA-174195	1	0.395542416696006	0.556518981630426
R-HSA-174202	Degradation of multiubiquitinated Securin	https://reactome.org/PathwayBrowser/#/R-HSA-174202	2	0.358134059660107	0.525278079265649
R-HSA-174203	SCF-mediated degradation of Emi1	https://reactome.org/PathwayBrowser/#/R-HSA-174203	1	0.641858864574097	0.754461934334538
R-HSA-174224	Dissociation of Cdc20 from APC/C complex	https://reactome.org/PathwayBrowser/#/R-HSA-174224	1	0.285002128374118	0.456902465740463
R-HSA-174227	Ubiquitination of Cyclin B by phospho-APC/C:Cdc20 complex	https://reactome.org/PathwayBrowser/#/R-HSA-174227	1	0.360728157543706	0.525278079265649
R-HSA-174238	Activation of APC/C:Cdc20 by dissociation of Cdc20:phospho-APC/C from Cdc20:phospho-APC/C:Mad2:Bub3:BubR1	https://reactome.org/PathwayBrowser/#/R-HSA-174238	1	0.323919285926698	0.491683934014182
R-HSA-174255	Degradation multiubiquitinated Cyclin A	https://reactome.org/PathwayBrowser/#/R-HSA-174255	2	0.391214626516289	0.556518981630426
R-HSA-174362	Transport and synthesis of PAPS	https://reactome.org/PathwayBrowser/#/R-HSA-174362	1	0.105743859367188	0.283732995408684
R-HSA-174824	Plasma lipoprotein assembly, remodeling, and clearance	https://reactome.org/PathwayBrowser/#/R-HSA-174824	2	0.378067731976341	0.545525330466713
R-HSA-174959	The acetyl group from acetyl-CoA is transferred to the NAT1	https://reactome.org/PathwayBrowser/#/R-HSA-174959	1	0.0184505232237929	0.162787428859923
R-HSA-174963	NAT1 acetylation	https://reactome.org/PathwayBrowser/#/R-HSA-174963	1	0.0184505232237929	0.162787428859923
R-HSA-176033	Interactions of Vpr with host cellular proteins	https://reactome.org/PathwayBrowser/#/R-HSA-176033	2	0.1485666389807	0.332020958355284
R-HSA-176407	Conversion from APC/C:Cdc20 to APC/C:Cdh1 in late anaphase	https://reactome.org/PathwayBrowser/#/R-HSA-176407	1	0.311186949795457	0.480100813254558
R-HSA-176408	Regulation of APC/C activators between G1/S and early anaphase	https://reactome.org/PathwayBrowser/#/R-HSA-176408	2	0.442474136087052	0.598683056335037
R-HSA-176409	APC/C:Cdc20 mediated degradation of mitotic proteins	https://reactome.org/PathwayBrowser/#/R-HSA-176409	2	0.410698418141579	0.571514063799426
R-HSA-176412	Phosphorylation of the APC/C	https://reactome.org/PathwayBrowser/#/R-HSA-176412	1	0.311186949795457	0.480100813254558
R-HSA-176814	Activation of APC/C and APC/C:Cdc20 mediated degradation of mitotic proteins	https://reactome.org/PathwayBrowser/#/R-HSA-176814	2	0.417125756028104	0.573402758207782
R-HSA-177243	Interactions of Rev with host cellular proteins	https://reactome.org/PathwayBrowser/#/R-HSA-177243	2	0.1485666389807	0.332020958355284
R-HSA-177922	EGFR dimerization	https://reactome.org/PathwayBrowser/#/R-HSA-177922	3	0.000323641194289734	0.0200183089680626
R-HSA-177923	Sustained activation of SRC kinase by SHP2	https://reactome.org/PathwayBrowser/#/R-HSA-177923	3	0.00193836208409397	0.0484592961033243
R-HSA-177924	Dephosphorylation of Gab1 by SHP2	https://reactome.org/PathwayBrowser/#/R-HSA-177924	3	0.000915303399610775	0.0298177684411664
R-HSA-177925	SHC1 binds to the phosphorylated EGF receptor:ligand complex	https://reactome.org/PathwayBrowser/#/R-HSA-177925	3	0.000478870754392763	0.0217287604805716
R-HSA-177926	Dephosphorylation of PAG by SHP2	https://reactome.org/PathwayBrowser/#/R-HSA-177926	3	0.00120387859274795	0.0343714101592419
R-HSA-177927	PI3K binds to EGF:EGFR:GRB2:GAB1	https://reactome.org/PathwayBrowser/#/R-HSA-177927	3	0.00120387859274795	0.0343714101592419
R-HSA-177929	Signaling by EGFR	https://reactome.org/PathwayBrowser/#/R-HSA-177929	4	0.0133674359973656	0.162787428859923
R-HSA-177930	GAB1 phosphorylation by EGFR kinase	https://reactome.org/PathwayBrowser/#/R-HSA-177930	3	0.000674821207564096	0.0244960098345767
R-HSA-177933	SHC1 phosphorylation by phosphorylated EGFR	https://reactome.org/PathwayBrowser/#/R-HSA-177933	3	0.000478870754392763	0.0217287604805716
R-HSA-177934	EGFR autophosphorylation	https://reactome.org/PathwayBrowser/#/R-HSA-177934	3	0.000323641194289734	0.0200183089680626
R-HSA-177935	SHP2 dephosphorylates Tyr 992 on EGFR	https://reactome.org/PathwayBrowser/#/R-HSA-177935	3	0.000915303399610775	0.0298177684411664
R-HSA-177936	GRB2:SOS1 binds to phosphorylated SHC1 in complex with EGFR	https://reactome.org/PathwayBrowser/#/R-HSA-177936	3	0.000915303399610775	0.0298177684411664
R-HSA-177937	Phosphorylation of EGFR by SRC kinase	https://reactome.org/PathwayBrowser/#/R-HSA-177937	3	0.000478870754392763	0.0217287604805716
R-HSA-177938	SOS1-mediated nucleotide exchange of RAS (EGF:EGFR:GRB2:SOS1)	https://reactome.org/PathwayBrowser/#/R-HSA-177938	3	0.00154386800978278	0.0421824582027747
R-HSA-177939	PI3K converts phosphatidylinositol-4,5-bisphosphate (PIP2) to phosphatidylinositol-3,4,5-trisphosphate (PIP3)	https://reactome.org/PathwayBrowser/#/R-HSA-177939	3	0.00120387859274795	0.0343714101592419
R-HSA-177941	GRB2:GAB1 binds to phosphorylated EGFR	https://reactome.org/PathwayBrowser/#/R-HSA-177941	3	0.000674821207564096	0.0244960098345767
R-HSA-177942	EGFR binds EGF ligand	https://reactome.org/PathwayBrowser/#/R-HSA-177942	3	0.000478870754392763	0.0217287604805716
R-HSA-177943	GRB2:SOS1 complex binds to EGF:EGFR complex	https://reactome.org/PathwayBrowser/#/R-HSA-177943	3	0.000674821207564096	0.0244960098345767
R-HSA-177944	Activation of SHP2 through the binding to phospho-Gab1	https://reactome.org/PathwayBrowser/#/R-HSA-177944	3	0.000915303399610775	0.0298177684411664
R-HSA-177945	SOS1-mediated nucleotide exchange of RAS (EGF:EGFR:SHC1:GRB2:SOS1)	https://reactome.org/PathwayBrowser/#/R-HSA-177945	3	0.00193836208409397	0.0484592961033243
R-HSA-1791096	Expression of PPP2R5B	https://reactome.org/PathwayBrowser/#/R-HSA-1791096	1	0.0365622871852376	0.20284884658884
R-HSA-179409	APC-Cdc20 mediated degradation of Nek2A	https://reactome.org/PathwayBrowser/#/R-HSA-179409	1	0.384152525044735	0.550243272907932
R-HSA-179410	Association of Nek2A with MCC:APC/C	https://reactome.org/PathwayBrowser/#/R-HSA-179410	1	0.336417421080633	0.505000921621059
R-HSA-179417	Multiubiquitination of Nek2A	https://reactome.org/PathwayBrowser/#/R-HSA-179417	1	0.384152525044735	0.550243272907932
R-HSA-179419	APC:Cdc20 mediated degradation of cell cycle proteins prior to satisfation of the cell cycle checkpoint	https://reactome.org/PathwayBrowser/#/R-HSA-179419	2	0.397741845926332	0.557760502482787
R-HSA-179421	Degradation of multiubiquitinated Nek2A	https://reactome.org/PathwayBrowser/#/R-HSA-179421	1	0.384152525044735	0.550243272907932
R-HSA-179812	GRB2 events in EGFR signaling	https://reactome.org/PathwayBrowser/#/R-HSA-179812	3	0.00154386800978278	0.0421824582027747
R-HSA-180292	GAB1 signalosome	https://reactome.org/PathwayBrowser/#/R-HSA-180292	3	0.00347650104228685	0.0690139777222726
R-HSA-180336	SHC1 events in EGFR signaling	https://reactome.org/PathwayBrowser/#/R-HSA-180336	3	0.00193836208409397	0.0484592961033243
R-HSA-180534	Vpu mediated degradation of CD4	https://reactome.org/PathwayBrowser/#/R-HSA-180534	1	0.621176113234808	0.738609501043354
R-HSA-180573	Degradation of ubiquitinated CD4	https://reactome.org/PathwayBrowser/#/R-HSA-180573	1	0.621176113234808	0.738609501043354
R-HSA-180585	Vif-mediated degradation of APOBEC3G	https://reactome.org/PathwayBrowser/#/R-HSA-180585	1	0.635092592535315	0.750590826805691
R-HSA-180603	Proteosome-mediated degradation of APOBEC3G	https://reactome.org/PathwayBrowser/#/R-HSA-180603	1	0.635092592535315	0.750590826805691
R-HSA-180622	Vpr binds nucleoporins	https://reactome.org/PathwayBrowser/#/R-HSA-180622	2	0.123395865479558	0.298333866968181
R-HSA-180710	Rev:importin beta:B23 recruited to the nuclear pore	https://reactome.org/PathwayBrowser/#/R-HSA-180710	2	0.117280176183106	0.298333866968181
R-HSA-180732	Translocation of Rev:importin-beta:B23 to the nucleus	https://reactome.org/PathwayBrowser/#/R-HSA-180732	2	0.117280176183106	0.298333866968181
R-HSA-180746	Nuclear import of Rev protein	https://reactome.org/PathwayBrowser/#/R-HSA-180746	2	0.12958711402999	0.308026994153605
R-HSA-180910	Vpr-mediated nuclear import of PICs	https://reactome.org/PathwayBrowser/#/R-HSA-180910	2	0.12958711402999	0.308026994153605
R-HSA-1810476	RIP-mediated NFkB activation via ZBP1	https://reactome.org/PathwayBrowser/#/R-HSA-1810476	1	0.271540666010236	0.442581675645933
R-HSA-181429	Serotonin Neurotransmitter Release Cycle	https://reactome.org/PathwayBrowser/#/R-HSA-181429	1	0.285002128374118	0.456902465740463
R-HSA-181430	Norepinephrine Neurotransmitter Release Cycle	https://reactome.org/PathwayBrowser/#/R-HSA-181430	1	0.285002128374118	0.456902465740463
R-HSA-181431	Acetylcholine binding and downstream events	https://reactome.org/PathwayBrowser/#/R-HSA-181431	1	0.229624445612119	0.414106257132998
R-HSA-181438	Toll Like Receptor 2 (TLR2) Cascade	https://reactome.org/PathwayBrowser/#/R-HSA-181438	3	0.295973769152908	0.468625215734917
R-HSA-182969	Phosphorylation of CBL (EGFR:CBL)	https://reactome.org/PathwayBrowser/#/R-HSA-182969	3	0.000478870754392763	0.0217287604805716
R-HSA-182971	EGFR downregulation	https://reactome.org/PathwayBrowser/#/R-HSA-182971	4	0.00239531927837394	0.0558395072142036
R-HSA-182986	CBL-mediated ubiquitination of CIN85	https://reactome.org/PathwayBrowser/#/R-HSA-182986	3	0.00834827071542458	0.133698564864367
R-HSA-182988	Sprouty lures CBL away from EGFR	https://reactome.org/PathwayBrowser/#/R-HSA-182988	1	0.0543414811143387	0.219875324062953
R-HSA-182990	Sprouty sequesters CBL away from active EGFR	https://reactome.org/PathwayBrowser/#/R-HSA-182990	4	0.000526192452884268	0.0230526728065332
R-HSA-182993	Ubiquitination of stimulated EGFR (CBL)	https://reactome.org/PathwayBrowser/#/R-HSA-182993	3	0.00154386800978278	0.0421824582027747
R-HSA-182994	Assembly of EGFR complex in clathrin-coated vesicles	https://reactome.org/PathwayBrowser/#/R-HSA-182994	3	0.00193836208409397	0.0484592961033243
R-HSA-183002	Beta-Pix:CDC42:GTP binds CBL in EGF:p-6Y-EGFR:CBL:CIN85	https://reactome.org/PathwayBrowser/#/R-HSA-183002	3	0.00290212549543114	0.0646868498586888
R-HSA-183036	Ubiquitination of stimulated EGFR (CBL:GRB2)	https://reactome.org/PathwayBrowser/#/R-HSA-183036	3	0.00239022942344055	0.0558395072142036
R-HSA-183051	CBL ubiquitinates Sprouty	https://reactome.org/PathwayBrowser/#/R-HSA-183051	4	0.000130892726707642	0.0114689109849696
R-HSA-183055	Binding of CBL to EGFR	https://reactome.org/PathwayBrowser/#/R-HSA-183055	3	0.000478870754392763	0.0217287604805716
R-HSA-183058	Phosphorylation of CBL (EGFR:GRB2:CBL)	https://reactome.org/PathwayBrowser/#/R-HSA-183058	3	0.000674821207564096	0.0244960098345767
R-HSA-183067	Localization of CBL:GRB2 to the membrane	https://reactome.org/PathwayBrowser/#/R-HSA-183067	3	0.000674821207564096	0.0244960098345767
R-HSA-183072	EGFR non-clathrin mediated endocytosis	https://reactome.org/PathwayBrowser/#/R-HSA-183072	3	0.00482151855550752	0.0872019752245362
R-HSA-183084	CBL escapes CDC42-mediated inhibition by down-regulating the adaptor molecule Beta-Pix	https://reactome.org/PathwayBrowser/#/R-HSA-183084	3	0.00290212549543114	0.0646868498586888
R-HSA-183089	CBL binds and ubiquitinates phosphorylated Sprouty	https://reactome.org/PathwayBrowser/#/R-HSA-183089	4	0.000130892726707642	0.0114689109849696
R-HSA-183122	Factor D cleaves C3b-bound Factor B	https://reactome.org/PathwayBrowser/#/R-HSA-183122	1	0.0717941817199781	0.236613509403974
R-HSA-1834949	Cytosolic sensors of pathogen-associated DNA	https://reactome.org/PathwayBrowser/#/R-HSA-1834949	1	0.691681804076485	0.778027208569433
R-HSA-1852241	Organelle biogenesis and maintenance	https://reactome.org/PathwayBrowser/#/R-HSA-1852241	5	0.638767712533396	0.754461934334538
R-HSA-186712	Regulation of beta-cell development	https://reactome.org/PathwayBrowser/#/R-HSA-186712	1	0.543263872688957	0.700372146373739
R-HSA-186763	Downstream signal transduction	https://reactome.org/PathwayBrowser/#/R-HSA-186763	2	0.099437140092186	0.283732995408684
R-HSA-186765	PLC-gamma binds to the active receptor	https://reactome.org/PathwayBrowser/#/R-HSA-186765	2	0.00326548769820218	0.0653354664656042
R-HSA-186773	PDGF dimer binds two receptors simultaneously	https://reactome.org/PathwayBrowser/#/R-HSA-186773	2	0.00198337929742059	0.0484592961033243
R-HSA-186778	SHP2 binds to the active receptor	https://reactome.org/PathwayBrowser/#/R-HSA-186778	2	0.00326548769820218	0.0653354664656042
R-HSA-186780	PI3-kinase binds to the active receptor	https://reactome.org/PathwayBrowser/#/R-HSA-186780	2	0.00881524416555394	0.135754760149531
R-HSA-186785	PDGF-AA clevage by Furin	https://reactome.org/PathwayBrowser/#/R-HSA-186785	1	0.0365622871852376	0.20284884658884
R-HSA-186786	Autophosphorylation of PDGF beta receptors	https://reactome.org/PathwayBrowser/#/R-HSA-186786	1	0.0365622871852376	0.20284884658884
R-HSA-186797	Signaling by PDGF	https://reactome.org/PathwayBrowser/#/R-HSA-186797	3	0.0914331136153183	0.267355053735931
R-HSA-186798	GAP binds to PDGF-beta receptors only	https://reactome.org/PathwayBrowser/#/R-HSA-186798	1	0.0543414811143387	0.219875324062953
R-HSA-186800	PI3K catalyses the phosphorylation of PIP2 to PIP3	https://reactome.org/PathwayBrowser/#/R-HSA-186800	2	0.00881524416555394	0.135754760149531
R-HSA-186819	SH2 domain of Src binds to the active receptor	https://reactome.org/PathwayBrowser/#/R-HSA-186819	2	0.00326548769820218	0.0653354664656042
R-HSA-186826	Grb2/Sos1 complex binds to the active receptor	https://reactome.org/PathwayBrowser/#/R-HSA-186826	2	0.00483883451659174	0.0872019752245362
R-HSA-186834	Sos-mediated nucleotide exchange of Ras (PDGF receptor:Grb2:Sos)	https://reactome.org/PathwayBrowser/#/R-HSA-186834	2	0.0111970651401714	0.158948282241204
R-HSA-187037	Signaling by NTRK1 (TRKA)	https://reactome.org/PathwayBrowser/#/R-HSA-187037	3	0.356701877697764	0.525278079265649
R-HSA-187574	Degradation of ubiquitinated p27/p21 by the 26S proteasome	https://reactome.org/PathwayBrowser/#/R-HSA-187574	1	0.655019149616298	0.763137853817062
R-HSA-187577	SCF(Skp2)-mediated degradation of p27/p21	https://reactome.org/PathwayBrowser/#/R-HSA-187577	2	0.303990966368089	0.476453823204317
R-HSA-187949	CAK-mediated phosphorylation of Cyclin A:Cdk2	https://reactome.org/PathwayBrowser/#/R-HSA-187949	1	0.105743859367188	0.283732995408684
R-HSA-188191	APC/C:Cdh1-mediated degradation of Skp2	https://reactome.org/PathwayBrowser/#/R-HSA-188191	2	0.344717875633	0.515858729083306
R-HSA-188350	CAK-mediated phosphorylation of Cyclin E:Cdk2	https://reactome.org/PathwayBrowser/#/R-HSA-188350	1	0.105743859367188	0.283732995408684
R-HSA-188371	Association of Cyclin A:Cdk2 with Cdh1	https://reactome.org/PathwayBrowser/#/R-HSA-188371	1	0.323919285926698	0.491683934014182
R-HSA-189200	Cellular hexose transport	https://reactome.org/PathwayBrowser/#/R-HSA-189200	2	0.05654022717064	0.225539587504861
R-HSA-189222	SLC2A5 transports fructose from extracellular region to cytosol	https://reactome.org/PathwayBrowser/#/R-HSA-189222	1	0.0184505232237929	0.162787428859923
R-HSA-190520	Association of Golgi transport vesicles with microtubules	https://reactome.org/PathwayBrowser/#/R-HSA-190520	1	0.311186949795457	0.480100813254558
R-HSA-190682	Connexin synthesis (generic)	https://reactome.org/PathwayBrowser/#/R-HSA-190682	1	0.25782704550523	0.430728811721756
R-HSA-190687	Connexin oligomerization in ER-Golgi-Intermediate Compartment	https://reactome.org/PathwayBrowser/#/R-HSA-190687	1	0.0365622871852376	0.20284884658884
R-HSA-190698	Transport of connexins to the ER-Golgi intermediate compartment	https://reactome.org/PathwayBrowser/#/R-HSA-190698	1	0.0365622871852376	0.20284884658884
R-HSA-190704	Oligomerization of connexins into connexons	https://reactome.org/PathwayBrowser/#/R-HSA-190704	1	0.0543414811143387	0.219875324062953
R-HSA-190827	Transport of connexins along the secretory pathway	https://reactome.org/PathwayBrowser/#/R-HSA-190827	1	0.0543414811143387	0.219875324062953
R-HSA-190828	Gap junction trafficking	https://reactome.org/PathwayBrowser/#/R-HSA-190828	3	0.0614198341134154	0.236613509403974
R-HSA-190840	Microtubule-dependent trafficking of connexons from Golgi to the plasma membrane	https://reactome.org/PathwayBrowser/#/R-HSA-190840	1	0.311186949795457	0.480100813254558
R-HSA-190861	Gap junction assembly	https://reactome.org/PathwayBrowser/#/R-HSA-190861	3	0.0325269593175825	0.20284884658884
R-HSA-190872	Transport of connexons to the plasma membrane	https://reactome.org/PathwayBrowser/#/R-HSA-190872	2	0.05654022717064	0.225539587504861
R-HSA-190877	Insertion of connexons into the plasma membrane resulting in the formation of hemi-channels	https://reactome.org/PathwayBrowser/#/R-HSA-190877	1	0.311186949795457	0.480100813254558
R-HSA-1912408	Pre-NOTCH Transcription and Translation	https://reactome.org/PathwayBrowser/#/R-HSA-1912408	3	0.236064908670627	0.418958443600846
R-HSA-1912415	NOTCH3 gene transcription	https://reactome.org/PathwayBrowser/#/R-HSA-1912415	1	0.215125804560436	0.400464959258659
R-HSA-1912416	NOTCH1 gene transcription	https://reactome.org/PathwayBrowser/#/R-HSA-1912416	1	0.25782704550523	0.430728811721756
R-HSA-1912422	Pre-NOTCH Expression and Processing	https://reactome.org/PathwayBrowser/#/R-HSA-1912422	3	0.316207118026515	0.487254267377425
R-HSA-191737	Docking of connexons into junctional, double-membrane spanning channels	https://reactome.org/PathwayBrowser/#/R-HSA-191737	1	0.311186949795457	0.480100813254558
R-HSA-1918092	CHIP (STUB1) mediates ubiquitination of ERBB2	https://reactome.org/PathwayBrowser/#/R-HSA-1918092	1	0.15436534664821	0.332408767655171
R-HSA-1918095	CUL5 mediates ubiquitination of ERBB2	https://reactome.org/PathwayBrowser/#/R-HSA-1918095	1	0.15436534664821	0.332408767655171
R-HSA-191825	Nuclear export of snRNA transcripts	https://reactome.org/PathwayBrowser/#/R-HSA-191825	2	0.123395865479558	0.298333866968181
R-HSA-191830	snRNP nuclear import and release	https://reactome.org/PathwayBrowser/#/R-HSA-191830	2	0.214945237487705	0.400464959258659
R-HSA-191859	snRNP Assembly	https://reactome.org/PathwayBrowser/#/R-HSA-191859	2	0.26284588195057	0.43738794108474
R-HSA-192105	Synthesis of bile acids and bile salts	https://reactome.org/PathwayBrowser/#/R-HSA-192105	1	0.469612360555601	0.626067685294744
R-HSA-192627	Viral mRNA Export	https://reactome.org/PathwayBrowser/#/R-HSA-192627	2	0.105295585163877	0.283732995408684
R-HSA-192746	Binding of M1 to vRNP	https://reactome.org/PathwayBrowser/#/R-HSA-192746	1	0.0184505232237929	0.162787428859923
R-HSA-192830	Viral Polymerase Assembly	https://reactome.org/PathwayBrowser/#/R-HSA-192830	1	0.0365622871852376	0.20284884658884
R-HSA-192905	vRNP Assembly	https://reactome.org/PathwayBrowser/#/R-HSA-192905	1	0.0365622871852376	0.20284884658884
R-HSA-192925	Export of Spliced Viral mRNA	https://reactome.org/PathwayBrowser/#/R-HSA-192925	2	0.105295585163877	0.283732995408684
R-HSA-193368	Synthesis of bile acids and bile salts via 7alpha-hydroxycholesterol	https://reactome.org/PathwayBrowser/#/R-HSA-193368	1	0.360728157543706	0.525278079265649
R-HSA-193401	THCA is conjugated with Coenzyme A (SLC27A2 VLCS)	https://reactome.org/PathwayBrowser/#/R-HSA-193401	1	0.0184505232237929	0.162787428859923
R-HSA-193424	DHCA is conjugated with Coenzyme A (SLC27A2 VLCS)	https://reactome.org/PathwayBrowser/#/R-HSA-193424	1	0.0184505232237929	0.162787428859923
R-HSA-193648	NRAGE signals death through JNK	https://reactome.org/PathwayBrowser/#/R-HSA-193648	1	0.667698163417566	0.770840996476163
R-HSA-193704	p75 NTR receptor-mediated signalling	https://reactome.org/PathwayBrowser/#/R-HSA-193704	1	0.837080518579313	0.86009769418117
R-HSA-193727	TetraHCA is conjugated with Coenzyme A (SLC27A2 VLCS)	https://reactome.org/PathwayBrowser/#/R-HSA-193727	1	0.0184505232237929	0.162787428859923
R-HSA-193743	3,7,24THCA is conjugated with Coenzyme A (SLC27A2 VLCS)	https://reactome.org/PathwayBrowser/#/R-HSA-193743	1	0.0184505232237929	0.162787428859923
R-HSA-193775	Synthesis of bile acids and bile salts via 24-hydroxycholesterol	https://reactome.org/PathwayBrowser/#/R-HSA-193775	1	0.229624445612119	0.414106257132998
R-HSA-194068	Bile acid and bile salt metabolism	https://reactome.org/PathwayBrowser/#/R-HSA-194068	1	0.551723507925735	0.708045168504693
R-HSA-194138	Signaling by VEGF	https://reactome.org/PathwayBrowser/#/R-HSA-194138	2	0.585628166201792	0.725539332188568
R-HSA-194310	VEGF-A,C,D bind to VEGFR2 leading to receptor dimerization	https://reactome.org/PathwayBrowser/#/R-HSA-194310	1	0.0717941817199781	0.236613509403974
R-HSA-194311	VEGFA,B,PLGF bind to VEGFR1 leading to receptor dimerization	https://reactome.org/PathwayBrowser/#/R-HSA-194311	1	0.0717941817199781	0.236613509403974
R-HSA-194313	VEGF ligand-receptor interactions	https://reactome.org/PathwayBrowser/#/R-HSA-194313	1	0.138457759813983	0.31435929030884
R-HSA-194315	Signaling by Rho GTPases	https://reactome.org/PathwayBrowser/#/R-HSA-194315	14	0.415020828670352	0.573402758207782
R-HSA-194441	Metabolism of non-coding RNA	https://reactome.org/PathwayBrowser/#/R-HSA-194441	2	0.26284588195057	0.43738794108474
R-HSA-195251	Assembly of the destruction complex	https://reactome.org/PathwayBrowser/#/R-HSA-195251	1	0.229624445612119	0.414106257132998
R-HSA-195253	Degradation of beta-catenin by the destruction complex	https://reactome.org/PathwayBrowser/#/R-HSA-195253	2	0.467206878528823	0.624170703649705
R-HSA-195258	RHO GTPase Effectors	https://reactome.org/PathwayBrowser/#/R-HSA-195258	6	0.548500511643767	0.706764604506497
R-HSA-195275	Phosphorylation of APC component of the destruction complex	https://reactome.org/PathwayBrowser/#/R-HSA-195275	1	0.243856567526821	0.418958443600846
R-HSA-195280	Dissociation of beta-catenin from Axin and association of beta catenin with phospho-(20 aa) APC in the detruction complex	https://reactome.org/PathwayBrowser/#/R-HSA-195280	1	0.243856567526821	0.418958443600846
R-HSA-195283	Phosphorylation of phospho- (Ser45, Thr41) beta-catenin at Ser37 by GSK-3	https://reactome.org/PathwayBrowser/#/R-HSA-195283	1	0.271540666010236	0.442581675645933
R-HSA-195287	Phosphorylation of phospho-(Ser45 ) at Thr 41 by GSK-3	https://reactome.org/PathwayBrowser/#/R-HSA-195287	1	0.271540666010236	0.442581675645933
R-HSA-195300	Phosphorylation of phospho-(Ser45,Thr41,Ser37) at Ser33 by GSK-3	https://reactome.org/PathwayBrowser/#/R-HSA-195300	1	0.271540666010236	0.442581675645933
R-HSA-195304	Association of beta-catenin with the destruction complex	https://reactome.org/PathwayBrowser/#/R-HSA-195304	1	0.243856567526821	0.418958443600846
R-HSA-195318	Phosphorylation of beta-catenin at Ser45 by CK1 alpha	https://reactome.org/PathwayBrowser/#/R-HSA-195318	1	0.243856567526821	0.418958443600846
R-HSA-195378	Homodimerization of VEGF proteins	https://reactome.org/PathwayBrowser/#/R-HSA-195378	1	0.0889263552254218	0.260324733442162
R-HSA-195399	VEGF binds to VEGFR leading to receptor dimerization	https://reactome.org/PathwayBrowser/#/R-HSA-195399	1	0.138457759813983	0.31435929030884
R-HSA-195721	Signaling by WNT	https://reactome.org/PathwayBrowser/#/R-HSA-195721	6	0.569703840051316	0.72462068071358
R-HSA-196299	Beta-catenin phosphorylation cascade	https://reactome.org/PathwayBrowser/#/R-HSA-196299	1	0.271540666010236	0.442581675645933
R-HSA-1963563	MATK (CSK homologous kinase) binds phosphorylated ERBB2	https://reactome.org/PathwayBrowser/#/R-HSA-1963563	1	0.215125804560436	0.400464959258659
R-HSA-1963578	SHC1 binds phosphorylated ERBB2 heterodimers	https://reactome.org/PathwayBrowser/#/R-HSA-1963578	1	0.229624445612119	0.414106257132998
R-HSA-1963581	Trans-autophosphorylation of p-Y877-ERBB2 heterodimers	https://reactome.org/PathwayBrowser/#/R-HSA-1963581	1	0.200355678796618	0.388036417547413
R-HSA-1963582	Trans-autophosphorylation of ERBB2 heterodimers	https://reactome.org/PathwayBrowser/#/R-HSA-1963582	2	0.0303747388062827	0.20284884658884
R-HSA-1963586	SRC family kinases phosphorylate ERBB2	https://reactome.org/PathwayBrowser/#/R-HSA-1963586	1	0.243856567526821	0.418958443600846
R-HSA-1963589	ERBB2 forms heterodimers with ligand-activated ERBB receptors: EGFR, ERBB3 and ERBB4	https://reactome.org/PathwayBrowser/#/R-HSA-1963589	2	0.0303747388062827	0.20284884658884
R-HSA-1963640	GRB2 events in ERBB2 signaling	https://reactome.org/PathwayBrowser/#/R-HSA-1963640	1	0.25782704550523	0.430728811721756
R-HSA-1963642	PI3K events in ERBB2 signaling	https://reactome.org/PathwayBrowser/#/R-HSA-1963642	1	0.25782704550523	0.430728811721756
R-HSA-1964501	Addition of galactose to Core 6 glycoprotein	https://reactome.org/PathwayBrowser/#/R-HSA-1964501	1	0.271540666010236	0.442581675645933
R-HSA-1964505	C1GALT1 transfers Galactose to the Tn antigen forming Core 1 glycoproteins (T antigens)	https://reactome.org/PathwayBrowser/#/R-HSA-1964505	1	0.271540666010236	0.442581675645933
R-HSA-196757	Metabolism of folate and pterines	https://reactome.org/PathwayBrowser/#/R-HSA-196757	1	0.271540666010236	0.442581675645933
R-HSA-196791	Vitamin D (calciferol) metabolism	https://reactome.org/PathwayBrowser/#/R-HSA-196791	2	0.0166970311730371	0.162787428859923
R-HSA-196836	Vitamin C (ascorbate) metabolism	https://reactome.org/PathwayBrowser/#/R-HSA-196836	2	0.00881524416555394	0.135754760149531
R-HSA-196849	Metabolism of water-soluble vitamins and cofactors	https://reactome.org/PathwayBrowser/#/R-HSA-196849	3	0.396880221823318	0.557475203788309
R-HSA-196854	Metabolism of vitamins and cofactors	https://reactome.org/PathwayBrowser/#/R-HSA-196854	9	0.00836602590060383	0.133698564864367
R-HSA-1977958	ERBB4 forms heterodimers with ERBB3	https://reactome.org/PathwayBrowser/#/R-HSA-1977958	1	0.15436534664821	0.332408767655171
R-HSA-1977959	ERBB4 forms heterodimers with EGFR	https://reactome.org/PathwayBrowser/#/R-HSA-1977959	1	0.169980648928753	0.350585088415553
R-HSA-1980042	NOTCH1 binds JAG1	https://reactome.org/PathwayBrowser/#/R-HSA-1980042	1	0.0365622871852376	0.20284884658884
R-HSA-1980056	JAG1 binds NOTCH2	https://reactome.org/PathwayBrowser/#/R-HSA-1980056	1	0.0365622871852376	0.20284884658884
R-HSA-1980074	Ubiquitination of DLL/JAG ligands upon binding to NOTCH1	https://reactome.org/PathwayBrowser/#/R-HSA-1980074	1	0.215125804560436	0.400464959258659
R-HSA-1980138	NOTCH1 binds DLL/JAG ligand in cis	https://reactome.org/PathwayBrowser/#/R-HSA-1980138	1	0.0889263552254218	0.260324733442162
R-HSA-1980143	Signaling by NOTCH1	https://reactome.org/PathwayBrowser/#/R-HSA-1980143	1	0.749118161282563	0.807941106884122
R-HSA-1980145	Signaling by NOTCH2	https://reactome.org/PathwayBrowser/#/R-HSA-1980145	1	0.45961161801073	0.615966836163115
R-HSA-1980233	Collagen prolyl 3-hydroxylase converts 4-Hyp collagen to 3,4-Hyp collagen	https://reactome.org/PathwayBrowser/#/R-HSA-1980233	3	0.0614198341134154	0.236613509403974
R-HSA-1981104	Procollagen lysyl hydroxylases convert collagen lysines to 5-hydroxylysines	https://reactome.org/PathwayBrowser/#/R-HSA-1981104	3	0.0554979045529548	0.223486807399458
R-HSA-1981120	Galactosylation of collagen propeptide hydroxylysines by procollagen galactosyltransferases 1, 2.	https://reactome.org/PathwayBrowser/#/R-HSA-1981120	3	0.0526450727688683	0.219875324062953
R-HSA-1981128	Galactosylation of collagen propeptide hydroxylysines by PLOD3	https://reactome.org/PathwayBrowser/#/R-HSA-1981128	3	0.049865544611028	0.219875324062953
R-HSA-1981157	Glucosylation of collagen propeptide hydroxylysines	https://reactome.org/PathwayBrowser/#/R-HSA-1981157	3	0.049865544611028	0.219875324062953
R-HSA-198203	PI3K/AKT activation	https://reactome.org/PathwayBrowser/#/R-HSA-198203	1	0.15436534664821	0.332408767655171
R-HSA-198211	Active TRKA binds IRS1/2	https://reactome.org/PathwayBrowser/#/R-HSA-198211	1	0.0717941817199781	0.236613509403974
R-HSA-198266	PI3K produces PIP3 and other phosphatidyl inositides	https://reactome.org/PathwayBrowser/#/R-HSA-198266	1	0.105743859367188	0.283732995408684
R-HSA-198295	TRKA phosphorylates IRS	https://reactome.org/PathwayBrowser/#/R-HSA-198295	1	0.0717941817199781	0.236613509403974
R-HSA-198315	Active IRS recruits PI3K to the plasma membrane and activates it	https://reactome.org/PathwayBrowser/#/R-HSA-198315	1	0.138457759813983	0.31435929030884
R-HSA-198725	Nuclear Events (kinase and transcription factor activation)	https://reactome.org/PathwayBrowser/#/R-HSA-198725	2	0.310818947276581	0.480100813254558
R-HSA-198818	GLUT1/3 transports extracellular DHvitC to cytosol	https://reactome.org/PathwayBrowser/#/R-HSA-198818	2	0.000338759262348167	0.0200183089680626
R-HSA-198933	Immunoregulatory interactions between a Lymphoid and a non-Lymphoid cell	https://reactome.org/PathwayBrowser/#/R-HSA-198933	2	0.848824801749436	0.870109887308488
R-HSA-1989781	PPARA activates gene expression	https://reactome.org/PathwayBrowser/#/R-HSA-1989781	1	0.890243969089175	0.90241485245632
R-HSA-199050	ICAM1-5 bind Integrin alphaLbeta2 (LFA-1)	https://reactome.org/PathwayBrowser/#/R-HSA-199050	1	0.12225244535793	0.298333866968181
R-HSA-199418	Negative regulation of the PI3K/AKT network	https://reactome.org/PathwayBrowser/#/R-HSA-199418	10	4.3558269142257e-05	0.00503098008593069
R-HSA-199977	ER to Golgi Anterograde Transport	https://reactome.org/PathwayBrowser/#/R-HSA-199977	4	0.320839090834505	0.491683934014182
R-HSA-199991	Membrane Trafficking	https://reactome.org/PathwayBrowser/#/R-HSA-199991	14	0.271874861475913	0.442842322442497
R-HSA-199992	trans-Golgi Network Vesicle Budding	https://reactome.org/PathwayBrowser/#/R-HSA-199992	1	0.739532090146251	0.80374296024877
R-HSA-2002428	Removal of fibrillar collagen N-propeptides	https://reactome.org/PathwayBrowser/#/R-HSA-2002428	1	0.243856567526821	0.418958443600846
R-HSA-2002440	Removal of fibrillar collagen C-propeptides	https://reactome.org/PathwayBrowser/#/R-HSA-2002440	1	0.25782704550523	0.430728811721756
R-HSA-2002460	P4HB binds Collagen chains	https://reactome.org/PathwayBrowser/#/R-HSA-2002460	3	0.049865544611028	0.219875324062953
R-HSA-2002466	Formation of allysine by LOX	https://reactome.org/PathwayBrowser/#/R-HSA-2002466	2	0.00669234342273788	0.110423666475175
R-HSA-200396	Creatine transport across the plasma membrane	https://reactome.org/PathwayBrowser/#/R-HSA-200396	1	0.0717941817199781	0.236613509403974
R-HSA-200680	Cytosolic tetrahydrofolate import across the inner mitochondrial membrane	https://reactome.org/PathwayBrowser/#/R-HSA-200680	1	0.0184505232237929	0.162787428859923
R-HSA-200720	Mitochondrial tetrahydrofolate export across the inner mitochondrial membrane	https://reactome.org/PathwayBrowser/#/R-HSA-200720	1	0.0184505232237929	0.162787428859923
R-HSA-201681	TCF dependent signaling in response to WNT	https://reactome.org/PathwayBrowser/#/R-HSA-201681	5	0.426844375804779	0.584696258177868
R-HSA-201685	Beta-catenin is released from the destruction complex	https://reactome.org/PathwayBrowser/#/R-HSA-201685	1	0.384152525044735	0.550243272907932
R-HSA-201722	Formation of the beta-catenin:TCF transactivating complex	https://reactome.org/PathwayBrowser/#/R-HSA-201722	1	0.814185446238591	0.849279646507495
R-HSA-202111	AKT1 phosphorylates eNOS	https://reactome.org/PathwayBrowser/#/R-HSA-202111	1	0.0717941817199781	0.236613509403974
R-HSA-202127	eNOS synthesizes NO	https://reactome.org/PathwayBrowser/#/R-HSA-202127	1	0.0717941817199781	0.236613509403974
R-HSA-202129	HSP90 binds eNOS:Caveolin-1:CaM complex	https://reactome.org/PathwayBrowser/#/R-HSA-202129	1	0.0717941817199781	0.236613509403974
R-HSA-202131	Metabolism of nitric oxide	https://reactome.org/PathwayBrowser/#/R-HSA-202131	1	0.243856567526821	0.418958443600846
R-HSA-202137	AKT1 binds eNOS complex via HSP90	https://reactome.org/PathwayBrowser/#/R-HSA-202137	1	0.0717941817199781	0.236613509403974
R-HSA-202144	Caveolin-1 dissociates from eNOS:CaM:HSP90 complex	https://reactome.org/PathwayBrowser/#/R-HSA-202144	1	0.0717941817199781	0.236613509403974
R-HSA-2022073	Procollagen triple helix formation	https://reactome.org/PathwayBrowser/#/R-HSA-2022073	3	0.0584231391112673	0.232685260943151
R-HSA-2022090	Assembly of collagen fibrils and other multimeric structures	https://reactome.org/PathwayBrowser/#/R-HSA-2022090	5	0.00524173176629939	0.0937974677335686
R-HSA-2022141	Prolysyl oxidase activation	https://reactome.org/PathwayBrowser/#/R-HSA-2022141	2	0.0111970651401714	0.158948282241204
R-HSA-2022854	Keratan sulfate biosynthesis	https://reactome.org/PathwayBrowser/#/R-HSA-2022854	1	0.406722684869752	0.567686570858579
R-HSA-202403	TCR signaling	https://reactome.org/PathwayBrowser/#/R-HSA-202403	1	0.886032634545646	0.899124969800514
R-HSA-202424	Downstream TCR signaling	https://reactome.org/PathwayBrowser/#/R-HSA-202424	1	0.827633883375313	0.853843969815944
R-HSA-2025724	B3GNT1,2,3,4,7 add GlcNAc to form Keratan-PG	https://reactome.org/PathwayBrowser/#/R-HSA-2025724	1	0.200355678796618	0.388036417547413
R-HSA-202704	Integrin alphaXbeta2 binds JAM3	https://reactome.org/PathwayBrowser/#/R-HSA-202704	1	0.0543414811143387	0.219875324062953
R-HSA-202718	Integrin alphaLbeta2 (LFA-1) binds F11R (JAM-A)	https://reactome.org/PathwayBrowser/#/R-HSA-202718	1	0.0543414811143387	0.219875324062953
R-HSA-202723	Integrin alpha5beta1 binds FN1 dimer	https://reactome.org/PathwayBrowser/#/R-HSA-202723	1	0.105743859367188	0.283732995408684
R-HSA-202727	Integrin alphaMbeta2 (MAC1) binds JAM3	https://reactome.org/PathwayBrowser/#/R-HSA-202727	1	0.0543414811143387	0.219875324062953
R-HSA-202733	Cell surface interactions at the vascular wall	https://reactome.org/PathwayBrowser/#/R-HSA-202733	6	0.149464801044252	0.332408767655171
R-HSA-2029466	Attachment of preexisting mother filament and initiation of branching	https://reactome.org/PathwayBrowser/#/R-HSA-2029466	1	0.4390437904456	0.596264175051988
R-HSA-2029480	Fcgamma receptor (FCGR) dependent phagocytosis	https://reactome.org/PathwayBrowser/#/R-HSA-2029480	2	0.744846996492959	0.805043053206554
R-HSA-2029482	Regulation of actin dynamics for phagocytic cup formation	https://reactome.org/PathwayBrowser/#/R-HSA-2029482	2	0.644102371023465	0.756314290559439
R-HSA-203615	eNOS activation	https://reactome.org/PathwayBrowser/#/R-HSA-203615	1	0.185309010704324	0.366435950349951
R-HSA-203946	PDK isoforms phosphorylate lipo-PDH	https://reactome.org/PathwayBrowser/#/R-HSA-203946	1	0.200355678796618	0.388036417547413
R-HSA-203973	Vesicle budding	https://reactome.org/PathwayBrowser/#/R-HSA-203973	2	0.161512803889727	0.343721972096981
R-HSA-204005	COPII-mediated vesicle transport	https://reactome.org/PathwayBrowser/#/R-HSA-204005	2	0.358134059660107	0.525278079265649
R-HSA-204008	SEC31:SEC13 and v-SNARE recruitment	https://reactome.org/PathwayBrowser/#/R-HSA-204008	2	0.161512803889727	0.343721972096981
R-HSA-204174	Regulation of pyruvate dehydrogenase (PDH) complex	https://reactome.org/PathwayBrowser/#/R-HSA-204174	1	0.25782704550523	0.430728811721756
R-HSA-204392	Basigin binds MCT1, MCT3 and MCT4	https://reactome.org/PathwayBrowser/#/R-HSA-204392	1	0.0717941817199781	0.236613509403974
R-HSA-204998	Cell death signalling via NRAGE, NRIF and NADE	https://reactome.org/PathwayBrowser/#/R-HSA-204998	1	0.7583531244237	0.815974916534483
R-HSA-205039	p75NTR indirectly activates RAC and Cdc42 via a guanyl-nucleotide exchange factor	https://reactome.org/PathwayBrowser/#/R-HSA-205039	1	0.621176113234808	0.738609501043354
R-HSA-2089971	Secretion of collagens	https://reactome.org/PathwayBrowser/#/R-HSA-2089971	2	0.181288057183903	0.366435950349951
R-HSA-209061	Ubiquitinated and phosphorylated IKBA binds to and is degraded by the proteasome complex	https://reactome.org/PathwayBrowser/#/R-HSA-209061	1	0.621176113234808	0.738609501043354
R-HSA-209738	VD3 binds GC	https://reactome.org/PathwayBrowser/#/R-HSA-209738	1	0.0184505232237929	0.162787428859923
R-HSA-209760	CUBN:GC:25(OH)D translocates from cytosol to lysosomal lumen	https://reactome.org/PathwayBrowser/#/R-HSA-209760	1	0.0365622871852376	0.20284884658884
R-HSA-209822	Glycoprotein hormones	https://reactome.org/PathwayBrowser/#/R-HSA-209822	1	0.200355678796618	0.388036417547413
R-HSA-209944	25(OH)D binds GC	https://reactome.org/PathwayBrowser/#/R-HSA-209944	1	0.0184505232237929	0.162787428859923
R-HSA-209952	Peptide hormone biosynthesis	https://reactome.org/PathwayBrowser/#/R-HSA-209952	1	0.229624445612119	0.414106257132998
R-HSA-210426	Glutamate synaptic vesicle docking and priming	https://reactome.org/PathwayBrowser/#/R-HSA-210426	1	0.243856567526821	0.418958443600846
R-HSA-210430	release of L-Glutamate at the synapse	https://reactome.org/PathwayBrowser/#/R-HSA-210430	1	0.243856567526821	0.418958443600846
R-HSA-210500	Glutamate Neurotransmitter Release Cycle	https://reactome.org/PathwayBrowser/#/R-HSA-210500	1	0.360728157543706	0.525278079265649
R-HSA-2106586	WWTR1:SMAD stimulates transcription of SERPINE1 while TGIF:SMAD and SMAD7 inhibit it	https://reactome.org/PathwayBrowser/#/R-HSA-2106586	1	0.15436534664821	0.332408767655171
R-HSA-210745	Regulation of gene expression in beta cells	https://reactome.org/PathwayBrowser/#/R-HSA-210745	1	0.323919285926698	0.491683934014182
R-HSA-210991	Basigin interactions	https://reactome.org/PathwayBrowser/#/R-HSA-210991	2	0.0770255477912541	0.252544408951712
R-HSA-211000	Gene Silencing by RNA	https://reactome.org/PathwayBrowser/#/R-HSA-211000	4	0.246731885157395	0.423611973097933
R-HSA-211466	HNF1A-dependent synthesis of HNF4A	https://reactome.org/PathwayBrowser/#/R-HSA-211466	1	0.0365622871852376	0.20284884658884
R-HSA-211715	Proteasome mediated degradation of PAK-2p34	https://reactome.org/PathwayBrowser/#/R-HSA-211715	1	0.606731641355501	0.735897422761016
R-HSA-211733	Regulation of activated PAK-2p34 by proteasome mediated degradation	https://reactome.org/PathwayBrowser/#/R-HSA-211733	1	0.606731641355501	0.735897422761016
R-HSA-211859	Biological oxidations	https://reactome.org/PathwayBrowser/#/R-HSA-211859	4	0.571045054085991	0.72462068071358
R-HSA-211945	Phase I - Functionalization of compounds	https://reactome.org/PathwayBrowser/#/R-HSA-211945	2	0.585628166201792	0.725539332188568
R-HSA-212165	Epigenetic regulation of gene expression	https://reactome.org/PathwayBrowser/#/R-HSA-212165	5	0.133022370490055	0.31435929030884
R-HSA-212222	PRC2 recruits DNA methyltransferases	https://reactome.org/PathwayBrowser/#/R-HSA-212222	1	0.708531915218361	0.785922091928701
R-HSA-212252	Polycomb Repressive Complex 2 (PRC2) Is recruited to chromatin	https://reactome.org/PathwayBrowser/#/R-HSA-212252	1	0.719253005595962	0.795656024039765
R-HSA-212263	PRC2 trimethylates histone H3 at lysine-27	https://reactome.org/PathwayBrowser/#/R-HSA-212263	1	0.719253005595962	0.795656024039765
R-HSA-212269	DNMT1,3A,3B:PRC2 methylates cytosine and histone H3	https://reactome.org/PathwayBrowser/#/R-HSA-212269	1	0.708531915218361	0.785922091928701
R-HSA-2122948	Activated NOTCH1 Transmits Signal to the Nucleus	https://reactome.org/PathwayBrowser/#/R-HSA-2122948	1	0.4390437904456	0.596264175051988
R-HSA-212300	PRC2 methylates histones and DNA	https://reactome.org/PathwayBrowser/#/R-HSA-212300	1	0.734603258487373	0.801127416230221
R-HSA-212436	Generic Transcription Pathway	https://reactome.org/PathwayBrowser/#/R-HSA-212436	27	0.200843177081257	0.388575653605349
R-HSA-212676	Dopamine Neurotransmitter Release Cycle	https://reactome.org/PathwayBrowser/#/R-HSA-212676	1	0.348685642048513	0.516925447167603
R-HSA-212706	Phospholipase C-gamma1 binds to the activated EGF receptor	https://reactome.org/PathwayBrowser/#/R-HSA-212706	3	0.000478870754392763	0.0217287604805716
R-HSA-212710	EGFR activates PLC-gamma1 by phosphorylation	https://reactome.org/PathwayBrowser/#/R-HSA-212710	3	0.000478870754392763	0.0217287604805716
R-HSA-212713	Active PLC-gamma1 dissociates from EGFR	https://reactome.org/PathwayBrowser/#/R-HSA-212713	3	0.000478870754392763	0.0217287604805716
R-HSA-212718	EGFR interacts with phospholipase C-gamma	https://reactome.org/PathwayBrowser/#/R-HSA-212718	3	0.000478870754392763	0.0217287604805716
R-HSA-2129375	Elastin cross-linking by lysyl oxidase	https://reactome.org/PathwayBrowser/#/R-HSA-2129375	2	0.019795661689095	0.170511106277933
R-HSA-2130279	Association of beta-catenin with the RBX1:SCF(beta-TrCP1) ubiquitin ligase complex	https://reactome.org/PathwayBrowser/#/R-HSA-2130279	1	0.298216046376766	0.468625215734917
R-HSA-2130282	Degradation of ubiquitinated beta catenin by the proteasome	https://reactome.org/PathwayBrowser/#/R-HSA-2130282	2	0.358134059660107	0.525278079265649
R-HSA-2130286	Multi-ubiquitination of phospho-beta-catenin by RBX1:SCF(beta-TrCP1)	https://reactome.org/PathwayBrowser/#/R-HSA-2130286	1	0.348685642048513	0.516925447167603
R-HSA-2132295	MHC class II antigen presentation	https://reactome.org/PathwayBrowser/#/R-HSA-2132295	3	0.396880221823318	0.557475203788309
R-HSA-2142753	Arachidonic acid metabolism	https://reactome.org/PathwayBrowser/#/R-HSA-2142753	3	0.095085273168829	0.276443568789467
R-HSA-2142770	Synthesis of 15-eicosatetraenoic acid derivatives	https://reactome.org/PathwayBrowser/#/R-HSA-2142770	1	0.105743859367188	0.283732995408684
R-HSA-2151201	Transcriptional activation of mitochondrial biogenesis	https://reactome.org/PathwayBrowser/#/R-HSA-2151201	2	0.26284588195057	0.43738794108474
R-HSA-2152276	Secretion of transmembrane collagens	https://reactome.org/PathwayBrowser/#/R-HSA-2152276	1	0.0889263552254218	0.260324733442162
R-HSA-216069	Interaction of integrin alphaDbeta2 with fibrin	https://reactome.org/PathwayBrowser/#/R-HSA-216069	3	6.02166962482124e-05	0.00637544271527949
R-HSA-216082	Interaction of integrin alphaXbeta2 with fibrin	https://reactome.org/PathwayBrowser/#/R-HSA-216082	3	6.02166962482124e-05	0.00637544271527949
R-HSA-216083	Integrin cell surface interactions	https://reactome.org/PathwayBrowser/#/R-HSA-216083	6	0.0047831049807148	0.0872019752245362
R-HSA-2161660	PGH2 is isomerised to PGE2 by PTGES	https://reactome.org/PathwayBrowser/#/R-HSA-2161660	1	0.0184505232237929	0.162787428859923
R-HSA-2162002	Arachidonic acid is oxidised to 15S-HpETE by ALOX15/15B	https://reactome.org/PathwayBrowser/#/R-HSA-2162002	1	0.0365622871852376	0.20284884658884
R-HSA-2162123	Synthesis of Prostaglandins (PG) and Thromboxanes (TX)	https://reactome.org/PathwayBrowser/#/R-HSA-2162123	2	0.0303747388062827	0.20284884658884
R-HSA-2168880	Scavenging of heme from plasma	https://reactome.org/PathwayBrowser/#/R-HSA-2168880	3	0.134644595613347	0.31435929030884
R-HSA-2168883	Haptoglobin:Hemoglobin binds CD163	https://reactome.org/PathwayBrowser/#/R-HSA-2168883	1	0.0889263552254218	0.260324733442162
R-HSA-2168884	Ferriheme is transferred from Methemoglobin to Hemopexin	https://reactome.org/PathwayBrowser/#/R-HSA-2168884	2	0.00198337929742059	0.0484592961033243
R-HSA-2168885	Haptoglobin binds Hemoglobin	https://reactome.org/PathwayBrowser/#/R-HSA-2168885	1	0.0717941817199781	0.236613509403974
R-HSA-2168886	Hemopexin binds Heme b	https://reactome.org/PathwayBrowser/#/R-HSA-2168886	1	0.0184505232237929	0.162787428859923
R-HSA-2168887	Ferriheme is transferred from Albumin to Hemopexin	https://reactome.org/PathwayBrowser/#/R-HSA-2168887	1	0.0365622871852376	0.20284884658884
R-HSA-2168889	Haptoglobin-related Protein binds Hemoglobin	https://reactome.org/PathwayBrowser/#/R-HSA-2168889	1	0.105743859367188	0.283732995408684
R-HSA-2168897	LRP1 (CD91) binds Hemopexin:heme	https://reactome.org/PathwayBrowser/#/R-HSA-2168897	2	0.000338759262348167	0.0200183089680626
R-HSA-2168960	Collagen type XVII ectodomain shedding	https://reactome.org/PathwayBrowser/#/R-HSA-2168960	1	0.0717941817199781	0.236613509403974
R-HSA-2172172	Ubiquitination of DLL/JAG ligands upon binding to NOTCH2	https://reactome.org/PathwayBrowser/#/R-HSA-2172172	1	0.215125804560436	0.400464959258659
R-HSA-2172678	PHF8 demethylates histone H4K20me1	https://reactome.org/PathwayBrowser/#/R-HSA-2172678	1	0.673862692181116	0.77199508603797
R-HSA-2173781	MARCO (SCARA2) binds ligands	https://reactome.org/PathwayBrowser/#/R-HSA-2173781	1	0.0365622871852376	0.20284884658884
R-HSA-2173782	Binding and Uptake of Ligands by Scavenger Receptors	https://reactome.org/PathwayBrowser/#/R-HSA-2173782	6	0.00946239133661293	0.143118668966271
R-HSA-2173793	Transcriptional activity of SMAD2/SMAD3:SMAD4 heterotrimer	https://reactome.org/PathwayBrowser/#/R-HSA-2173793	1	0.560027219556638	0.715828267020342
R-HSA-2173796	SMAD2/SMAD3:SMAD4 heterotrimer regulates transcription	https://reactome.org/PathwayBrowser/#/R-HSA-2173796	1	0.449423261873422	0.605506102025645
R-HSA-2187335	The retinoid cycle in cones (daylight vision)	https://reactome.org/PathwayBrowser/#/R-HSA-2187335	1	0.12225244535793	0.298333866968181
R-HSA-2187338	Visual phototransduction	https://reactome.org/PathwayBrowser/#/R-HSA-2187338	5	0.0374821675793851	0.207499319867577
R-HSA-2197645	SCARF1 (SREC-I) binds ligands	https://reactome.org/PathwayBrowser/#/R-HSA-2197645	2	0.00483883451659174	0.0872019752245362
R-HSA-2197690	Detachment of WASP/WAVE	https://reactome.org/PathwayBrowser/#/R-HSA-2197690	1	0.4390437904456	0.596264175051988
R-HSA-2197691	Activation of WASP/N-WASP by WIP family and SH3 domain proteins	https://reactome.org/PathwayBrowser/#/R-HSA-2197691	1	0.15436534664821	0.332408767655171
R-HSA-2197698	Phosphorylation of WASP/N-WASP	https://reactome.org/PathwayBrowser/#/R-HSA-2197698	1	0.185309010704324	0.366435950349951
R-HSA-2201316	Activated TLR2/4 interacts with MAL(TIRAP)	https://reactome.org/PathwayBrowser/#/R-HSA-2201316	2	0.0303747388062827	0.20284884658884
R-HSA-2201322	TIRAP is phosphorylated by BTK	https://reactome.org/PathwayBrowser/#/R-HSA-2201322	2	0.0342993978506901	0.20284884658884
R-HSA-2213192	Hemidesmosome formation	https://reactome.org/PathwayBrowser/#/R-HSA-2213192	2	0.0138276261233233	0.162787428859923
R-HSA-2213195	Formation of anchoring fibrils	https://reactome.org/PathwayBrowser/#/R-HSA-2213195	1	0.0184505232237929	0.162787428859923
R-HSA-2213201	Formation of collagen fibres	https://reactome.org/PathwayBrowser/#/R-HSA-2213201	1	0.185309010704324	0.366435950349951
R-HSA-2213248	Transport of antigen loaded MHC II molecules to surface	https://reactome.org/PathwayBrowser/#/R-HSA-2213248	3	0.160676494530724	0.343721972096981
R-HSA-2214320	Anchoring fibril formation	https://reactome.org/PathwayBrowser/#/R-HSA-2214320	1	0.243856567526821	0.418958443600846
R-HSA-2214324	Collagen type VII dimerization	https://reactome.org/PathwayBrowser/#/R-HSA-2214324	1	0.0184505232237929	0.162787428859923
R-HSA-2214330	Cleavage of collagen VII NC2 region by BMP1	https://reactome.org/PathwayBrowser/#/R-HSA-2214330	1	0.0717941817199781	0.236613509403974
R-HSA-2219528	PI3K/AKT Signaling in Cancer	https://reactome.org/PathwayBrowser/#/R-HSA-2219528	7	0.00324947418571792	0.0653354664656042
R-HSA-2219530	Constitutive Signaling by Aberrant PI3K in Cancer	https://reactome.org/PathwayBrowser/#/R-HSA-2219530	7	0.000572278044615026	0.0237634193507776
R-HSA-2220944	ADAM10/17 cleaves ligand-bound NOTCH1 PEST domain mutants to produce NEXT1 PEST domain mutants	https://reactome.org/PathwayBrowser/#/R-HSA-2220944	1	0.185309010704324	0.366435950349951
R-HSA-2220976	NOTCH1 HD+PEST domain mutants are cleaved by ADAM10/17 irrespective of ligand binding	https://reactome.org/PathwayBrowser/#/R-HSA-2220976	1	0.185309010704324	0.366435950349951
R-HSA-2230938	Hemoglobin:Haptoglobin:CD163 is endocytosed	https://reactome.org/PathwayBrowser/#/R-HSA-2230938	1	0.0889263552254218	0.260324733442162
R-HSA-2230983	LRP1:Hemopexin:heme is endocytosed	https://reactome.org/PathwayBrowser/#/R-HSA-2230983	2	0.000338759262348167	0.0200183089680626
R-HSA-2243919	Crosslinking of collagen fibrils	https://reactome.org/PathwayBrowser/#/R-HSA-2243919	2	0.0426958058242445	0.219875324062953
R-HSA-2245218	CDK1 phosphorylates PHF8	https://reactome.org/PathwayBrowser/#/R-HSA-2245218	1	0.685852441139731	0.776627028937637
R-HSA-2247510	MARCO:ligand is endocytosed	https://reactome.org/PathwayBrowser/#/R-HSA-2247510	1	0.0365622871852376	0.20284884658884
R-HSA-2247514	SCARF1:ligand is endocytosed	https://reactome.org/PathwayBrowser/#/R-HSA-2247514	2	0.00483883451659174	0.0872019752245362
R-HSA-2262752	Cellular responses to stress	https://reactome.org/PathwayBrowser/#/R-HSA-2262752	26	0.000368572442628591	0.0212850585618011
R-HSA-2262775	Dissociation of p-IRAK2:TRAF6 from the activated TLR:oligo-Myd88:TIRAP:p-IRAK4 complex	https://reactome.org/PathwayBrowser/#/R-HSA-2262775	2	0.0517688814216272	0.219875324062953
R-HSA-2262777	TRAF6 binds to p-IRAK2	https://reactome.org/PathwayBrowser/#/R-HSA-2262777	2	0.0517688814216272	0.219875324062953
R-HSA-2288097	Condensin II complex binds H4K20me1-containing nucleosomes	https://reactome.org/PathwayBrowser/#/R-HSA-2288097	1	0.70301958128525	0.782810147259342
R-HSA-2294574	Condensin II-mediated condensation of prophase chromosomes	https://reactome.org/PathwayBrowser/#/R-HSA-2294574	1	0.70301958128525	0.782810147259342
R-HSA-2294580	PLK1 hyperphosphorylates Condensin II complex	https://reactome.org/PathwayBrowser/#/R-HSA-2294580	1	0.70301958128525	0.782810147259342
R-HSA-2294590	PLK1 binds phosphorylated condensin II complex	https://reactome.org/PathwayBrowser/#/R-HSA-2294590	1	0.70301958128525	0.782810147259342
R-HSA-2294600	CDK1 phosphorylates condensin II subunit NCAPD3	https://reactome.org/PathwayBrowser/#/R-HSA-2294600	1	0.708531915218361	0.785922091928701
R-HSA-2299718	Condensation of Prophase Chromosomes	https://reactome.org/PathwayBrowser/#/R-HSA-2299718	1	0.739532090146251	0.80374296024877
R-HSA-2301205	SETD8 monomethylates histone H4	https://reactome.org/PathwayBrowser/#/R-HSA-2301205	1	0.679913421262859	0.773002238670659
R-HSA-2314678	Aspirin acetylates PTGS1	https://reactome.org/PathwayBrowser/#/R-HSA-2314678	1	0.0184505232237929	0.162787428859923
R-HSA-2316347	RAB4A:GTP binds KIF3 and activates KIF3	https://reactome.org/PathwayBrowser/#/R-HSA-2316347	1	0.348685642048513	0.516925447167603
R-HSA-2316434	PI3K phosphorylates PIP2 to PIP3	https://reactome.org/PathwayBrowser/#/R-HSA-2316434	8	0.000166647545834841	0.013659723031172
R-HSA-2317530	SREBP1A,1C,2 binds SCAP:cholesterol:INSIG and is retained in the endoplasmic reticulum	https://reactome.org/PathwayBrowser/#/R-HSA-2317530	1	0.0889263552254218	0.260324733442162
R-HSA-2317531	SREBP1A,1C,2 binds SCAP:INSIG:oxysterol and is retained in the endoplasmic reticulum	https://reactome.org/PathwayBrowser/#/R-HSA-2317531	1	0.0889263552254218	0.260324733442162
R-HSA-2327695	Collagen types III, IV, V, VI, VIII, IX, XVI bind integrins alpha1beta1 and alpha2beta1	https://reactome.org/PathwayBrowser/#/R-HSA-2327695	1	0.372549099616725	0.538173542993803
R-HSA-2327733	FN1 binds Collagen types I-V, VII	https://reactome.org/PathwayBrowser/#/R-HSA-2327733	2	0.0303747388062827	0.20284884658884
R-HSA-2327738	DDR1 binds collagen type I, II, III, IV, V, XI fibrils	https://reactome.org/PathwayBrowser/#/R-HSA-2327738	1	0.25782704550523	0.430728811721756
R-HSA-2327746	FN1 aggregation	https://reactome.org/PathwayBrowser/#/R-HSA-2327746	1	0.0543414811143387	0.219875324062953
R-HSA-2328037	Fibrillin-1 binds integrins	https://reactome.org/PathwayBrowser/#/R-HSA-2328037	1	0.105743859367188	0.283732995408684
R-HSA-2395340	Formation of hydroxyallysine by LOX	https://reactome.org/PathwayBrowser/#/R-HSA-2395340	2	0.00669234342273788	0.110423666475175
R-HSA-2396079	VTN binds Plasminogen activator inhibitor- 1	https://reactome.org/PathwayBrowser/#/R-HSA-2396079	1	0.0365622871852376	0.20284884658884
R-HSA-2396234	Collagen type VII binds laminin-322 and collagen IV	https://reactome.org/PathwayBrowser/#/R-HSA-2396234	1	0.200355678796618	0.388036417547413
R-HSA-2396337	HSPG2 binds FGF2(10-155), Fibronectn matrix, Transthyretin tetramer, PDGFA homodimer, PDGFB homodimer	https://reactome.org/PathwayBrowser/#/R-HSA-2396337	2	0.00483883451659174	0.0872019752245362
R-HSA-2396370	VTN binds collagens II, III and V	https://reactome.org/PathwayBrowser/#/R-HSA-2396370	1	0.105743859367188	0.283732995408684
R-HSA-2400009	PI3K inhibitors block PI3K catalytic activity	https://reactome.org/PathwayBrowser/#/R-HSA-2400009	7	0.000572278044615026	0.0237634193507776
R-HSA-2404131	LRPs transport extracellular CR:atREs:HSPG:apoE to cytosol	https://reactome.org/PathwayBrowser/#/R-HSA-2404131	2	0.0717077856590619	0.236613509403974
R-HSA-2404134	RBP4:atROL binds TTR	https://reactome.org/PathwayBrowser/#/R-HSA-2404134	1	0.0365622871852376	0.20284884658884
R-HSA-2404135	RBP4 binds atROL	https://reactome.org/PathwayBrowser/#/R-HSA-2404135	1	0.0184505232237929	0.162787428859923
R-HSA-2404192	Signaling by Type 1 Insulin-like Growth Factor 1 Receptor (IGF1R)	https://reactome.org/PathwayBrowser/#/R-HSA-2404192	1	0.635092592535315	0.750590826805691
R-HSA-2408522	Selenoamino acid metabolism	https://reactome.org/PathwayBrowser/#/R-HSA-2408522	2	0.644102371023465	0.756314290559439
R-HSA-2408546	tRNA(Met) is selenomethionylated to SeMet-tRNA(Met) by multisynthetase complex	https://reactome.org/PathwayBrowser/#/R-HSA-2408546	2	0.0166970311730371	0.162787428859923
R-HSA-2426259	COMP binds Integrin alpha5beta1, Integrin alphaVbeta3, CD47	https://reactome.org/PathwayBrowser/#/R-HSA-2426259	1	0.105743859367188	0.283732995408684
R-HSA-2428922	IGF1,2:p-Y1161,1165,1166-IGF1R binds IRS2	https://reactome.org/PathwayBrowser/#/R-HSA-2428922	1	0.0717941817199781	0.236613509403974
R-HSA-2428924	IGF1R signaling cascade	https://reactome.org/PathwayBrowser/#/R-HSA-2428924	1	0.628199134931894	0.745564690267138
R-HSA-2428926	IGF1,2:p-Y1161,1165,1166-IGF1R phosphorylates IRS1,2,4	https://reactome.org/PathwayBrowser/#/R-HSA-2428926	1	0.105743859367188	0.283732995408684
R-HSA-2428928	IRS-related events triggered by IGF1R	https://reactome.org/PathwayBrowser/#/R-HSA-2428928	1	0.621176113234808	0.738609501043354
R-HSA-2453818	Defective STRA6 does not transport atROL	https://reactome.org/PathwayBrowser/#/R-HSA-2453818	1	0.0543414811143387	0.219875324062953
R-HSA-2453863	STRA6 transports atROL from extracellular region to cytosol	https://reactome.org/PathwayBrowser/#/R-HSA-2453863	1	0.0543414811143387	0.219875324062953
R-HSA-2453864	Retinoid cycle disease events	https://reactome.org/PathwayBrowser/#/R-HSA-2453864	1	0.215125804560436	0.400464959258659
R-HSA-2453876	TTR:RBP:atROL binds to STRA6 receptor	https://reactome.org/PathwayBrowser/#/R-HSA-2453876	1	0.0543414811143387	0.219875324062953
R-HSA-2453902	The canonical retinoid cycle in rods (twilight vision)	https://reactome.org/PathwayBrowser/#/R-HSA-2453902	1	0.348685642048513	0.516925447167603
R-HSA-2454202	Fc epsilon receptor (FCERI) signaling	https://reactome.org/PathwayBrowser/#/R-HSA-2454202	2	0.861520020205124	0.87916561098041
R-HSA-2465890	DDR2 binds collagen type I, II, III, V, X fibrils	https://reactome.org/PathwayBrowser/#/R-HSA-2465890	1	0.15436534664821	0.332408767655171
R-HSA-2465940	atRAL is reduced to atROL	https://reactome.org/PathwayBrowser/#/R-HSA-2465940	1	0.0184505232237929	0.162787428859923
R-HSA-2466367	NRF1, PPRC1:HCFC1:NRF2 bind the TFB2M promoter	https://reactome.org/PathwayBrowser/#/R-HSA-2466367	1	0.105743859367188	0.283732995408684
R-HSA-2466370	NRF1:PPARGC1B binds the CYCS promoter	https://reactome.org/PathwayBrowser/#/R-HSA-2466370	1	0.0543414811143387	0.219875324062953
R-HSA-2466392	NRF1:p-PPARGC1A, NRF2 bind the TFB2M promoter	https://reactome.org/PathwayBrowser/#/R-HSA-2466392	1	0.0889263552254218	0.260324733442162
R-HSA-2466828	Defective RBP4 does not bind atROL	https://reactome.org/PathwayBrowser/#/R-HSA-2466828	1	0.0184505232237929	0.162787428859923
R-HSA-2467436	AGRN binds Integrins alphaVbeta1 (Other beta1-containing integrins)	https://reactome.org/PathwayBrowser/#/R-HSA-2467436	1	0.185309010704324	0.366435950349951
R-HSA-2467809	ESPL1 (Separase) cleaves centromeric cohesin	https://reactome.org/PathwayBrowser/#/R-HSA-2467809	3	0.396880221823318	0.557475203788309
R-HSA-2467811	Separation of sister chromatids	https://reactome.org/PathwayBrowser/#/R-HSA-2467811	3	0.391888417269206	0.556518981630426
R-HSA-2467813	Separation of Sister Chromatids	https://reactome.org/PathwayBrowser/#/R-HSA-2467813	5	0.277410456915683	0.45070330628053
R-HSA-2468287	CDK1 phosphorylates CDCA5 (Sororin) at centromeres	https://reactome.org/PathwayBrowser/#/R-HSA-2468287	3	0.406830871914	0.567686570858579
R-HSA-2470483	Activin AB/B binds Activin Receptor ACVR2A/B:ACVR1C	https://reactome.org/PathwayBrowser/#/R-HSA-2470483	1	0.0889263552254218	0.260324733442162
R-HSA-2470508	ACVR2A/B (ActRIIA/B) phosphorylates ACVR1C (ActRIC, ALK7) in response to Activin	https://reactome.org/PathwayBrowser/#/R-HSA-2470508	1	0.0889263552254218	0.260324733442162
R-HSA-2473184	Follistatin (FST) binds Activin	https://reactome.org/PathwayBrowser/#/R-HSA-2473184	1	0.0543414811143387	0.219875324062953
R-HSA-2473186	FSTL3 binds Activin	https://reactome.org/PathwayBrowser/#/R-HSA-2473186	1	0.0543414811143387	0.219875324062953
R-HSA-2473224	Antagonism of Activin by Follistatin	https://reactome.org/PathwayBrowser/#/R-HSA-2473224	1	0.0717941817199781	0.236613509403974
R-HSA-2474795	Diseases associated with visual transduction	https://reactome.org/PathwayBrowser/#/R-HSA-2474795	1	0.215125804560436	0.400464959258659
R-HSA-2484822	Kinetochore assembly	https://reactome.org/PathwayBrowser/#/R-HSA-2484822	3	0.391888417269206	0.556518981630426
R-HSA-2500257	Resolution of Sister Chromatid Cohesion	https://reactome.org/PathwayBrowser/#/R-HSA-2500257	3	0.411788436986776	0.572717251441378
R-HSA-2537499	Gelatin degradation by MMP19	https://reactome.org/PathwayBrowser/#/R-HSA-2537499	1	0.271540666010236	0.442581675645933
R-HSA-2555396	Mitotic Metaphase and Anaphase	https://reactome.org/PathwayBrowser/#/R-HSA-2555396	5	0.44138535200645	0.598683056335037
R-HSA-2559414	Activated TLR2/4:TIRAP interacts with BTK	https://reactome.org/PathwayBrowser/#/R-HSA-2559414	2	0.0342993978506901	0.20284884658884
R-HSA-2559439	CD14:LPS binds CR3	https://reactome.org/PathwayBrowser/#/R-HSA-2559439	1	0.0543414811143387	0.219875324062953
R-HSA-2559580	Oxidative Stress Induced Senescence	https://reactome.org/PathwayBrowser/#/R-HSA-2559580	2	0.662098058761152	0.767514218664273
R-HSA-2559582	Senescence-Associated Secretory Phenotype (SASP)	https://reactome.org/PathwayBrowser/#/R-HSA-2559582	3	0.331403694254208	0.500652073186648
R-HSA-2559583	Cellular Senescence	https://reactome.org/PathwayBrowser/#/R-HSA-2559583	3	0.698738383383101	0.782810147259342
R-HSA-2565942	Regulation of PLK1 Activity at G2/M Transition	https://reactome.org/PathwayBrowser/#/R-HSA-2565942	1	0.803418521128571	0.842197385390965
R-HSA-2574840	AJUBA facilitates AURKA autophosphorylation	https://reactome.org/PathwayBrowser/#/R-HSA-2574840	1	0.734603258487373	0.801127416230221
R-HSA-2574845	AJUBA binds centrosome-associated AURKA	https://reactome.org/PathwayBrowser/#/R-HSA-2574845	1	0.734603258487373	0.801127416230221
R-HSA-2586552	Signaling by Leptin	https://reactome.org/PathwayBrowser/#/R-HSA-2586552	1	0.185309010704324	0.366435950349951
R-HSA-264458	Proteasome mediated degradation of COP1	https://reactome.org/PathwayBrowser/#/R-HSA-264458	1	0.606731641355501	0.735897422761016
R-HSA-2644602	Signaling by NOTCH1 PEST Domain Mutants in Cancer	https://reactome.org/PathwayBrowser/#/R-HSA-2644602	1	0.661417705575246	0.76742574879758
R-HSA-2644603	Signaling by NOTCH1 in Cancer	https://reactome.org/PathwayBrowser/#/R-HSA-2644603	1	0.661417705575246	0.76742574879758
R-HSA-2644606	Constitutive Signaling by NOTCH1 PEST Domain Mutants	https://reactome.org/PathwayBrowser/#/R-HSA-2644606	1	0.661417705575246	0.76742574879758
R-HSA-264642	Acetylcholine Neurotransmitter Release Cycle	https://reactome.org/PathwayBrowser/#/R-HSA-264642	1	0.271540666010236	0.442581675645933
R-HSA-265424	SPP1 (osteopontin) binds integrin alpha5beta1, alpha9beta1	https://reactome.org/PathwayBrowser/#/R-HSA-265424	1	0.0717941817199781	0.236613509403974
R-HSA-2660822	NOTCH1 t(7;9)(NOTCH1:M1580_K2555) does not bind JAG1	https://reactome.org/PathwayBrowser/#/R-HSA-2660822	1	0.0365622871852376	0.20284884658884
R-HSA-2660825	Signaling by NOTCH1 t(7;9)(NOTCH1:M1580_K2555) Translocation Mutant	https://reactome.org/PathwayBrowser/#/R-HSA-2660825	1	0.12225244535793	0.298333866968181
R-HSA-2660826	Constitutive Signaling by NOTCH1 t(7;9)(NOTCH1:M1580_K2555) Translocation Mutant	https://reactome.org/PathwayBrowser/#/R-HSA-2660826	1	0.12225244535793	0.298333866968181
R-HSA-2671862	JAK2 Phosphorylates IRS in Response to Leptin	https://reactome.org/PathwayBrowser/#/R-HSA-2671862	1	0.105743859367188	0.283732995408684
R-HSA-2671873	Phosphorylated LEP:LEPR:JAK2:SH2B1 Binds IRS1/2	https://reactome.org/PathwayBrowser/#/R-HSA-2671873	1	0.105743859367188	0.283732995408684
R-HSA-2672351	Stimuli-sensing channels	https://reactome.org/PathwayBrowser/#/R-HSA-2672351	1	0.862439048841305	0.879397120026387
R-HSA-2682334	EPH-Ephrin signaling	https://reactome.org/PathwayBrowser/#/R-HSA-2682334	2	0.508885257667959	0.667911900689196
R-HSA-2691226	NOTCH1 HD domain mutants bind JAG1	https://reactome.org/PathwayBrowser/#/R-HSA-2691226	1	0.0365622871852376	0.20284884658884
R-HSA-2691230	Signaling by NOTCH1 HD Domain Mutants in Cancer	https://reactome.org/PathwayBrowser/#/R-HSA-2691230	1	0.243856567526821	0.418958443600846
R-HSA-2691232	Constitutive Signaling by NOTCH1 HD Domain Mutants	https://reactome.org/PathwayBrowser/#/R-HSA-2691232	1	0.243856567526821	0.418958443600846
R-HSA-2730752	NOTCH1 HD domain mutants are cleaved to produce NEXT1 irrespective of ligand binding	https://reactome.org/PathwayBrowser/#/R-HSA-2730752	1	0.185309010704324	0.366435950349951
R-HSA-2731075	Syndecan-1 binds collagen types I, III, V	https://reactome.org/PathwayBrowser/#/R-HSA-2731075	1	0.12225244535793	0.298333866968181
R-HSA-2737728	Ubiquitination of DLL/JAG ligands upon binding to NOTCH1 HD domain mutants	https://reactome.org/PathwayBrowser/#/R-HSA-2737728	1	0.215125804560436	0.400464959258659
R-HSA-2744242	TTYH2/3 transport cytosolic Cl- to extracellular region	https://reactome.org/PathwayBrowser/#/R-HSA-2744242	1	0.0889263552254218	0.260324733442162
R-HSA-2768999	NOTCH1 PEST domain mutants bind JAG1	https://reactome.org/PathwayBrowser/#/R-HSA-2768999	1	0.0365622871852376	0.20284884658884
R-HSA-2769007	Ubiquitination of DLL/JAG ligands upon binding to NOTCH1 PEST domain mutants	https://reactome.org/PathwayBrowser/#/R-HSA-2769007	1	0.215125804560436	0.400464959258659
R-HSA-2871796	FCERI mediated MAPK activation	https://reactome.org/PathwayBrowser/#/R-HSA-2871796	1	0.803418521128571	0.842197385390965
R-HSA-2871837	FCERI mediated NF-kB activation	https://reactome.org/PathwayBrowser/#/R-HSA-2871837	1	0.921815377540119	0.929497172352953
R-HSA-2892245	POU5F1 (OCT4), SOX2, NANOG repress genes related to differentiation	https://reactome.org/PathwayBrowser/#/R-HSA-2892245	1	0.169980648928753	0.350585088415553
R-HSA-2894858	Signaling by NOTCH1 HD+PEST Domain Mutants in Cancer	https://reactome.org/PathwayBrowser/#/R-HSA-2894858	1	0.661417705575246	0.76742574879758
R-HSA-2894862	Constitutive Signaling by NOTCH1 HD+PEST Domain Mutants	https://reactome.org/PathwayBrowser/#/R-HSA-2894862	1	0.661417705575246	0.76742574879758
R-HSA-2900743	NOTCH1 HD+PEST domain mutants bind JAG1	https://reactome.org/PathwayBrowser/#/R-HSA-2900743	1	0.0365622871852376	0.20284884658884
R-HSA-2900765	Ubiquitination of DLL/JAG ligands upon binding to NOTCH1 HD+PEST domain mutants	https://reactome.org/PathwayBrowser/#/R-HSA-2900765	1	0.215125804560436	0.400464959258659
R-HSA-2972977	POU5F1 (OCT4), SOX2, NANOG bind the DKK1 promoter	https://reactome.org/PathwayBrowser/#/R-HSA-2972977	1	0.0717941817199781	0.236613509403974
R-HSA-2979096	NOTCH2 Activation and Transmission of Signal to the Nucleus	https://reactome.org/PathwayBrowser/#/R-HSA-2979096	1	0.336417421080633	0.505000921621059
R-HSA-2980736	Peptide hormone metabolism	https://reactome.org/PathwayBrowser/#/R-HSA-2980736	1	0.814185446238591	0.849279646507495
R-HSA-2980766	Nuclear Envelope Breakdown	https://reactome.org/PathwayBrowser/#/R-HSA-2980766	2	0.25597898498635	0.430728811721756
R-HSA-2990846	SUMOylation	https://reactome.org/PathwayBrowser/#/R-HSA-2990846	3	0.674762435283106	0.772677488983494
R-HSA-2990880	NEK6/NEK7 phosphorylates NUP98	https://reactome.org/PathwayBrowser/#/R-HSA-2990880	2	0.123395865479558	0.298333866968181
R-HSA-2990882	CDK1 phosphorylates NUP98	https://reactome.org/PathwayBrowser/#/R-HSA-2990882	2	0.123395865479558	0.298333866968181
R-HSA-2995410	Nuclear Envelope Reassembly	https://reactome.org/PathwayBrowser/#/R-HSA-2995410	2	0.410698418141579	0.571514063799426
R-HSA-3000157	Laminin interactions	https://reactome.org/PathwayBrowser/#/R-HSA-3000157	1	0.428469637006564	0.585974891083789
R-HSA-3000170	Syndecan interactions	https://reactome.org/PathwayBrowser/#/R-HSA-3000170	1	0.395542416696006	0.556518981630426
R-HSA-3000171	Non-integrin membrane-ECM interactions	https://reactome.org/PathwayBrowser/#/R-HSA-3000171	3	0.095085273168829	0.276443568789467
R-HSA-3000178	ECM proteoglycans	https://reactome.org/PathwayBrowser/#/R-HSA-3000178	2	0.410698418141579	0.571514063799426
R-HSA-3000310	AURKA phosphorylates PLK1	https://reactome.org/PathwayBrowser/#/R-HSA-3000310	1	0.734603258487373	0.801127416230221
R-HSA-3000319	BORA binds PLK1 and AURKA	https://reactome.org/PathwayBrowser/#/R-HSA-3000319	1	0.734603258487373	0.801127416230221
R-HSA-3000348	RANBP2 SUMOylates SP100 with SUMO2	https://reactome.org/PathwayBrowser/#/R-HSA-3000348	2	0.123395865479558	0.298333866968181
R-HSA-3000399	RANBP2 SUMOylates SP100 with SUMO1	https://reactome.org/PathwayBrowser/#/R-HSA-3000399	2	0.123395865479558	0.298333866968181
R-HSA-3000411	RANBP2 SUMOylates PML with SUMO2	https://reactome.org/PathwayBrowser/#/R-HSA-3000411	2	0.123395865479558	0.298333866968181
R-HSA-3000480	Scavenging by Class A Receptors	https://reactome.org/PathwayBrowser/#/R-HSA-3000480	1	0.298216046376766	0.468625215734917
R-HSA-3000484	Scavenging by Class F Receptors	https://reactome.org/PathwayBrowser/#/R-HSA-3000484	2	0.00483883451659174	0.0872019752245362
R-HSA-3108214	SUMOylation of DNA damage response and repair proteins	https://reactome.org/PathwayBrowser/#/R-HSA-3108214	2	0.417125756028104	0.573402758207782
R-HSA-3108232	SUMO E3 ligases SUMOylate target proteins	https://reactome.org/PathwayBrowser/#/R-HSA-3108232	3	0.653125435474709	0.762758523026819
R-HSA-3134953	DHX36 or DHX9 binds MyD88	https://reactome.org/PathwayBrowser/#/R-HSA-3134953	1	0.0543414811143387	0.219875324062953
R-HSA-3134954	DHX9 binds DNA	https://reactome.org/PathwayBrowser/#/R-HSA-3134954	1	0.0184505232237929	0.162787428859923
R-HSA-3134963	DEx/H-box helicases activate type I IFN and inflammatory cytokines production	https://reactome.org/PathwayBrowser/#/R-HSA-3134963	1	0.12225244535793	0.298333866968181
R-HSA-3214815	HDACs deacetylate histones	https://reactome.org/PathwayBrowser/#/R-HSA-3214815	1	0.821035316621836	0.850836353807539
R-HSA-3214841	PKMTs methylate histone lysines	https://reactome.org/PathwayBrowser/#/R-HSA-3214841	1	0.734603258487373	0.801127416230221
R-HSA-3214842	HDMs demethylate histones	https://reactome.org/PathwayBrowser/#/R-HSA-3214842	1	0.606731641355501	0.735897422761016
R-HSA-3214847	HATs acetylate histones	https://reactome.org/PathwayBrowser/#/R-HSA-3214847	1	0.926116751543995	0.933463968930302
R-HSA-3214858	RMTs methylate histone arginines	https://reactome.org/PathwayBrowser/#/R-HSA-3214858	2	0.417125756028104	0.573402758207782
R-HSA-3214912	KDM1A, KDM1B demethylate MeK5-histone H3	https://reactome.org/PathwayBrowser/#/R-HSA-3214912	1	0.243856567526821	0.418958443600846
R-HSA-3215385	CDK4 in CCND1:CDK4:PRMT5:WDR77 phosphorylates WDR77	https://reactome.org/PathwayBrowser/#/R-HSA-3215385	1	0.0717941817199781	0.236613509403974
R-HSA-3215426	COPRS binds CCND1:CDK4:PRMT5:pT5-WDR77	https://reactome.org/PathwayBrowser/#/R-HSA-3215426	1	0.0889263552254218	0.260324733442162
R-HSA-3222533	ERK1/2-activated AP1 complex binds KDM6B promoter	https://reactome.org/PathwayBrowser/#/R-HSA-3222533	1	0.0543414811143387	0.219875324062953
R-HSA-3222546	AP-1 complex stimulates KDM6B transcription	https://reactome.org/PathwayBrowser/#/R-HSA-3222546	1	0.0543414811143387	0.219875324062953
R-HSA-3222593	KDM6B demethylates H3K27me3 on p16-INK4A promoter	https://reactome.org/PathwayBrowser/#/R-HSA-3222593	1	0.673862692181116	0.77199508603797
R-HSA-3223200	Demethylation of H3K27Me3 by KDM6B stimulates p16-INK4A transcription, while binding of PRC1.4 complex to H3K27Me3 represses p16-INK4A transcription	https://reactome.org/PathwayBrowser/#/R-HSA-3223200	1	0.734603258487373	0.801127416230221
R-HSA-3229089	PRC1.4 complex binds H3K27Me3 nucleosomes on CDKN2A promoter	https://reactome.org/PathwayBrowser/#/R-HSA-3229089	1	0.729581631353415	0.801127416230221
R-HSA-3229102	p-MAPKAPK3 phosphorylates BMI1	https://reactome.org/PathwayBrowser/#/R-HSA-3229102	1	0.744369832696667	0.80486967867329
R-HSA-3229121	Glycogen storage diseases	https://reactome.org/PathwayBrowser/#/R-HSA-3229121	1	0.243856567526821	0.418958443600846
R-HSA-3232142	SUMOylation of ubiquitinylation proteins	https://reactome.org/PathwayBrowser/#/R-HSA-3232142	2	0.161512803889727	0.343721972096981
R-HSA-3238694	PORCN palmitoleoylates N-glycosyl WNTs	https://reactome.org/PathwayBrowser/#/R-HSA-3238694	1	0.311186949795457	0.480100813254558
R-HSA-3238698	WNT ligand biogenesis and trafficking	https://reactome.org/PathwayBrowser/#/R-HSA-3238698	1	0.384152525044735	0.550243272907932
R-HSA-3240295	PRC2-EZH2 trimethylates nucleosomes associated with CDKN2A promoter	https://reactome.org/PathwayBrowser/#/R-HSA-3240295	1	0.697403524820703	0.782039874920303
R-HSA-3247509	Chromatin modifying enzymes	https://reactome.org/PathwayBrowser/#/R-HSA-3247509	2	0.962456522479745	0.965496258831832
R-HSA-3247569	PADI4 deiminates Histones	https://reactome.org/PathwayBrowser/#/R-HSA-3247569	1	0.285002128374118	0.456902465740463
R-HSA-3296197	Hydroxycarboxylic acid-binding receptors	https://reactome.org/PathwayBrowser/#/R-HSA-3296197	1	0.0543414811143387	0.219875324062953
R-HSA-3299685	Detoxification of Reactive Oxygen Species	https://reactome.org/PathwayBrowser/#/R-HSA-3299685	1	0.489064693602986	0.645900928505815
R-HSA-3301237	KAT2 complexes acetylate histone H3	https://reactome.org/PathwayBrowser/#/R-HSA-3301237	1	0.516920024085922	0.676709830603981
R-HSA-3301345	Elongator complex acetylates replicative histone H3, H4	https://reactome.org/PathwayBrowser/#/R-HSA-3301345	1	0.45961161801073	0.615966836163115
R-HSA-3301854	Nuclear Pore Complex (NPC) Disassembly	https://reactome.org/PathwayBrowser/#/R-HSA-3301854	2	0.142177108963393	0.320276625776579
R-HSA-3318486	KAT6A, KAT6B-containing ING5 complexes acetylate replicative histone H3	https://reactome.org/PathwayBrowser/#/R-HSA-3318486	1	0.311186949795457	0.480100813254558
R-HSA-3322001	GYS1 catalyzes the polyglucosylation of oligoGlc-GYG1	https://reactome.org/PathwayBrowser/#/R-HSA-3322001	1	0.0365622871852376	0.20284884658884
R-HSA-3322003	Autoglucosylation of GYG1 complexed with GYS1-b	https://reactome.org/PathwayBrowser/#/R-HSA-3322003	1	0.0365622871852376	0.20284884658884
R-HSA-3322005	GBE1 catalyzes branch formation in polyGlc-GYG1 complexed with GYS1-a	https://reactome.org/PathwayBrowser/#/R-HSA-3322005	1	0.0543414811143387	0.219875324062953
R-HSA-3322025	Autoglucosylation of GYG1 complexed with GYS1-a	https://reactome.org/PathwayBrowser/#/R-HSA-3322025	1	0.0365622871852376	0.20284884658884
R-HSA-3322041	Phosphorylated GYS1 catalyzes the polyglucosylation of oligoGlc-GYG1	https://reactome.org/PathwayBrowser/#/R-HSA-3322041	1	0.0365622871852376	0.20284884658884
R-HSA-3322057	GBE1 catalyzes branch formation in polyGlc-GYG1 complexed with GYS1-b	https://reactome.org/PathwayBrowser/#/R-HSA-3322057	1	0.0543414811143387	0.219875324062953
R-HSA-3322077	Glycogen synthesis	https://reactome.org/PathwayBrowser/#/R-HSA-3322077	1	0.25782704550523	0.430728811721756
R-HSA-3341294	Superoxide reduces cytochrome c	https://reactome.org/PathwayBrowser/#/R-HSA-3341294	1	0.0184505232237929	0.162787428859923
R-HSA-3364026	SET1 complex trimethylates H3K4 at the MYC gene	https://reactome.org/PathwayBrowser/#/R-HSA-3364026	1	0.744369832696667	0.80486967867329
R-HSA-3371422	ATP hydrolysis by HSP70	https://reactome.org/PathwayBrowser/#/R-HSA-3371422	4	1.31820740836755e-05	0.00223304334977463
R-HSA-3371453	Regulation of HSF1-mediated heat shock response	https://reactome.org/PathwayBrowser/#/R-HSA-3371453	10	2.46350371689474e-06	0.000782470368078693
R-HSA-3371467	SIRT1 deacetylates HSF1	https://reactome.org/PathwayBrowser/#/R-HSA-3371467	4	0.000756363409411215	0.0270692876523084
R-HSA-3371497	HSP90 chaperone cycle for steroid hormone receptors (SHR)	https://reactome.org/PathwayBrowser/#/R-HSA-3371497	7	7.93529712978842e-05	0.00806543600271695
R-HSA-3371503	STIP1(HOP) binds HSP90 and HSP70:HSP40:nascent protein	https://reactome.org/PathwayBrowser/#/R-HSA-3371503	5	1.4504459203229e-06	0.00061426384725675
R-HSA-3371511	HSF1 activation	https://reactome.org/PathwayBrowser/#/R-HSA-3371511	4	0.00211642646172226	0.0502601835442641
R-HSA-3371518	SIRT1 binds to HSF1	https://reactome.org/PathwayBrowser/#/R-HSA-3371518	4	0.00104980496142249	0.031018074499704
R-HSA-3371554	HSF1 acetylation at Lys80	https://reactome.org/PathwayBrowser/#/R-HSA-3371554	4	0.000894639340474655	0.0298177684411664
R-HSA-3371556	Cellular response to heat stress	https://reactome.org/PathwayBrowser/#/R-HSA-3371556	11	2.39358024021117e-06	0.000782470368078693
R-HSA-3371568	Attenuation phase	https://reactome.org/PathwayBrowser/#/R-HSA-3371568	5	0.000141509876902933	0.0119858865736784
R-HSA-3371571	HSF1-dependent transactivation	https://reactome.org/PathwayBrowser/#/R-HSA-3371571	5	0.000622334445953056	0.0244960098345767
R-HSA-3371586	Dissociation of cytosolic HSF1:HSP90 complex	https://reactome.org/PathwayBrowser/#/R-HSA-3371586	1	0.0717941817199781	0.236613509403974
R-HSA-3371590	HSP70 binds to HSP40:nascent protein	https://reactome.org/PathwayBrowser/#/R-HSA-3371590	4	1.31820740836755e-05	0.00223304334977463
R-HSA-349425	Autodegradation of the E3 ubiquitin ligase COP1	https://reactome.org/PathwayBrowser/#/R-HSA-349425	1	0.621176113234808	0.738609501043354
R-HSA-350158	LGMN degrades GC	https://reactome.org/PathwayBrowser/#/R-HSA-350158	1	0.0543414811143387	0.219875324062953
R-HSA-350168	LRP2 transports CUBN:GC:25(OH)D from extracellular region to cytosol	https://reactome.org/PathwayBrowser/#/R-HSA-350168	2	0.00100389932703582	0.0307338336144339
R-HSA-350186	CUBN binds GC:25(OH)D	https://reactome.org/PathwayBrowser/#/R-HSA-350186	1	0.0365622871852376	0.20284884658884
R-HSA-350562	Regulation of ornithine decarboxylase (ODC)	https://reactome.org/PathwayBrowser/#/R-HSA-350562	1	0.61402110466125	0.738609501043354
R-HSA-351202	Metabolism of polyamines	https://reactome.org/PathwayBrowser/#/R-HSA-351202	1	0.667698163417566	0.770840996476163
R-HSA-352230	Amino acid transport across the plasma membrane	https://reactome.org/PathwayBrowser/#/R-HSA-352230	1	0.45961161801073	0.615966836163115
R-HSA-353125	26S proteosome degrades ODC holoenzyme complex	https://reactome.org/PathwayBrowser/#/R-HSA-353125	1	0.599305209554717	0.733896162640258
R-HSA-354066	Translocation of FADK1 to Focal complexes	https://reactome.org/PathwayBrowser/#/R-HSA-354066	2	0.0231141696307881	0.187048105196919
R-HSA-354073	Autophosphorylation of FADK1 at Y397	https://reactome.org/PathwayBrowser/#/R-HSA-354073	2	0.0231141696307881	0.187048105196919
R-HSA-354087	Recruitment of GRB2 to p-FADK1	https://reactome.org/PathwayBrowser/#/R-HSA-354087	2	0.0266434708885704	0.20284884658884
R-HSA-354124	Phosphorylation of pFADK1 by SRC	https://reactome.org/PathwayBrowser/#/R-HSA-354124	2	0.0231141696307881	0.187048105196919
R-HSA-354149	Interaction of integrin alphaIIb beta3 with Fibrinogen	https://reactome.org/PathwayBrowser/#/R-HSA-354149	2	0.0231141696307881	0.187048105196919
R-HSA-354165	Interaction of SOS with GRB2 bound to FADK1	https://reactome.org/PathwayBrowser/#/R-HSA-354165	2	0.0303747388062827	0.20284884658884
R-HSA-354192	Integrin alphaIIb beta3 signaling	https://reactome.org/PathwayBrowser/#/R-HSA-354192	2	0.0880153421117012	0.260324733442162
R-HSA-354194	GRB2:SOS provides linkage to MAPK signaling for Integrins	https://reactome.org/PathwayBrowser/#/R-HSA-354194	2	0.0303747388062827	0.20284884658884
R-HSA-3560782	Diseases associated with glycosaminoglycan metabolism	https://reactome.org/PathwayBrowser/#/R-HSA-3560782	1	0.534645400891217	0.69207028205022
R-HSA-3560789	Defective SLC26A2 does not cotransport extracellular SO4(2-), H+ to cytosol	https://reactome.org/PathwayBrowser/#/R-HSA-3560789	1	0.0184505232237929	0.162787428859923
R-HSA-3560792	Defective SLC26A2 causes chondrodysplasias	https://reactome.org/PathwayBrowser/#/R-HSA-3560792	1	0.0184505232237929	0.162787428859923
R-HSA-3601585	PP2A dephosphorylates AXIN, APC and CTNNB1 in the destruction complex	https://reactome.org/PathwayBrowser/#/R-HSA-3601585	1	0.243856567526821	0.418958443600846
R-HSA-3640874	Ub-RibC-AXIN is degraded by the proteasome	https://reactome.org/PathwayBrowser/#/R-HSA-3640874	1	0.635092592535315	0.750590826805691
R-HSA-3662335	EP300 acetylates histone H2A, H2B, H3, H4	https://reactome.org/PathwayBrowser/#/R-HSA-3662335	1	0.679913421262859	0.773002238670659
R-HSA-3697008	CREBBP acetylates histone H2B, H3, H4	https://reactome.org/PathwayBrowser/#/R-HSA-3697008	1	0.57617825899605	0.72462068071358
R-HSA-3697920	CLOCK acetylates lysine-10 of histone H3, H4	https://reactome.org/PathwayBrowser/#/R-HSA-3697920	1	0.406722684869752	0.567686570858579
R-HSA-3700989	Transcriptional Regulation by TP53	https://reactome.org/PathwayBrowser/#/R-HSA-3700989	10	0.134578643159955	0.31435929030884
R-HSA-372505	Acetylcholine synaptic vesicle docking and priming	https://reactome.org/PathwayBrowser/#/R-HSA-372505	1	0.243856567526821	0.418958443600846
R-HSA-372529	Release of acetylcholine at the synapse	https://reactome.org/PathwayBrowser/#/R-HSA-372529	1	0.243856567526821	0.418958443600846
R-HSA-372693	Phosphorylation of p130Cas by SRC-FADK1 complex	https://reactome.org/PathwayBrowser/#/R-HSA-372693	2	0.0266434708885704	0.20284884658884
R-HSA-372697	Crk binding to p130cas	https://reactome.org/PathwayBrowser/#/R-HSA-372697	2	0.0303747388062827	0.20284884658884
R-HSA-372705	Recruitment of p130Cas to FADK1	https://reactome.org/PathwayBrowser/#/R-HSA-372705	2	0.0266434708885704	0.20284884658884
R-HSA-372708	p130Cas linkage to MAPK signaling for integrins	https://reactome.org/PathwayBrowser/#/R-HSA-372708	2	0.0303747388062827	0.20284884658884
R-HSA-372790	Signaling by GPCR	https://reactome.org/PathwayBrowser/#/R-HSA-372790	9	0.903387813461044	0.914180977301678
R-HSA-373076	Class A/1 (Rhodopsin-like receptors)	https://reactome.org/PathwayBrowser/#/R-HSA-373076	5	0.733321744768427	0.801127416230221
R-HSA-373080	Class B/2 (Secretin family receptors)	https://reactome.org/PathwayBrowser/#/R-HSA-373080	1	0.827633883375313	0.853843969815944
R-HSA-373086	Receptor CCR10 binds CCL27 and 28 ligands	https://reactome.org/PathwayBrowser/#/R-HSA-373086	1	0.0543414811143387	0.219875324062953
R-HSA-373755	Semaphorin interactions	https://reactome.org/PathwayBrowser/#/R-HSA-373755	2	0.331213397190743	0.500652073186648
R-HSA-373760	L1CAM interactions	https://reactome.org/PathwayBrowser/#/R-HSA-373760	3	0.386886505497657	0.553223753781399
R-HSA-373867	BSG:MCTs cotransport LACT, H+ from extracellular region to cytosol	https://reactome.org/PathwayBrowser/#/R-HSA-373867	1	0.0717941817199781	0.236613509403974
R-HSA-373875	BSG:MCTs cotransport LACT, H+ from cytosol to extracellular region	https://reactome.org/PathwayBrowser/#/R-HSA-373875	1	0.0717941817199781	0.236613509403974
R-HSA-374337	Apelin receptor binds to apelin	https://reactome.org/PathwayBrowser/#/R-HSA-374337	1	0.0365622871852376	0.20284884658884
R-HSA-374686	L1 interaction with Integrins	https://reactome.org/PathwayBrowser/#/R-HSA-374686	1	0.12225244535793	0.298333866968181
R-HSA-374899	Release of noradrenaline at the synapse	https://reactome.org/PathwayBrowser/#/R-HSA-374899	1	0.243856567526821	0.418958443600846
R-HSA-374922	Noradrenalin synaptic vesicle docking and priming	https://reactome.org/PathwayBrowser/#/R-HSA-374922	1	0.243856567526821	0.418958443600846
R-HSA-375131	Basigin binds CD98 complex	https://reactome.org/PathwayBrowser/#/R-HSA-375131	1	0.15436534664821	0.332408767655171
R-HSA-375151	Interaction of NCAM1 with collagens	https://reactome.org/PathwayBrowser/#/R-HSA-375151	1	0.298216046376766	0.468625215734917
R-HSA-375165	NCAM signaling for neurite out-growth	https://reactome.org/PathwayBrowser/#/R-HSA-375165	1	0.691681804076485	0.778027208569433
R-HSA-375276	Peptide ligand-binding receptors	https://reactome.org/PathwayBrowser/#/R-HSA-375276	3	0.708597997878258	0.785922091928701
R-HSA-375302	Kinetochore capture of astral microtubules	https://reactome.org/PathwayBrowser/#/R-HSA-375302	3	0.34659206827381	0.516925447167603
R-HSA-376176	Signaling by ROBO receptors	https://reactome.org/PathwayBrowser/#/R-HSA-376176	2	0.914207657246925	0.922924774360126
R-HSA-376419	Formation of NR-MED1 Coactivator Complex	https://reactome.org/PathwayBrowser/#/R-HSA-376419	1	0.61402110466125	0.738609501043354
R-HSA-3769401	DKK and KRM bind LRP5/6	https://reactome.org/PathwayBrowser/#/R-HSA-3769401	1	0.12225244535793	0.298333866968181
R-HSA-3769402	Deactivation of the beta-catenin transactivating complex	https://reactome.org/PathwayBrowser/#/R-HSA-3769402	1	0.543263872688957	0.700372146373739
R-HSA-3769447	HDAC1/2 containing-complexes deacetylate histones	https://reactome.org/PathwayBrowser/#/R-HSA-3769447	1	0.792030994327168	0.839160450659018
R-HSA-377186	Activated Akt1 phosphorylates AKT1S1 (PRAS40)	https://reactome.org/PathwayBrowser/#/R-HSA-377186	1	0.25782704550523	0.430728811721756
R-HSA-3772470	Negative regulation of TCF-dependent signaling by WNT ligand antagonists	https://reactome.org/PathwayBrowser/#/R-HSA-3772470	1	0.243856567526821	0.418958443600846
R-HSA-377640	Autophosphorylation of SRC	https://reactome.org/PathwayBrowser/#/R-HSA-377640	2	0.019795661689095	0.170511106277933
R-HSA-377641	Clustering of Integrin alphaIIb beta3 complexes	https://reactome.org/PathwayBrowser/#/R-HSA-377641	2	0.0231141696307881	0.187048105196919
R-HSA-377643	Dephosphorylation of inactive SRC by PTPB1	https://reactome.org/PathwayBrowser/#/R-HSA-377643	2	0.0231141696307881	0.187048105196919
R-HSA-377644	Release of CSK from SRC	https://reactome.org/PathwayBrowser/#/R-HSA-377644	2	0.0231141696307881	0.187048105196919
R-HSA-3777129	HDAC3 containing complexes deacetylate histone	https://reactome.org/PathwayBrowser/#/R-HSA-3777129	1	0.708531915218361	0.785922091928701
R-HSA-3781001	EPM2A dimer binds PPP1R3C:phosphoglycogen-GYG1 complex	https://reactome.org/PathwayBrowser/#/R-HSA-3781001	1	0.0717941817199781	0.236613509403974
R-HSA-3781009	NHLRC1 mediated ubiquitination of EPM2A and PPP1RC3 associated with glycogen-GYG1	https://reactome.org/PathwayBrowser/#/R-HSA-3781009	1	0.15436534664821	0.332408767655171
R-HSA-3781018	EPM2A dimer dephosphorylates phosphoglycogen-GYG1	https://reactome.org/PathwayBrowser/#/R-HSA-3781018	1	0.0717941817199781	0.236613509403974
R-HSA-3781023	PPP1R3C binds to glycogen:GYG1:GYS1	https://reactome.org/PathwayBrowser/#/R-HSA-3781023	1	0.0543414811143387	0.219875324062953
R-HSA-3781024	GYS1 catalyzes the incorporation of phosphoglucose into glycogen-GYG1	https://reactome.org/PathwayBrowser/#/R-HSA-3781024	1	0.0543414811143387	0.219875324062953
R-HSA-3781865	Diseases of glycosylation	https://reactome.org/PathwayBrowser/#/R-HSA-3781865	4	0.266987730530415	0.442581675645933
R-HSA-3782637	HDAC8 deacetylates histones	https://reactome.org/PathwayBrowser/#/R-HSA-3782637	1	0.679913421262859	0.773002238670659
R-HSA-3782655	HDAC10 deacetylates histone	https://reactome.org/PathwayBrowser/#/R-HSA-3782655	1	0.679913421262859	0.773002238670659
R-HSA-378513	SLC7A11-mediated exchange of extracellular cysteine and cytosolic glutamate	https://reactome.org/PathwayBrowser/#/R-HSA-378513	1	0.0365622871852376	0.20284884658884
R-HSA-3785653	Myoclonic epilepsy of Lafora	https://reactome.org/PathwayBrowser/#/R-HSA-3785653	1	0.15436534664821	0.332408767655171
R-HSA-3787997	Laminin-332 binds collagen type VII	https://reactome.org/PathwayBrowser/#/R-HSA-3787997	1	0.0717941817199781	0.236613509403974
R-HSA-3788705	CDKN1A (p21) prevents phosphorylation of Cdh1 by Cyclin A:Cdk2	https://reactome.org/PathwayBrowser/#/R-HSA-3788705	1	0.348685642048513	0.516925447167603
R-HSA-3788708	CDKN1A (p21) prevents association of Cyclin A:Cdk2 with Cdh1	https://reactome.org/PathwayBrowser/#/R-HSA-3788708	1	0.348685642048513	0.516925447167603
R-HSA-3788724	Cdh1:APC/C ubiquitinates EHMT1 and EHMT2	https://reactome.org/PathwayBrowser/#/R-HSA-3788724	1	0.360728157543706	0.525278079265649
R-HSA-3788725	Cdh1:APC/C complex binds EHMT1:EHMT2	https://reactome.org/PathwayBrowser/#/R-HSA-3788725	1	0.311186949795457	0.480100813254558
R-HSA-3788745	EHMT1:EHMT2 methylates IL8 promoter	https://reactome.org/PathwayBrowser/#/R-HSA-3788745	1	0.679913421262859	0.773002238670659
R-HSA-3788748	EHMT1:EHMT2 methylates IL6 promoter	https://reactome.org/PathwayBrowser/#/R-HSA-3788748	1	0.679913421262859	0.773002238670659
R-HSA-378975	Follitropin is a heterodimer	https://reactome.org/PathwayBrowser/#/R-HSA-378975	1	0.12225244535793	0.298333866968181
R-HSA-3790130	Stimulation of IL6 transcription in senescent cells	https://reactome.org/PathwayBrowser/#/R-HSA-3790130	1	0.372549099616725	0.538173542993803
R-HSA-3790137	Stimulation of IL8 transcription in senescent cells	https://reactome.org/PathwayBrowser/#/R-HSA-3790137	1	0.360728157543706	0.525278079265649
R-HSA-379044	Liganded Gs-activating GPCR acts as a GEF for Gs	https://reactome.org/PathwayBrowser/#/R-HSA-379044	1	0.86998639434826	0.88460801442134
R-HSA-379048	Liganded Gq/11-activating GPCRs act as GEFs for Gq/11	https://reactome.org/PathwayBrowser/#/R-HSA-379048	2	0.758493802776249	0.815974916534483
R-HSA-3791349	Defective EPM2A does not dephosphorylate phosphoglycogen (type 2A disease)	https://reactome.org/PathwayBrowser/#/R-HSA-3791349	1	0.0717941817199781	0.236613509403974
R-HSA-379716	Cytosolic tRNA aminoacylation	https://reactome.org/PathwayBrowser/#/R-HSA-379716	3	0.00941307519756029	0.143118668966271
R-HSA-3797196	AP-1 transcription factor binds IGFBP7 promoter	https://reactome.org/PathwayBrowser/#/R-HSA-3797196	1	0.0543414811143387	0.219875324062953
R-HSA-3797202	AP-1 stimulates transcription of IGFBP7	https://reactome.org/PathwayBrowser/#/R-HSA-3797202	1	0.0543414811143387	0.219875324062953
R-HSA-3797226	Defective NHLRC1 does not ubiquitinate EPM2A (laforin) and PPP1R3C (PTG) (type 2B disease)	https://reactome.org/PathwayBrowser/#/R-HSA-3797226	1	0.15436534664821	0.332408767655171
R-HSA-379724	tRNA Aminoacylation	https://reactome.org/PathwayBrowser/#/R-HSA-379724	3	0.0419751083834977	0.219875324062953
R-HSA-379861	glutamate + tRNA(Glu) + ATP => Glu-tRNA(Glu) + AMP + pyrophosphate	https://reactome.org/PathwayBrowser/#/R-HSA-379861	2	0.0166970311730371	0.162787428859923
R-HSA-379865	proline + tRNA(Pro) + ATP => Pro-tRNA(Pro) + AMP + pyrophosphate	https://reactome.org/PathwayBrowser/#/R-HSA-379865	2	0.0166970311730371	0.162787428859923
R-HSA-379867	aspartate + tRNA(Asp) + ATP => Asp-tRNA(Asp) + AMP + pyrophosphate	https://reactome.org/PathwayBrowser/#/R-HSA-379867	2	0.0166970311730371	0.162787428859923
R-HSA-379893	isoleucine + tRNA(Ile) + ATP => Ile-tRNA(Ile) + AMP + pyrophosphate	https://reactome.org/PathwayBrowser/#/R-HSA-379893	2	0.0166970311730371	0.162787428859923
R-HSA-379974	leucine + tRNA(Leu) + ATP => Leu-tRNA(Leu) + AMP + pyrophosphate	https://reactome.org/PathwayBrowser/#/R-HSA-379974	2	0.0166970311730371	0.162787428859923
R-HSA-379982	glutamine + tRNA(Gln) + ATP => Gln-tRNA(Gln) + AMP + pyrophosphate	https://reactome.org/PathwayBrowser/#/R-HSA-379982	2	0.0166970311730371	0.162787428859923
R-HSA-379993	arginine + tRNA(Arg) + ATP => Arg-tRNA(Arg) + AMP + pyrophosphate	https://reactome.org/PathwayBrowser/#/R-HSA-379993	2	0.0166970311730371	0.162787428859923
R-HSA-379994	methionine + tRNA(Met) + ATP => Met-tRNA(Met) + AMP + pyrophosphate	https://reactome.org/PathwayBrowser/#/R-HSA-379994	2	0.0166970311730371	0.162787428859923
R-HSA-379996	asparagine + tRNA(Asn) + ATP => Asn-tRNA(Asn) + AMP + pyrophosphate	https://reactome.org/PathwayBrowser/#/R-HSA-379996	1	0.0184505232237929	0.162787428859923
R-HSA-380008	lysine + tRNA(Lys) + ATP => Lys-tRNA(Lys) + AMP + pyrophosphate	https://reactome.org/PathwayBrowser/#/R-HSA-380008	2	0.0166970311730371	0.162787428859923
R-HSA-380073	Liganded Gi-activating GPCR acts as a GEF for Gi	https://reactome.org/PathwayBrowser/#/R-HSA-380073	3	0.759851197643112	0.817089248079199
R-HSA-380108	Chemokine receptors bind chemokines	https://reactome.org/PathwayBrowser/#/R-HSA-380108	1	0.655019149616298	0.763137853817062
R-HSA-380259	Loss of Nlp from mitotic centrosomes	https://reactome.org/PathwayBrowser/#/R-HSA-380259	1	0.724465470576122	0.798311753267974
R-HSA-380270	Recruitment of mitotic centrosome proteins and complexes	https://reactome.org/PathwayBrowser/#/R-HSA-380270	1	0.77998728364289	0.831353895862661
R-HSA-380272	Plk1-mediated phosphorylation of Nlp	https://reactome.org/PathwayBrowser/#/R-HSA-380272	1	0.724465470576122	0.798311753267974
R-HSA-380283	Recruitment of additional gamma tubulin/ gamma TuRC to the centrosome	https://reactome.org/PathwayBrowser/#/R-HSA-380283	1	0.771575109963791	0.826548210125629
R-HSA-380284	Loss of proteins required for interphase microtubule organization from the centrosome	https://reactome.org/PathwayBrowser/#/R-HSA-380284	1	0.724465470576122	0.798311753267974
R-HSA-380287	Centrosome maturation	https://reactome.org/PathwayBrowser/#/R-HSA-380287	1	0.77998728364289	0.831353895862661
R-HSA-380294	Loss of C-Nap-1 from centrosomes	https://reactome.org/PathwayBrowser/#/R-HSA-380294	1	0.724465470576122	0.798311753267974
R-HSA-380303	Dissociation of Phospho-Nlp from the centrosome	https://reactome.org/PathwayBrowser/#/R-HSA-380303	1	0.724465470576122	0.798311753267974
R-HSA-380311	Recruitment of Plk1 to centrosomes	https://reactome.org/PathwayBrowser/#/R-HSA-380311	1	0.734603258487373	0.801127416230221
R-HSA-380316	Association of NuMA with microtubules	https://reactome.org/PathwayBrowser/#/R-HSA-380316	2	0.526088938235792	0.683082264720055
R-HSA-380320	Recruitment of NuMA to mitotic centrosomes	https://reactome.org/PathwayBrowser/#/R-HSA-380320	2	0.526088938235792	0.683082264720055
R-HSA-380455	Recruitment of CDK11p58 to the centrosomes	https://reactome.org/PathwayBrowser/#/R-HSA-380455	1	0.734603258487373	0.801127416230221
R-HSA-380508	Translocation of NuMA to the centrosomes	https://reactome.org/PathwayBrowser/#/R-HSA-380508	1	0.775820454660719	0.829347823009208
R-HSA-380574	Dopamine synaptic vesicle docking and priming	https://reactome.org/PathwayBrowser/#/R-HSA-380574	1	0.348685642048513	0.516925447167603
R-HSA-380780	Activation of Src	https://reactome.org/PathwayBrowser/#/R-HSA-380780	2	0.00326548769820218	0.0653354664656042
R-HSA-380782	STAT binds to the active receptor	https://reactome.org/PathwayBrowser/#/R-HSA-380782	2	0.0111970651401714	0.158948282241204
R-HSA-380869	Release of docked dopamine loaded synaptic vesicle	https://reactome.org/PathwayBrowser/#/R-HSA-380869	1	0.285002128374118	0.456902465740463
R-HSA-380901	Release of docked serotonin loaded synaptic vesicle	https://reactome.org/PathwayBrowser/#/R-HSA-380901	1	0.285002128374118	0.456902465740463
R-HSA-380905	Serotonin loaded synaptic vesicle docking and priming	https://reactome.org/PathwayBrowser/#/R-HSA-380905	1	0.285002128374118	0.456902465740463
R-HSA-380972	Energy dependent regulation of mTOR by LKB1-AMPK	https://reactome.org/PathwayBrowser/#/R-HSA-380972	1	0.417697168611808	0.573402758207782
R-HSA-380979	RHEB in mTORC1:RHEB:GTP hydrolyses GTP	https://reactome.org/PathwayBrowser/#/R-HSA-380979	1	0.25782704550523	0.430728811721756
R-HSA-381038	XBP1(S) activates chaperone genes	https://reactome.org/PathwayBrowser/#/R-HSA-381038	1	0.591739248739358	0.729553338693211
R-HSA-381070	IRE1alpha activates chaperones	https://reactome.org/PathwayBrowser/#/R-HSA-381070	1	0.606731641355501	0.735897422761016
R-HSA-381119	Unfolded Protein Response (UPR)	https://reactome.org/PathwayBrowser/#/R-HSA-381119	1	0.821035316621836	0.850836353807539
R-HSA-381283	Expression of PPARG	https://reactome.org/PathwayBrowser/#/R-HSA-381283	1	0.243856567526821	0.418958443600846
R-HSA-381340	Transcriptional regulation of white adipocyte differentiation	https://reactome.org/PathwayBrowser/#/R-HSA-381340	2	0.461083898023671	0.616963762442416
R-HSA-381426	Regulation of Insulin-like Growth Factor (IGF) transport and uptake by Insulin-like Growth Factor Binding Proteins (IGFBPs)	https://reactome.org/PathwayBrowser/#/R-HSA-381426	3	0.401861255985855	0.563226393524577
R-HSA-3814836	Glycogen storage disease type XV (GYG1)	https://reactome.org/PathwayBrowser/#/R-HSA-3814836	1	0.0365622871852376	0.20284884658884
R-HSA-3814838	Defective GYG1 is not autoglucosyolated	https://reactome.org/PathwayBrowser/#/R-HSA-3814838	1	0.0365622871852376	0.20284884658884
R-HSA-381503	IGFBP6 binds IGF forming IGF:IGFBP6	https://reactome.org/PathwayBrowser/#/R-HSA-381503	1	0.0543414811143387	0.219875324062953
R-HSA-382052	p130Cas and C3G bind PDGFR bound Crk	https://reactome.org/PathwayBrowser/#/R-HSA-382052	2	0.00881524416555394	0.135754760149531
R-HSA-382053	Translocation of PDGF from ER to Golgi	https://reactome.org/PathwayBrowser/#/R-HSA-382053	2	0.00198337929742059	0.0484592961033243
R-HSA-382054	PDGF binds to extracellular matrix proteins	https://reactome.org/PathwayBrowser/#/R-HSA-382054	3	0.0105535211388518	0.158677498306642
R-HSA-382055	Grb7 binds to the active PDGF receptor	https://reactome.org/PathwayBrowser/#/R-HSA-382055	2	0.00326548769820218	0.0653354664656042
R-HSA-382056	Crk binds to the active PDGF receptor	https://reactome.org/PathwayBrowser/#/R-HSA-382056	2	0.00483883451659174	0.0872019752245362
R-HSA-382058	Nck binds to the active PDGF receptor	https://reactome.org/PathwayBrowser/#/R-HSA-382058	2	0.00483883451659174	0.0872019752245362
R-HSA-382551	Transport of small molecules	https://reactome.org/PathwayBrowser/#/R-HSA-382551	14	0.476335902964625	0.634033278906817
R-HSA-382556	ABC-family proteins mediated transport	https://reactome.org/PathwayBrowser/#/R-HSA-382556	2	0.569950180682928	0.72462068071358
R-HSA-3828061	Defective GYS1 does not transfer glucose to growing glycogen chains	https://reactome.org/PathwayBrowser/#/R-HSA-3828061	1	0.0365622871852376	0.20284884658884
R-HSA-3828062	Glycogen storage disease type 0 (muscle GYS1)	https://reactome.org/PathwayBrowser/#/R-HSA-3828062	1	0.0365622871852376	0.20284884658884
R-HSA-383280	Nuclear Receptor transcription pathway	https://reactome.org/PathwayBrowser/#/R-HSA-383280	1	0.628199134931894	0.745564690267138
R-HSA-3858494	Beta-catenin independent WNT signaling	https://reactome.org/PathwayBrowser/#/R-HSA-3858494	1	0.935259425156859	0.940813222218361
R-HSA-388396	GPCR downstream signalling	https://reactome.org/PathwayBrowser/#/R-HSA-388396	9	0.820785627273345	0.850836353807539
R-HSA-388560	Endothelin receptors bind endothelin	https://reactome.org/PathwayBrowser/#/R-HSA-388560	1	0.0889263552254218	0.260324733442162
R-HSA-388809	CTLA-4 binds B7-1/B7-2	https://reactome.org/PathwayBrowser/#/R-HSA-388809	1	0.200355678796618	0.388036417547413
R-HSA-388824	PTPRF, PTPRS, PTPRD bind Liprins	https://reactome.org/PathwayBrowser/#/R-HSA-388824	1	0.15436534664821	0.332408767655171
R-HSA-388833	Phosphorylation of CTLA-4	https://reactome.org/PathwayBrowser/#/R-HSA-388833	1	0.271540666010236	0.442581675645933
R-HSA-388841	Costimulation by the CD28 family	https://reactome.org/PathwayBrowser/#/R-HSA-388841	1	0.708531915218361	0.785922091928701
R-HSA-388844	Receptor-type tyrosine-protein phosphatases	https://reactome.org/PathwayBrowser/#/R-HSA-388844	1	0.311186949795457	0.480100813254558
R-HSA-389083	Autophosphorylation of PDGF alpha receptors	https://reactome.org/PathwayBrowser/#/R-HSA-389083	2	0.00100389932703582	0.0307338336144339
R-HSA-389086	Autophosphorylation of PDGF alpha/beta receptors	https://reactome.org/PathwayBrowser/#/R-HSA-389086	2	0.00198337929742059	0.0484592961033243
R-HSA-389513	CTLA4 inhibitory signaling	https://reactome.org/PathwayBrowser/#/R-HSA-389513	1	0.323919285926698	0.491683934014182
R-HSA-389532	PP2A binds CTLA4 homodimer	https://reactome.org/PathwayBrowser/#/R-HSA-389532	1	0.169980648928753	0.350585088415553
R-HSA-389599	Alpha-oxidation of phytanate	https://reactome.org/PathwayBrowser/#/R-HSA-389599	1	0.105743859367188	0.283732995408684
R-HSA-389622	phytanate + CoA-SH + ATP => phytanoyl-CoA + AMP + pyrophosphate	https://reactome.org/PathwayBrowser/#/R-HSA-389622	1	0.0184505232237929	0.162787428859923
R-HSA-389632	pristanate + CoA-SH + ATP => pristanoyl-CoA + AMP + pyrophosphate	https://reactome.org/PathwayBrowser/#/R-HSA-389632	1	0.0184505232237929	0.162787428859923
R-HSA-389954	Hydrolysis of ATP and release of tubulin folding intermediate from CCT/TriC	https://reactome.org/PathwayBrowser/#/R-HSA-389954	3	0.0117705542885278	0.162548795908419
R-HSA-389955	Beta-tubulin:GTP: Cofactor A+ Cofactor D -> Beta-tubulin:GTP:Cofactor D + Cofactor A	https://reactome.org/PathwayBrowser/#/R-HSA-389955	1	0.15436534664821	0.332408767655171
R-HSA-389956	Beta-tubulin:GTP + Cofactor A -> Beta-tubulin:GTP: Cofactor A	https://reactome.org/PathwayBrowser/#/R-HSA-389956	1	0.138457759813983	0.31435929030884
R-HSA-389957	Prefoldin mediated transfer of substrate to CCT/TriC	https://reactome.org/PathwayBrowser/#/R-HSA-389957	3	0.0144375015007513	0.162787428859923
R-HSA-389958	Cooperation of Prefoldin and TriC/CCT in actin and tubulin folding	https://reactome.org/PathwayBrowser/#/R-HSA-389958	3	0.022486992088098	0.187048105196919
R-HSA-389960	Formation of tubulin folding intermediates by CCT/TriC	https://reactome.org/PathwayBrowser/#/R-HSA-389960	3	0.0117705542885278	0.162548795908419
R-HSA-389961	ADP is exchanged for ATP in the (ADP:CCT/TriC):tubulin complex	https://reactome.org/PathwayBrowser/#/R-HSA-389961	3	0.0117705542885278	0.162548795908419
R-HSA-389964	Beta-tubulin:GTP:Cofactor D:alpha-tubulin:GTP:Cofactor E+ Cofactor C-> Beta-tubulin:GTP:Cofactor D:alpha-tubulin:GTP:Cofactor E:Cofactor C	https://reactome.org/PathwayBrowser/#/R-HSA-389964	1	0.323919285926698	0.491683934014182
R-HSA-389969	Beta-tubulin:GTP + Cofactor D -> Beta-tubulin:GTP: Cofactor D	https://reactome.org/PathwayBrowser/#/R-HSA-389969	1	0.15436534664821	0.332408767655171
R-HSA-389970	Actin/tubulin:prefoldin complex associates with CCT/TriC	https://reactome.org/PathwayBrowser/#/R-HSA-389970	3	0.0144375015007513	0.162787428859923
R-HSA-389974	Beta-tubulin:GTP:Cofactor D:alpha-tubulin:GTP:Cofactor E:Cofactor C-> Beta-tubulin:GDP :alpha-tubulin:GTP heterodimer +Cofactor E+ Cofactor D+ Cofactor C+ Pi	https://reactome.org/PathwayBrowser/#/R-HSA-389974	1	0.323919285926698	0.491683934014182
R-HSA-389976	Beta-tubulin:GTP:Cofactor D+alpha-tubulin:GTP:Cofactor E-> Beta-tubulin:GTP:Cofactor D:alpha-tubulin:GTP:Cofactor E	https://reactome.org/PathwayBrowser/#/R-HSA-389976	1	0.311186949795457	0.480100813254558
R-HSA-389977	Post-chaperonin tubulin folding pathway	https://reactome.org/PathwayBrowser/#/R-HSA-389977	1	0.360728157543706	0.525278079265649
R-HSA-389980	unfolded actin/tubulin associates with prefoldin	https://reactome.org/PathwayBrowser/#/R-HSA-389980	1	0.298216046376766	0.468625215734917
R-HSA-390329	Dephosphorylation of AKT by PP2A	https://reactome.org/PathwayBrowser/#/R-HSA-390329	1	0.200355678796618	0.388036417547413
R-HSA-390450	Folding of actin by CCT/TriC	https://reactome.org/PathwayBrowser/#/R-HSA-390450	2	0.0138276261233233	0.162787428859923
R-HSA-390453	Hydrolysis of ATP and release of folded actin from CCT/TriC	https://reactome.org/PathwayBrowser/#/R-HSA-390453	2	0.0138276261233233	0.162787428859923
R-HSA-390459	Exchange of ADP for ATP in CCT/TriC:actin complex	https://reactome.org/PathwayBrowser/#/R-HSA-390459	2	0.0138276261233233	0.162787428859923
R-HSA-390466	Chaperonin-mediated protein folding	https://reactome.org/PathwayBrowser/#/R-HSA-390466	3	0.240983198205515	0.418958443600846
R-HSA-390470	Association of CCT/TriC with other substrates during biosynthesis (unknown chaperone)	https://reactome.org/PathwayBrowser/#/R-HSA-390470	2	0.155013287850873	0.332676321308334
R-HSA-390471	Association of TriC/CCT with target proteins during biosynthesis	https://reactome.org/PathwayBrowser/#/R-HSA-390471	2	0.161512803889727	0.343721972096981
R-HSA-3906995	Diseases associated with O-glycosylation of proteins	https://reactome.org/PathwayBrowser/#/R-HSA-3906995	3	0.126321933879689	0.303962153398001
R-HSA-390918	Peroxisomal lipid metabolism	https://reactome.org/PathwayBrowser/#/R-HSA-390918	1	0.417697168611808	0.573402758207782
R-HSA-391251	Protein folding	https://reactome.org/PathwayBrowser/#/R-HSA-391251	3	0.275828757636862	0.448994793821439
R-HSA-391266	Association of CCT/TriC with sphingosine kinase 1	https://reactome.org/PathwayBrowser/#/R-HSA-391266	2	0.0138276261233233	0.162787428859923
R-HSA-392499	Metabolism of proteins	https://reactome.org/PathwayBrowser/#/R-HSA-392499	39	0.419944469807043	0.576176510680181
R-HSA-3928578	EPH receptors autophosphorylate	https://reactome.org/PathwayBrowser/#/R-HSA-3928578	2	0.0614584476940661	0.236613509403974
R-HSA-3928584	p-EPHs bind SRC,FYN,YES,LYN	https://reactome.org/PathwayBrowser/#/R-HSA-3928584	2	0.0824634639164812	0.260324733442162
R-HSA-3928591	EPH:EFN tetramers oligomerise	https://reactome.org/PathwayBrowser/#/R-HSA-3928591	2	0.0614584476940661	0.236613509403974
R-HSA-3928597	EPH:EFN dimers tetramerise	https://reactome.org/PathwayBrowser/#/R-HSA-3928597	2	0.0614584476940661	0.236613509403974
R-HSA-3928602	NGEF binds EPHA	https://reactome.org/PathwayBrowser/#/R-HSA-3928602	2	0.0471516043264489	0.219875324062953
R-HSA-3928604	SFKs phosphorylate VAV2,3	https://reactome.org/PathwayBrowser/#/R-HSA-3928604	2	0.0936751760048512	0.272968603472852
R-HSA-3928607	p-EPHs bind VAV2,3	https://reactome.org/PathwayBrowser/#/R-HSA-3928607	2	0.0936751760048512	0.272968603472852
R-HSA-3928628	VAV exchanges GTP for GDP on RAC1, activating it	https://reactome.org/PathwayBrowser/#/R-HSA-3928628	2	0.099437140092186	0.283732995408684
R-HSA-3928642	TIAM1 exchanges GTP for GDP on RAC1, activating it	https://reactome.org/PathwayBrowser/#/R-HSA-3928642	2	0.0517688814216272	0.219875324062953
R-HSA-3928646	EPHAs bind EFNAs	https://reactome.org/PathwayBrowser/#/R-HSA-3928646	2	0.0266434708885704	0.20284884658884
R-HSA-3928647	RHOA:GTP:Mg2+ binds ROCK1,ROCK2	https://reactome.org/PathwayBrowser/#/R-HSA-3928647	2	0.0111970651401714	0.158948282241204
R-HSA-3928648	SFKs phosphorylate NGEF	https://reactome.org/PathwayBrowser/#/R-HSA-3928648	2	0.0471516043264489	0.219875324062953
R-HSA-3928651	NGEF exchanges GTP for GDP on RHOA	https://reactome.org/PathwayBrowser/#/R-HSA-3928651	2	0.0517688814216272	0.219875324062953
R-HSA-3928660	ADAM10 cleaves EFNAs	https://reactome.org/PathwayBrowser/#/R-HSA-3928660	2	0.0303747388062827	0.20284884658884
R-HSA-3928663	EPHA-mediated growth cone collapse	https://reactome.org/PathwayBrowser/#/R-HSA-3928663	2	0.099437140092186	0.283732995408684
R-HSA-3928665	EPH-ephrin mediated repulsion of cells	https://reactome.org/PathwayBrowser/#/R-HSA-3928665	2	0.242258476068041	0.418958443600846
R-HSA-397014	Muscle contraction	https://reactome.org/PathwayBrowser/#/R-HSA-397014	1	0.97438281958509	0.976689051110735
R-HSA-399928	Recruitment of Rnd1 to Plexin A	https://reactome.org/PathwayBrowser/#/R-HSA-399928	1	0.169980648928753	0.350585088415553
R-HSA-399930	Activation of PAK by Rac1	https://reactome.org/PathwayBrowser/#/R-HSA-399930	1	0.200355678796618	0.388036417547413
R-HSA-399931	Activation of Fyn	https://reactome.org/PathwayBrowser/#/R-HSA-399931	1	0.12225244535793	0.298333866968181
R-HSA-399933	Sema3A binds Nrp-1 bound to PlexinA	https://reactome.org/PathwayBrowser/#/R-HSA-399933	1	0.138457759813983	0.31435929030884
R-HSA-399934	Phosphorylation of Plexin-A	https://reactome.org/PathwayBrowser/#/R-HSA-399934	1	0.138457759813983	0.31435929030884
R-HSA-399935	Inactivation of R-Ras by Sema3A-Plexin-A GAP activity	https://reactome.org/PathwayBrowser/#/R-HSA-399935	1	0.185309010704324	0.366435950349951
R-HSA-399939	Autophosphorylation of PAK	https://reactome.org/PathwayBrowser/#/R-HSA-399939	1	0.200355678796618	0.388036417547413
R-HSA-399941	Rac1 binds PlexinA	https://reactome.org/PathwayBrowser/#/R-HSA-399941	1	0.15436534664821	0.332408767655171
R-HSA-399942	Plexin-A1-4 binds NRP1	https://reactome.org/PathwayBrowser/#/R-HSA-399942	1	0.12225244535793	0.298333866968181
R-HSA-399944	Phosphorylation of CRMPs by Cdk5	https://reactome.org/PathwayBrowser/#/R-HSA-399944	1	0.229624445612119	0.414106257132998
R-HSA-399946	Recruitment and activation of Cdk5	https://reactome.org/PathwayBrowser/#/R-HSA-399946	1	0.15436534664821	0.332408767655171
R-HSA-399947	Tyrosine phosphorylation of CRMPs by Fes	https://reactome.org/PathwayBrowser/#/R-HSA-399947	1	0.215125804560436	0.400464959258659
R-HSA-399951	Phosphorylation of CRMPs by GSK3beta	https://reactome.org/PathwayBrowser/#/R-HSA-399951	1	0.243856567526821	0.418958443600846
R-HSA-399952	Phosphorylation of LIMK-1 by PAK	https://reactome.org/PathwayBrowser/#/R-HSA-399952	1	0.215125804560436	0.400464959258659
R-HSA-399954	Sema3A PAK dependent Axon repulsion	https://reactome.org/PathwayBrowser/#/R-HSA-399954	2	0.0342993978506901	0.20284884658884
R-HSA-399955	SEMA3A-Plexin repulsion signaling by inhibiting Integrin adhesion	https://reactome.org/PathwayBrowser/#/R-HSA-399955	1	0.229624445612119	0.414106257132998
R-HSA-399956	CRMPs in Sema3A signaling	https://reactome.org/PathwayBrowser/#/R-HSA-399956	1	0.25782704550523	0.430728811721756
R-HSA-400206	Regulation of lipid metabolism by Peroxisome proliferator-activated receptor alpha (PPARalpha)	https://reactome.org/PathwayBrowser/#/R-HSA-400206	1	0.894300431617826	0.905345576390795
R-HSA-400253	Circadian Clock	https://reactome.org/PathwayBrowser/#/R-HSA-400253	2	0.371450376942887	0.538173542993803
R-HSA-4084501	Collagen type VII binds collagen type IV	https://reactome.org/PathwayBrowser/#/R-HSA-4084501	1	0.12225244535793	0.298333866968181
R-HSA-4085377	SUMOylation of SUMOylation proteins	https://reactome.org/PathwayBrowser/#/R-HSA-4085377	2	0.135849089104126	0.31435929030884
R-HSA-4086216	Collagen type VII binds integrin alpha2beta1	https://reactome.org/PathwayBrowser/#/R-HSA-4086216	1	0.0543414811143387	0.219875324062953
R-HSA-4086400	PCP/CE pathway	https://reactome.org/PathwayBrowser/#/R-HSA-4086400	1	0.821035316621836	0.850836353807539
R-HSA-4088264	Endostatin binds integrin alphaVbeta3, alphaVbeta5, alpha3beta1, alpha5beta1	https://reactome.org/PathwayBrowser/#/R-HSA-4088264	1	0.12225244535793	0.298333866968181
R-HSA-4093327	EPHA binds TIAM1	https://reactome.org/PathwayBrowser/#/R-HSA-4093327	2	0.0471516043264489	0.219875324062953
R-HSA-416476	G alpha (q) signalling events	https://reactome.org/PathwayBrowser/#/R-HSA-416476	3	0.765377186689264	0.822335488954511
R-HSA-416482	G alpha (12/13) signalling events	https://reactome.org/PathwayBrowser/#/R-HSA-416482	1	0.775820454660719	0.829347823009208
R-HSA-417927	P2Y2 receptor binds ATP and UTP	https://reactome.org/PathwayBrowser/#/R-HSA-417927	1	0.0184505232237929	0.162787428859923
R-HSA-417957	P2Y receptors	https://reactome.org/PathwayBrowser/#/R-HSA-417957	1	0.200355678796618	0.388036417547413
R-HSA-418038	Nucleotide-like (purinergic) receptors	https://reactome.org/PathwayBrowser/#/R-HSA-418038	1	0.25782704550523	0.430728811721756
R-HSA-418346	Platelet homeostasis	https://reactome.org/PathwayBrowser/#/R-HSA-418346	1	0.799693351216894	0.840372541539342
R-HSA-418555	G alpha (s) signalling events	https://reactome.org/PathwayBrowser/#/R-HSA-418555	1	0.932768675851149	0.938679289242681
R-HSA-418582	G alpha (q) auto-inactivates by hydrolysing GTP to GDP	https://reactome.org/PathwayBrowser/#/R-HSA-418582	1	0.169980648928753	0.350585088415553
R-HSA-418594	G alpha (i) signalling events	https://reactome.org/PathwayBrowser/#/R-HSA-418594	4	0.835947749371286	0.86009769418117
R-HSA-419037	NCAM1 interactions	https://reactome.org/PathwayBrowser/#/R-HSA-419037	1	0.543263872688957	0.700372146373739
R-HSA-419166	GEFs activate RhoA,B,C	https://reactome.org/PathwayBrowser/#/R-HSA-419166	1	0.635092592535315	0.750590826805691
R-HSA-419644	Transphosphorylation of pLIMK1	https://reactome.org/PathwayBrowser/#/R-HSA-419644	1	0.0543414811143387	0.219875324062953
R-HSA-419645	Dimerization of LIMK1 by Hsp90	https://reactome.org/PathwayBrowser/#/R-HSA-419645	1	0.0543414811143387	0.219875324062953
R-HSA-419812	Calcitonin-like ligand receptors	https://reactome.org/PathwayBrowser/#/R-HSA-419812	1	0.169980648928753	0.350585088415553
R-HSA-420214	The adrenomedullin receptor can bind adrenomedullin and intermedin	https://reactome.org/PathwayBrowser/#/R-HSA-420214	1	0.0889263552254218	0.260324733442162
R-HSA-421836	trans-Golgi Network Derived Vesicle Uncoating	https://reactome.org/PathwayBrowser/#/R-HSA-421836	1	0.516920024085922	0.676709830603981
R-HSA-422356	Regulation of insulin secretion	https://reactome.org/PathwayBrowser/#/R-HSA-422356	1	0.7672497776136	0.823303076400404
R-HSA-422475	Axon guidance	https://reactome.org/PathwayBrowser/#/R-HSA-422475	13	0.223527929819458	0.414106257132998
R-HSA-425366	Transport of bile salts and organic acids, metal ions and amine compounds	https://reactome.org/PathwayBrowser/#/R-HSA-425366	2	0.473288682017728	0.630307411429269
R-HSA-425393	Transport of inorganic cations/anions and amino acids/oligopeptides	https://reactome.org/PathwayBrowser/#/R-HSA-425393	2	0.585628166201792	0.725539332188568
R-HSA-425407	SLC-mediated transmembrane transport	https://reactome.org/PathwayBrowser/#/R-HSA-425407	6	0.314956358876769	0.485621424700164
R-HSA-425410	Metal ion SLC transporters	https://reactome.org/PathwayBrowser/#/R-HSA-425410	1	0.384152525044735	0.550243272907932
R-HSA-427336	TTF1:rRNA promoter:ERCC6:EHMT2 complex dimethylates histone H3 at lysine-9.	https://reactome.org/PathwayBrowser/#/R-HSA-427336	1	0.744369832696667	0.80486967867329
R-HSA-427337	MBD2 binds methylcytosine in chromatin	https://reactome.org/PathwayBrowser/#/R-HSA-427337	1	0.667698163417566	0.770840996476163
R-HSA-427359	SIRT1 negatively regulates rRNA expression	https://reactome.org/PathwayBrowser/#/R-HSA-427359	2	0.344717875633	0.515858729083306
R-HSA-427366	Transcription of intergenic spacer of the rRNA gene	https://reactome.org/PathwayBrowser/#/R-HSA-427366	3	0.015888660825831	0.162787428859923
R-HSA-427383	CBX3 (HP1gamma) binds histone H3 dimethylated at lysine-9	https://reactome.org/PathwayBrowser/#/R-HSA-427383	1	0.667698163417566	0.770840996476163
R-HSA-427389	ERCC6 (CSB) and EHMT2 (G9a) positively regulate rRNA expression	https://reactome.org/PathwayBrowser/#/R-HSA-427389	1	0.749118161282563	0.807941106884122
R-HSA-427413	NoRC negatively regulates rRNA expression	https://reactome.org/PathwayBrowser/#/R-HSA-427413	4	0.125873627203077	0.303746331170957
R-HSA-427514	eNoSC deacetylates histone H3	https://reactome.org/PathwayBrowser/#/R-HSA-427514	1	0.679913421262859	0.773002238670659
R-HSA-427527	eNoSC dimethylates histone H3 at lysine-9	https://reactome.org/PathwayBrowser/#/R-HSA-427527	1	0.679913421262859	0.773002238670659
R-HSA-427528	Formation of energy-dependent Nucleolar Silencing Complex (eNoSC)	https://reactome.org/PathwayBrowser/#/R-HSA-427528	1	0.679913421262859	0.773002238670659
R-HSA-427555	SLC26A1,2 cotransport SO4(2-), H+ from extracellular region to cytosol	https://reactome.org/PathwayBrowser/#/R-HSA-427555	1	0.0365622871852376	0.20284884658884
R-HSA-427601	Multifunctional anion exchangers	https://reactome.org/PathwayBrowser/#/R-HSA-427601	1	0.15436534664821	0.332408767655171
R-HSA-429415	SYK binds to integrin alphaIIb beta3	https://reactome.org/PathwayBrowser/#/R-HSA-429415	2	0.0231141696307881	0.187048105196919
R-HSA-429441	SYK activation by SRC	https://reactome.org/PathwayBrowser/#/R-HSA-429441	2	0.0231141696307881	0.187048105196919
R-HSA-429914	Deadenylation-dependent mRNA decay	https://reactome.org/PathwayBrowser/#/R-HSA-429914	2	0.276580679120333	0.449642677955705
R-HSA-429947	Deadenylation of mRNA	https://reactome.org/PathwayBrowser/#/R-HSA-429947	2	0.0770255477912541	0.252544408951712
R-HSA-429955	CCR4-NOT complex deadenylates mRNA	https://reactome.org/PathwayBrowser/#/R-HSA-429955	2	0.0517688814216272	0.219875324062953
R-HSA-429992	PARN deadenylates mRNA	https://reactome.org/PathwayBrowser/#/R-HSA-429992	1	0.15436534664821	0.332408767655171
R-HSA-430021	PAN2-PAN3 complex partially deadenylates mRNA	https://reactome.org/PathwayBrowser/#/R-HSA-430021	1	0.169980648928753	0.350585088415553
R-HSA-432142	Platelet sensitization by LDL	https://reactome.org/PathwayBrowser/#/R-HSA-432142	1	0.271540666010236	0.442581675645933
R-HSA-432143	PECAM-1 binds PP2A	https://reactome.org/PathwayBrowser/#/R-HSA-432143	1	0.169980648928753	0.350585088415553
R-HSA-432688	trans-Golgi Network Derived Lysosomal Vesicle Uncoating	https://reactome.org/PathwayBrowser/#/R-HSA-432688	1	0.323919285926698	0.491683934014182
R-HSA-432720	Lysosome Vesicle Biogenesis	https://reactome.org/PathwayBrowser/#/R-HSA-432720	1	0.479428927362998	0.635395599694946
R-HSA-432722	Golgi Associated Vesicle Biogenesis	https://reactome.org/PathwayBrowser/#/R-HSA-432722	1	0.648500286127803	0.759023135444839
R-HSA-432952	BP180 interacts intracellularly with plectin and integrin beta4	https://reactome.org/PathwayBrowser/#/R-HSA-432952	1	0.0717941817199781	0.236613509403974
R-HSA-432956	BP230 is recruited to the hemidesmosome	https://reactome.org/PathwayBrowser/#/R-HSA-432956	1	0.138457759813983	0.31435929030884
R-HSA-433672	NoRC:HDAC:DNMT deacetylates histone H4 and methylates histone H3	https://reactome.org/PathwayBrowser/#/R-HSA-433672	1	0.744369832696667	0.80486967867329
R-HSA-433692	Proton-coupled monocarboxylate transport	https://reactome.org/PathwayBrowser/#/R-HSA-433692	1	0.105743859367188	0.283732995408684
R-HSA-433698	SLC16A1,3,7,8 cotransport monocarboxylates, H+ from extracellular region to cytosol	https://reactome.org/PathwayBrowser/#/R-HSA-433698	1	0.0889263552254218	0.260324733442162
R-HSA-435354	Zinc transporters	https://reactome.org/PathwayBrowser/#/R-HSA-435354	1	0.271540666010236	0.442581675645933
R-HSA-437239	Recycling pathway of L1	https://reactome.org/PathwayBrowser/#/R-HSA-437239	1	0.599305209554717	0.733896162640258
R-HSA-438064	Post NMDA receptor activation events	https://reactome.org/PathwayBrowser/#/R-HSA-438064	2	0.442474136087052	0.598683056335037
R-HSA-4395227	CCND1:CREBBP binds NOTCH1 promoter	https://reactome.org/PathwayBrowser/#/R-HSA-4395227	1	0.0543414811143387	0.219875324062953
R-HSA-4420083	PTK2 binds p-S-SHB and is recruited to p-6Y-VEGFR2	https://reactome.org/PathwayBrowser/#/R-HSA-4420083	1	0.0717941817199781	0.236613509403974
R-HSA-4420097	VEGFA-VEGFR2 Pathway	https://reactome.org/PathwayBrowser/#/R-HSA-4420097	2	0.53733142645332	0.694839264436584
R-HSA-4420099	p-6Y-VEGFR2 binds SHB	https://reactome.org/PathwayBrowser/#/R-HSA-4420099	1	0.0543414811143387	0.219875324062953
R-HSA-4420107	p-6Y-VEGFR2 binds SHC-transforming protein 2	https://reactome.org/PathwayBrowser/#/R-HSA-4420107	1	0.0543414811143387	0.219875324062953
R-HSA-4420117	VEGFR2 autophosphorylates	https://reactome.org/PathwayBrowser/#/R-HSA-4420117	1	0.0365622871852376	0.20284884658884
R-HSA-4420121	SFKs phosphorylate PLCG1	https://reactome.org/PathwayBrowser/#/R-HSA-4420121	1	0.0717941817199781	0.236613509403974
R-HSA-4420128	SRC-1 phosphorylates SHB	https://reactome.org/PathwayBrowser/#/R-HSA-4420128	1	0.0717941817199781	0.236613509403974
R-HSA-4420140	SRC1-1 binds SH2D2A and is recruited to VEGFR2	https://reactome.org/PathwayBrowser/#/R-HSA-4420140	1	0.0717941817199781	0.236613509403974
R-HSA-4420143	p-6Y-VEGFR2 binds SH2D2A	https://reactome.org/PathwayBrowser/#/R-HSA-4420143	1	0.0543414811143387	0.219875324062953
R-HSA-4420153	p-6Y-VEGFR2 binds PLCG1	https://reactome.org/PathwayBrowser/#/R-HSA-4420153	1	0.0543414811143387	0.219875324062953
R-HSA-4420202	PLCG1 disassociates from VEGFR2 and translocate to PM	https://reactome.org/PathwayBrowser/#/R-HSA-4420202	1	0.0543414811143387	0.219875324062953
R-HSA-4420206	Phosphorylation of SRC-1	https://reactome.org/PathwayBrowser/#/R-HSA-4420206	1	0.0717941817199781	0.236613509403974
R-HSA-442345	hZIP10 mediates zinc influx into cells	https://reactome.org/PathwayBrowser/#/R-HSA-442345	1	0.0184505232237929	0.162787428859923
R-HSA-442380	Zinc influx into cells by the SLC39 gene family	https://reactome.org/PathwayBrowser/#/R-HSA-442380	1	0.169980648928753	0.350585088415553
R-HSA-442592	WASPs or WAVEs activate the ARP2/3 complex	https://reactome.org/PathwayBrowser/#/R-HSA-442592	1	0.4390437904456	0.596264175051988
R-HSA-442729	CREB1 phosphorylation through the activation of CaMKII/CaMKK/CaMKIV cascasde	https://reactome.org/PathwayBrowser/#/R-HSA-442729	1	0.138457759813983	0.31435929030884
R-HSA-442755	Activation of NMDA receptors and postsynaptic events	https://reactome.org/PathwayBrowser/#/R-HSA-442755	2	0.520399410969009	0.678468395727169
R-HSA-444661	HCAR2 binds HCAR2 ligands	https://reactome.org/PathwayBrowser/#/R-HSA-444661	1	0.0184505232237929	0.162787428859923
R-HSA-445071	Reinsertion of L1 into the plasma membrane	https://reactome.org/PathwayBrowser/#/R-HSA-445071	1	0.428469637006564	0.585974891083789
R-HSA-445077	Transport of L1 from C-domain to P-domain	https://reactome.org/PathwayBrowser/#/R-HSA-445077	1	0.428469637006564	0.585974891083789
R-HSA-445087	CHL1 interacts with HSP7C	https://reactome.org/PathwayBrowser/#/R-HSA-445087	1	0.0365622871852376	0.20284884658884
R-HSA-445144	Signal transduction by L1	https://reactome.org/PathwayBrowser/#/R-HSA-445144	1	0.323919285926698	0.491683934014182
R-HSA-446077	BP230 interacts with keretin K5/K14	https://reactome.org/PathwayBrowser/#/R-HSA-446077	1	0.185309010704324	0.366435950349951
R-HSA-446083	CD151 interacts with BP180 and the integrin alpha 6 subunit	https://reactome.org/PathwayBrowser/#/R-HSA-446083	1	0.15436534664821	0.332408767655171
R-HSA-446089	BP180 interacts extracellularly with Laminin 332	https://reactome.org/PathwayBrowser/#/R-HSA-446089	1	0.12225244535793	0.298333866968181
R-HSA-446107	Type I hemidesmosome assembly	https://reactome.org/PathwayBrowser/#/R-HSA-446107	1	0.185309010704324	0.366435950349951
R-HSA-446203	Asparagine N-linked glycosylation	https://reactome.org/PathwayBrowser/#/R-HSA-446203	4	0.818885659528488	0.850836353807539
R-HSA-446652	Interleukin-1 family signaling	https://reactome.org/PathwayBrowser/#/R-HSA-446652	2	0.734185177521463	0.801127416230221
R-HSA-446728	Cell junction organization	https://reactome.org/PathwayBrowser/#/R-HSA-446728	1	0.821035316621836	0.850836353807539
R-HSA-447041	CHL1 interactions	https://reactome.org/PathwayBrowser/#/R-HSA-447041	1	0.15436534664821	0.332408767655171
R-HSA-447074	AMPK phosphorylates Raptor in the mTORC1 complex	https://reactome.org/PathwayBrowser/#/R-HSA-447074	1	0.323919285926698	0.491683934014182
R-HSA-447115	Interleukin-12 family signaling	https://reactome.org/PathwayBrowser/#/R-HSA-447115	1	0.648500286127803	0.759023135444839
R-HSA-448424	Interleukin-17 signaling	https://reactome.org/PathwayBrowser/#/R-HSA-448424	1	0.734603258487373	0.801127416230221
R-HSA-448603	IL33:IL1RL1 binds IL1RAP-1	https://reactome.org/PathwayBrowser/#/R-HSA-448603	1	0.0543414811143387	0.219875324062953
R-HSA-448629	IL33 binds IL1RL1	https://reactome.org/PathwayBrowser/#/R-HSA-448629	1	0.0365622871852376	0.20284884658884
R-HSA-449147	Signaling by Interleukins	https://reactome.org/PathwayBrowser/#/R-HSA-449147	14	0.0462337553128983	0.219875324062953
R-HSA-449836	Other interleukin signaling	https://reactome.org/PathwayBrowser/#/R-HSA-449836	1	0.360728157543706	0.525278079265649
R-HSA-450088	GLUT1 tetramer binds 4xATP	https://reactome.org/PathwayBrowser/#/R-HSA-450088	1	0.0184505232237929	0.162787428859923
R-HSA-450092	GLUT1:ATP tetramer dissociates to GLUT1 tetramer and 4xATP	https://reactome.org/PathwayBrowser/#/R-HSA-450092	1	0.0184505232237929	0.162787428859923
R-HSA-450282	MAPK targets/ Nuclear events mediated by MAP kinases	https://reactome.org/PathwayBrowser/#/R-HSA-450282	1	0.4390437904456	0.596264175051988
R-HSA-450292	Formation of Activated Protein 1 (AP-1) complex. cFOS/c-JUN heterodimer.	https://reactome.org/PathwayBrowser/#/R-HSA-450292	1	0.0365622871852376	0.20284884658884
R-HSA-450294	MAP kinase activation	https://reactome.org/PathwayBrowser/#/R-HSA-450294	1	0.691681804076485	0.778027208569433
R-HSA-450325	c-FOS activation by phospho ERK1/2	https://reactome.org/PathwayBrowser/#/R-HSA-450325	1	0.0543414811143387	0.219875324062953
R-HSA-450341	Activation of the AP-1 family of transcription factors	https://reactome.org/PathwayBrowser/#/R-HSA-450341	1	0.169980648928753	0.350585088415553
R-HSA-450408	AUF1 (hnRNP D0) binds and destabilizes mRNA	https://reactome.org/PathwayBrowser/#/R-HSA-450408	3	0.0808433389524933	0.260324733442162
R-HSA-450466	AUF1:mRNA complex is destroyed	https://reactome.org/PathwayBrowser/#/R-HSA-450466	1	0.57617825899605	0.72462068071358
R-HSA-450531	Regulation of mRNA stability by proteins that bind AU-rich elements	https://reactome.org/PathwayBrowser/#/R-HSA-450531	3	0.216586268232298	0.402888512136362
R-HSA-450551	AUF1 binds translation and heat shock proteins	https://reactome.org/PathwayBrowser/#/R-HSA-450551	2	0.00483883451659174	0.0872019752245362
R-HSA-450580	AUF1 (hnRNP D0) is ubiquitinylated	https://reactome.org/PathwayBrowser/#/R-HSA-450580	2	0.0138276261233233	0.162787428859923
R-HSA-451056	Microtubule-independent trafficking of connexons to the plasma membrane	https://reactome.org/PathwayBrowser/#/R-HSA-451056	1	0.0184505232237929	0.162787428859923
R-HSA-452723	Transcriptional regulation of pluripotent stem cells	https://reactome.org/PathwayBrowser/#/R-HSA-452723	1	0.4390437904456	0.596264175051988
R-HSA-453274	Mitotic G2-G2/M phases	https://reactome.org/PathwayBrowser/#/R-HSA-453274	4	0.506437632328168	0.665731000385864
R-HSA-453276	Regulation of mitotic cell cycle	https://reactome.org/PathwayBrowser/#/R-HSA-453276	2	0.485326514001277	0.641630942808139
R-HSA-453279	Mitotic G1-G1/S phases	https://reactome.org/PathwayBrowser/#/R-HSA-453279	3	0.521248436924677	0.678878666440597
R-HSA-4551638	SUMOylation of chromatin organization proteins	https://reactome.org/PathwayBrowser/#/R-HSA-4551638	2	0.378067731976341	0.545525330466713
R-HSA-4551649	RANBP2 SUMOylates RANBP2 with SUMO1	https://reactome.org/PathwayBrowser/#/R-HSA-4551649	2	0.117280176183106	0.298333866968181
R-HSA-4551679	RANBP2 SUMOylates RANBP2 with SUMO2	https://reactome.org/PathwayBrowser/#/R-HSA-4551679	2	0.117280176183106	0.298333866968181
R-HSA-4568737	AP-1 transcription factor binds IL1A promoter	https://reactome.org/PathwayBrowser/#/R-HSA-4568737	1	0.0543414811143387	0.219875324062953
R-HSA-4568740	AP-1 stimulates IL1A transcription	https://reactome.org/PathwayBrowser/#/R-HSA-4568740	1	0.0543414811143387	0.219875324062953
R-HSA-4570464	SUMOylation of RNA binding proteins	https://reactome.org/PathwayBrowser/#/R-HSA-4570464	3	0.0554979045529548	0.223486807399458
R-HSA-4570467	SUMOylation of NOP58 with SUMO1	https://reactome.org/PathwayBrowser/#/R-HSA-4570467	1	0.0543414811143387	0.219875324062953
R-HSA-4570489	SUMOylation of NOP58 with SUMO2	https://reactome.org/PathwayBrowser/#/R-HSA-4570489	1	0.0543414811143387	0.219875324062953
R-HSA-4570493	RANBP2 (NUP358) SUMOylates HNRNPC with SUMO1	https://reactome.org/PathwayBrowser/#/R-HSA-4570493	2	0.123395865479558	0.298333866968181
R-HSA-4608855	PRICKLE1 is degraded by the proteasome	https://reactome.org/PathwayBrowser/#/R-HSA-4608855	1	0.57617825899605	0.72462068071358
R-HSA-4608870	Asymmetric localization of PCP proteins	https://reactome.org/PathwayBrowser/#/R-HSA-4608870	1	0.697403524820703	0.782039874920303
R-HSA-4615872	RANBP2 SUMOylates HDAC4 with SUMO1	https://reactome.org/PathwayBrowser/#/R-HSA-4615872	2	0.123395865479558	0.298333866968181
R-HSA-4615885	SUMOylation of DNA replication proteins	https://reactome.org/PathwayBrowser/#/R-HSA-4615885	2	0.208160244596865	0.400102255310615
R-HSA-4615987	RANBP2 SUMOylates HDAC4 with SUMO2,3	https://reactome.org/PathwayBrowser/#/R-HSA-4615987	2	0.12958711402999	0.308026994153605
R-HSA-4641256	Ubiquitinated AXIN is degraded by the proteasome	https://reactome.org/PathwayBrowser/#/R-HSA-4641256	1	0.621176113234808	0.738609501043354
R-HSA-4641257	Degradation of AXIN	https://reactome.org/PathwayBrowser/#/R-HSA-4641257	1	0.641858864574097	0.754461934334538
R-HSA-4641258	Degradation of DVL	https://reactome.org/PathwayBrowser/#/R-HSA-4641258	1	0.655019149616298	0.763137853817062
R-HSA-4641260	Ubiquitinated DVL1 is degraded by the proteasome	https://reactome.org/PathwayBrowser/#/R-HSA-4641260	1	0.61402110466125	0.738609501043354
R-HSA-4641262	Disassembly of the destruction complex and recruitment of AXIN to the membrane	https://reactome.org/PathwayBrowser/#/R-HSA-4641262	1	0.4390437904456	0.596264175051988
R-HSA-4655355	RANBP2 SUMOylates CDCA8 (Borealin) and PIAS3 SUMOylates AURKB (Aurora-B)	https://reactome.org/PathwayBrowser/#/R-HSA-4655355	2	0.161512803889727	0.343721972096981
R-HSA-4722133	KDM2A, KDM2B, KDM4A demethylate MeK37-histone H3	https://reactome.org/PathwayBrowser/#/R-HSA-4722133	1	0.25782704550523	0.430728811721756
R-HSA-4724279	KDM4A, KDM4B, KDM4C, KDM4D demethylate Me2K10-histone H3	https://reactome.org/PathwayBrowser/#/R-HSA-4724279	1	0.285002128374118	0.456902465740463
R-HSA-4724284	KDM3A, KDM3B, KDM7A, PHF2:ARID5B, PHF8 demethylate MeK10-histone H3	https://reactome.org/PathwayBrowser/#/R-HSA-4724284	1	0.298216046376766	0.468625215734917
R-HSA-4754176	JMJD6 demethylates MeR3-histone H3	https://reactome.org/PathwayBrowser/#/R-HSA-4754176	1	0.229624445612119	0.414106257132998
R-HSA-4754181	KDM5A-D demethylate Me2K5-histone H3	https://reactome.org/PathwayBrowser/#/R-HSA-4754181	1	0.271540666010236	0.442581675645933
R-HSA-4754187	KDM6A, KDM6B, KDM7A demethylate Me2K28-histone H3	https://reactome.org/PathwayBrowser/#/R-HSA-4754187	1	0.271540666010236	0.442581675645933
R-HSA-4791275	Signaling by WNT in cancer	https://reactome.org/PathwayBrowser/#/R-HSA-4791275	3	0.0243358886726575	0.19507095620575
R-HSA-4791278	APC truncation mutants have impaired AXIN binding	https://reactome.org/PathwayBrowser/#/R-HSA-4791278	1	0.229624445612119	0.414106257132998
R-HSA-4793819	HSF1 trimer binds HSE on the target gene	https://reactome.org/PathwayBrowser/#/R-HSA-4793819	3	0.00834827071542458	0.133698564864367
R-HSA-481007	Exocytosis of platelet alpha granule contents	https://reactome.org/PathwayBrowser/#/R-HSA-481007	11	3.34396848107807e-08	7.78156505765127e-05
R-HSA-4827382	SUV39H1 (KMT1A), SUV39H2 (KTM1B), SETDB1 (KMT1E), SETDB2 (KMT1F) methylate dimethyl-lysine-10 of histone H3 (H3K9)	https://reactome.org/PathwayBrowser/#/R-HSA-4827382	1	0.298216046376766	0.468625215734917
R-HSA-4827383	WHSC1 (KMT3G), NSD1 (KMT3B), SMYD2 (KMT3C) methylate lysine-37 of histone H3 (H3K36)	https://reactome.org/PathwayBrowser/#/R-HSA-4827383	1	0.271540666010236	0.442581675645933
R-HSA-4827388	CTNNB1 S45 mutants aren't phosphorylated by CK1alpha	https://reactome.org/PathwayBrowser/#/R-HSA-4827388	1	0.243856567526821	0.418958443600846
R-HSA-4839634	CTNNB1 S33 mutants aren't phosphorylated by GSK3beta	https://reactome.org/PathwayBrowser/#/R-HSA-4839634	1	0.243856567526821	0.418958443600846
R-HSA-4839635	CTNNB1 S37 mutants aren't phosphorylated by GSK3beta	https://reactome.org/PathwayBrowser/#/R-HSA-4839635	1	0.243856567526821	0.418958443600846
R-HSA-4839638	CTNNB1 T41 mutants aren't phosphorylated by GSK3beta	https://reactome.org/PathwayBrowser/#/R-HSA-4839638	1	0.243856567526821	0.418958443600846
R-HSA-4839726	Chromatin organization	https://reactome.org/PathwayBrowser/#/R-HSA-4839726	2	0.962456522479745	0.965496258831832
R-HSA-4839734	AXIN mutants destabilize the destruction complex	https://reactome.org/PathwayBrowser/#/R-HSA-4839734	1	0.229624445612119	0.414106257132998
R-HSA-4839735	AXIN mutants destabilize the destruction complex, activating WNT signaling	https://reactome.org/PathwayBrowser/#/R-HSA-4839735	1	0.229624445612119	0.414106257132998
R-HSA-4839743	phosphorylation site mutants of CTNNB1 are not targeted to the proteasome by the destruction complex	https://reactome.org/PathwayBrowser/#/R-HSA-4839743	1	0.243856567526821	0.418958443600846
R-HSA-4839744	truncated APC mutants destabilize the destruction complex	https://reactome.org/PathwayBrowser/#/R-HSA-4839744	1	0.229624445612119	0.414106257132998
R-HSA-4839746	Truncated AMER1 mutants destabilize the destruction complex	https://reactome.org/PathwayBrowser/#/R-HSA-4839746	1	0.229624445612119	0.414106257132998
R-HSA-4839748	AMER1 mutants destabilize the destruction complex	https://reactome.org/PathwayBrowser/#/R-HSA-4839748	1	0.229624445612119	0.414106257132998
R-HSA-499943	Interconversion of nucleotide di- and triphosphates	https://reactome.org/PathwayBrowser/#/R-HSA-499943	1	0.417697168611808	0.573402758207782
R-HSA-499981	Transport of Extracellular Glucose to the Cytosol by GLUT1 and GLUT2	https://reactome.org/PathwayBrowser/#/R-HSA-499981	1	0.0365622871852376	0.20284884658884
R-HSA-500792	GPCR ligand binding	https://reactome.org/PathwayBrowser/#/R-HSA-500792	6	0.860256939253749	0.878229362251417
R-HSA-5082356	HSF1-mediated gene expression	https://reactome.org/PathwayBrowser/#/R-HSA-5082356	5	9.75971302309764e-05	0.00953824261218888
R-HSA-5082369	Acetylated HSF1 dissociates from DNA	https://reactome.org/PathwayBrowser/#/R-HSA-5082369	4	0.000633904313632714	0.0244960098345767
R-HSA-5082384	HSP70:DNAJB1 binds HSF1	https://reactome.org/PathwayBrowser/#/R-HSA-5082384	4	0.000633904313632714	0.0244960098345767
R-HSA-5082409	Dissociation of HSF1:HSP90 complex in the nucleus	https://reactome.org/PathwayBrowser/#/R-HSA-5082409	1	0.0717941817199781	0.236613509403974
R-HSA-5083625	Defective GALNT3 causes familial hyperphosphatemic tumoral calcinosis (HFTC)	https://reactome.org/PathwayBrowser/#/R-HSA-5083625	1	0.25782704550523	0.430728811721756
R-HSA-5083632	Defective C1GALT1C1 causes Tn polyagglutination syndrome (TNPS)	https://reactome.org/PathwayBrowser/#/R-HSA-5083632	1	0.271540666010236	0.442581675645933
R-HSA-5083635	Defective B3GALTL causes Peters-plus syndrome (PpS)	https://reactome.org/PathwayBrowser/#/R-HSA-5083635	2	0.1485666389807	0.332020958355284
R-HSA-5083636	Defective GALNT12 causes colorectal cancer 1 (CRCS1)	https://reactome.org/PathwayBrowser/#/R-HSA-5083636	1	0.25782704550523	0.430728811721756
R-HSA-5096532	Defective GALNT12 does not transfer GalNAc to mucins	https://reactome.org/PathwayBrowser/#/R-HSA-5096532	1	0.25782704550523	0.430728811721756
R-HSA-5096537	Defective GALNT3 does not transfer GalNAc to mucins	https://reactome.org/PathwayBrowser/#/R-HSA-5096537	1	0.25782704550523	0.430728811721756
R-HSA-5144542	CLOCK acetylates lysine-15 of histone H3, H4	https://reactome.org/PathwayBrowser/#/R-HSA-5144542	1	0.406722684869752	0.567686570858579
R-HSA-5159245	SETD3, SETD7 (KMT7), WHSC1L1 (KMT3F), Core MLL complex methylate lysine-5 of histone H3 (H3K4)	https://reactome.org/PathwayBrowser/#/R-HSA-5159245	1	0.395542416696006	0.556518981630426
R-HSA-5164399	BCO2:Fe2+ cleaves betaC to APO10al and bION	https://reactome.org/PathwayBrowser/#/R-HSA-5164399	1	0.0184505232237929	0.162787428859923
R-HSA-5173005	B3GALTL transfers glucose to O-fucosyl-proteins	https://reactome.org/PathwayBrowser/#/R-HSA-5173005	2	0.1485666389807	0.332020958355284
R-HSA-5173105	O-linked glycosylation	https://reactome.org/PathwayBrowser/#/R-HSA-5173105	4	0.14565887090825	0.327539107060055
R-HSA-5173192	POFUT2 transfers fucose to TSR domain-containing proteins	https://reactome.org/PathwayBrowser/#/R-HSA-5173192	2	0.1485666389807	0.332020958355284
R-HSA-5173214	O-glycosylation of TSR domain-containing proteins	https://reactome.org/PathwayBrowser/#/R-HSA-5173214	2	0.155013287850873	0.332676321308334
R-HSA-517444	p-hydroxyphenylpyruvate + glutamate <=> tyrosine + alpha-ketoglutarate	https://reactome.org/PathwayBrowser/#/R-HSA-517444	1	0.0184505232237929	0.162787428859923
R-HSA-5205647	Mitophagy	https://reactome.org/PathwayBrowser/#/R-HSA-5205647	1	0.417697168611808	0.573402758207782
R-HSA-5205799	CCND1:CDK4:PRMT5:pT5-WDR77 methylates arginine-9 of histone H3 (H3R8)	https://reactome.org/PathwayBrowser/#/R-HSA-5205799	2	0.117280176183106	0.298333866968181
R-HSA-5205822	CARM1 methylates arginine-18 (H3R17) of histone H3	https://reactome.org/PathwayBrowser/#/R-HSA-5205822	1	0.229624445612119	0.414106257132998
R-HSA-5205824	CARM1, PRMT6 methylate arginine-3 of histone H3 (H3R2)	https://reactome.org/PathwayBrowser/#/R-HSA-5205824	1	0.243856567526821	0.418958443600846
R-HSA-5205861	COPRS:CCND1:CDK4:PRMT5:pT5-WDR77 methylates arginine-4 of histone H4 (H4R3)	https://reactome.org/PathwayBrowser/#/R-HSA-5205861	1	0.469612360555601	0.626067685294744
R-HSA-5211239	SIRT1 deacetylates TAF1B in SL1 complex	https://reactome.org/PathwayBrowser/#/R-HSA-5211239	1	0.105743859367188	0.283732995408684
R-HSA-5213460	RIPK1-mediated regulated necrosis	https://reactome.org/PathwayBrowser/#/R-HSA-5213460	1	0.417697168611808	0.573402758207782
R-HSA-5216234	PRMT5:pT5-WDR77 methylates arginine-4 of histone H2A (H2AR3)	https://reactome.org/PathwayBrowser/#/R-HSA-5216234	1	0.285002128374118	0.456902465740463
R-HSA-5218640	SRC-1 phosphorylates p-Y397-PTK2	https://reactome.org/PathwayBrowser/#/R-HSA-5218640	1	0.0889263552254218	0.260324733442162
R-HSA-5218642	PTK2 autophosphorylates	https://reactome.org/PathwayBrowser/#/R-HSA-5218642	1	0.0717941817199781	0.236613509403974
R-HSA-5218643	HSP90AA1 binds p-6Y-VEGFR2	https://reactome.org/PathwayBrowser/#/R-HSA-5218643	2	0.00483883451659174	0.0872019752245362
R-HSA-5218645	SRC-1 binds p-Y397-PTK2	https://reactome.org/PathwayBrowser/#/R-HSA-5218645	1	0.0889263552254218	0.260324733442162
R-HSA-5218804	p38 MAPK activation by VEGFR	https://reactome.org/PathwayBrowser/#/R-HSA-5218804	1	0.185309010704324	0.366435950349951
R-HSA-5218806	FYN autophosphorylates	https://reactome.org/PathwayBrowser/#/R-HSA-5218806	1	0.0889263552254218	0.260324733442162
R-HSA-5218809	PTK2 and SRC-1 phosphorylate PXN on Y31 and Y118	https://reactome.org/PathwayBrowser/#/R-HSA-5218809	2	0.00669234342273788	0.110423666475175
R-HSA-5218811	DOCK180:ELMO binds CRK	https://reactome.org/PathwayBrowser/#/R-HSA-5218811	2	0.019795661689095	0.170511106277933
R-HSA-5218812	FYN phosphorylates PAK2	https://reactome.org/PathwayBrowser/#/R-HSA-5218812	1	0.12225244535793	0.298333866968181
R-HSA-5218814	PAK2 autophorylates	https://reactome.org/PathwayBrowser/#/R-HSA-5218814	1	0.12225244535793	0.298333866968181
R-HSA-5218815	p-6Y-VEGFR2 binds NCK	https://reactome.org/PathwayBrowser/#/R-HSA-5218815	1	0.0717941817199781	0.236613509403974
R-HSA-5218818	Integrin alphaVbeta3 binds p-6Y-VEGFR2	https://reactome.org/PathwayBrowser/#/R-HSA-5218818	1	0.0717941817199781	0.236613509403974
R-HSA-5218819	VEGFA dimer:p-6Y-VEGFR2 dimer:PI3K phosphorylates PIP2 to PIP3	https://reactome.org/PathwayBrowser/#/R-HSA-5218819	1	0.15436534664821	0.332408767655171
R-HSA-5218820	Src kinases phosphorylate VAV	https://reactome.org/PathwayBrowser/#/R-HSA-5218820	1	0.138457759813983	0.31435929030884
R-HSA-5218822	CRK binds BCAR1 and or PXN	https://reactome.org/PathwayBrowser/#/R-HSA-5218822	2	0.0111970651401714	0.158948282241204
R-HSA-5218824	p-6Y-VEGFR2 binds FYN	https://reactome.org/PathwayBrowser/#/R-HSA-5218824	1	0.0889263552254218	0.260324733442162
R-HSA-5218826	Active ROCK1,ROCK2 phosphorylates p-5Y-PTK2 on S732	https://reactome.org/PathwayBrowser/#/R-HSA-5218826	2	0.0111970651401714	0.158948282241204
R-HSA-5218828	PTK2/SRC-1 phosphorylates BCAR1	https://reactome.org/PathwayBrowser/#/R-HSA-5218828	2	0.00669234342273788	0.110423666475175
R-HSA-5218830	SRC-1 phosphorylates PTK2-beta	https://reactome.org/PathwayBrowser/#/R-HSA-5218830	1	0.138457759813983	0.31435929030884
R-HSA-5218832	CDC42:GTP binds PAK2	https://reactome.org/PathwayBrowser/#/R-HSA-5218832	1	0.12225244535793	0.298333866968181
R-HSA-5218836	PTK2beta binds alphaVbeta3	https://reactome.org/PathwayBrowser/#/R-HSA-5218836	1	0.0889263552254218	0.260324733442162
R-HSA-5218838	PXN binds p-6Y,S732-PTK2	https://reactome.org/PathwayBrowser/#/R-HSA-5218838	2	0.00669234342273788	0.110423666475175
R-HSA-5218839	DOCK180:ELMO exchanges GTP for GDP, activating RAC1	https://reactome.org/PathwayBrowser/#/R-HSA-5218839	2	0.0231141696307881	0.187048105196919
R-HSA-5218847	PAK2 binds NCK	https://reactome.org/PathwayBrowser/#/R-HSA-5218847	1	0.105743859367188	0.283732995408684
R-HSA-5218851	p-Y402-PTK2B phosphorylates p-5Y,S732-PTK2 on Y407	https://reactome.org/PathwayBrowser/#/R-HSA-5218851	2	0.0111970651401714	0.158948282241204
R-HSA-5218852	p-6Y-VEGFR2 binds PI3K	https://reactome.org/PathwayBrowser/#/R-HSA-5218852	1	0.105743859367188	0.283732995408684
R-HSA-5218854	p-Y420-FYN is phosphorylated on S21	https://reactome.org/PathwayBrowser/#/R-HSA-5218854	1	0.138457759813983	0.31435929030884
R-HSA-5218855	BCAR1 binds p-7Y-PTK2	https://reactome.org/PathwayBrowser/#/R-HSA-5218855	2	0.00669234342273788	0.110423666475175
R-HSA-5218859	Regulated Necrosis	https://reactome.org/PathwayBrowser/#/R-HSA-5218859	2	0.276580679120333	0.449642677955705
R-HSA-5218920	VEGFR2 mediated vascular permeability	https://reactome.org/PathwayBrowser/#/R-HSA-5218920	1	0.395542416696006	0.556518981630426
R-HSA-5218921	VEGFR2 mediated cell proliferation	https://reactome.org/PathwayBrowser/#/R-HSA-5218921	1	0.298216046376766	0.468625215734917
R-HSA-5218952	PRMT5:WDR77, PRMT7 methylate arginine-3 of histone H3 (H3R2)	https://reactome.org/PathwayBrowser/#/R-HSA-5218952	1	0.25782704550523	0.430728811721756
R-HSA-5225602	WDR5 binds Me2sR3-replicative histone H3	https://reactome.org/PathwayBrowser/#/R-HSA-5225602	1	0.229624445612119	0.414106257132998
R-HSA-5225649	RBBP7 binds histone H3	https://reactome.org/PathwayBrowser/#/R-HSA-5225649	1	0.229624445612119	0.414106257132998
R-HSA-5227490	NoRC:HDAC:DNMT methylates cytosine of the rRNA genes	https://reactome.org/PathwayBrowser/#/R-HSA-5227490	1	0.744369832696667	0.80486967867329
R-HSA-5228508	RANBP2 SUMOylates PML with SUMO1	https://reactome.org/PathwayBrowser/#/R-HSA-5228508	2	0.123395865479558	0.298333866968181
R-HSA-5228523	RANBP2 SUMOylates MDM2 with SUMO1	https://reactome.org/PathwayBrowser/#/R-HSA-5228523	2	0.123395865479558	0.298333866968181
R-HSA-5228525	RANBP2 SUMOylates TOP2A with SUMO1	https://reactome.org/PathwayBrowser/#/R-HSA-5228525	2	0.123395865479558	0.298333866968181
R-HSA-5229010	CARM1 methylates arginine-27 of histone H3 (H3R26)	https://reactome.org/PathwayBrowser/#/R-HSA-5229010	1	0.229624445612119	0.414106257132998
R-HSA-5229343	AXIN is phosphorylated in the destruction complex	https://reactome.org/PathwayBrowser/#/R-HSA-5229343	1	0.229624445612119	0.414106257132998
R-HSA-5244692	Core MLL complex, SMYD3, PRDM9 methylate dimethyl-lysine-5 of histone H3 (H3K4)	https://reactome.org/PathwayBrowser/#/R-HSA-5244692	1	0.384152525044735	0.550243272907932
R-HSA-5250913	Positive epigenetic regulation of rRNA expression	https://reactome.org/PathwayBrowser/#/R-HSA-5250913	4	0.125873627203077	0.303746331170957
R-HSA-5250924	B-WICH complex positively regulates rRNA expression	https://reactome.org/PathwayBrowser/#/R-HSA-5250924	4	0.0821061047153255	0.260324733442162
R-HSA-5250930	B-WICH recruits histone acetyltransferases	https://reactome.org/PathwayBrowser/#/R-HSA-5250930	3	0.015888660825831	0.162787428859923
R-HSA-5250938	B-WICH:histone acetyltransferase acetylates histone H3 at lysine-9	https://reactome.org/PathwayBrowser/#/R-HSA-5250938	4	0.0769473173457198	0.252544408951712
R-HSA-5250941	Negative epigenetic regulation of rRNA expression	https://reactome.org/PathwayBrowser/#/R-HSA-5250941	4	0.135617752370451	0.31435929030884
R-HSA-5250947	B-WICH complex binds rDNA promoter	https://reactome.org/PathwayBrowser/#/R-HSA-5250947	3	0.0144375015007513	0.162787428859923
R-HSA-5251942	Hikeshi binds HSP70s:ATP	https://reactome.org/PathwayBrowser/#/R-HSA-5251942	5	5.2565164605575e-06	0.00148408981403073
R-HSA-5251955	HSP40s activate intrinsic ATPase activity of HSP70s in the nucleoplasm	https://reactome.org/PathwayBrowser/#/R-HSA-5251955	6	8.1322685524908e-07	0.000413281887837583
R-HSA-5251959	HSP40s activate intrinsic ATPase activity of HSP70s in the cytosol	https://reactome.org/PathwayBrowser/#/R-HSA-5251959	6	5.65066694590271e-07	0.000413281887837583
R-HSA-5252041	NPC transports Hikeshi:HSP70s:ATP from cytosol to nucleoplasm	https://reactome.org/PathwayBrowser/#/R-HSA-5252041	7	1.64214458685889e-05	0.00260793087200527
R-HSA-5252079	HSP110s exchange ATP for ADP on HSP70s:ADP	https://reactome.org/PathwayBrowser/#/R-HSA-5252079	7	6.12480524018203e-08	7.78156505765127e-05
R-HSA-5260271	Diseases of Immune System	https://reactome.org/PathwayBrowser/#/R-HSA-5260271	2	0.111245033835502	0.296303596410914
R-HSA-5324617	HSP90:FKBP4:PTGES3 binds HSF1 trimer	https://reactome.org/PathwayBrowser/#/R-HSA-5324617	1	0.0889263552254218	0.260324733442162
R-HSA-5324632	Dissociation of cytosolic HSF1:HSP90:HDAC6:PTGES3 upon sensing protein aggregates	https://reactome.org/PathwayBrowser/#/R-HSA-5324632	1	0.105743859367188	0.283732995408684
R-HSA-5334097	DNMT3B:DNMT3L methylates cytosine in DNA	https://reactome.org/PathwayBrowser/#/R-HSA-5334097	1	0.673862692181116	0.77199508603797
R-HSA-5334099	UHRF1 binds chromatin with hemimethylated cytosine	https://reactome.org/PathwayBrowser/#/R-HSA-5334099	1	0.667698163417566	0.770840996476163
R-HSA-5334118	DNA methylation	https://reactome.org/PathwayBrowser/#/R-HSA-5334118	1	0.691681804076485	0.778027208569433
R-HSA-5334151	DNMT1 methylates cytosine in hemimethylated DNA	https://reactome.org/PathwayBrowser/#/R-HSA-5334151	1	0.673862692181116	0.77199508603797
R-HSA-5334152	DNMT3A:DNMT3L methylates cytosine in DNA	https://reactome.org/PathwayBrowser/#/R-HSA-5334152	1	0.673862692181116	0.77199508603797
R-HSA-5334160	UHRF1:Chromatin binds DNMT1	https://reactome.org/PathwayBrowser/#/R-HSA-5334160	1	0.673862692181116	0.77199508603797
R-HSA-5334164	DNMT3B:DNMT3L binds chromatin	https://reactome.org/PathwayBrowser/#/R-HSA-5334164	1	0.673862692181116	0.77199508603797
R-HSA-5334179	DNMT3A:DNMT3L binds chromatin	https://reactome.org/PathwayBrowser/#/R-HSA-5334179	1	0.673862692181116	0.77199508603797
R-HSA-5334827	SUMO-CRABP2 binds atRA	https://reactome.org/PathwayBrowser/#/R-HSA-5334827	1	0.0184505232237929	0.162787428859923
R-HSA-5334854	RAR:RXR binds SUMO-CRABP2:atRA	https://reactome.org/PathwayBrowser/#/R-HSA-5334854	1	0.12225244535793	0.298333866968181
R-HSA-5336415	Uptake and function of diphtheria toxin	https://reactome.org/PathwayBrowser/#/R-HSA-5336415	1	0.105743859367188	0.283732995408684
R-HSA-5336420	DT fragment B transports DT fragment A from target cell endosome membrane	https://reactome.org/PathwayBrowser/#/R-HSA-5336420	1	0.0889263552254218	0.260324733442162
R-HSA-5339524	GLUT1 (SLC2A1) tetramer transports Glc from extracellular region to cytosol	https://reactome.org/PathwayBrowser/#/R-HSA-5339524	1	0.0365622871852376	0.20284884658884
R-HSA-5339562	Uptake and actions of bacterial toxins	https://reactome.org/PathwayBrowser/#/R-HSA-5339562	1	0.417697168611808	0.573402758207782
R-HSA-5339711	misspliced mutants of LRP5 support enhanced beta-catenin-dependent signaling	https://reactome.org/PathwayBrowser/#/R-HSA-5339711	1	0.105743859367188	0.283732995408684
R-HSA-5339713	Misspliced GSK3beta mutants stabilize beta-catenin levels	https://reactome.org/PathwayBrowser/#/R-HSA-5339713	1	0.243856567526821	0.418958443600846
R-HSA-5339716	Misspliced GSK3beta mutants stabilize beta-catenin	https://reactome.org/PathwayBrowser/#/R-HSA-5339716	1	0.243856567526821	0.418958443600846
R-HSA-5339717	Misspliced LRP5 mutants have enhanced beta-catenin-dependent signaling	https://reactome.org/PathwayBrowser/#/R-HSA-5339717	1	0.105743859367188	0.283732995408684
R-HSA-5340560	PORCN-inhibitor LGK974 prevents WNT ligand palmitoyltation and secretion	https://reactome.org/PathwayBrowser/#/R-HSA-5340560	1	0.0184505232237929	0.162787428859923
R-HSA-5340573	WNT ligand secretion is abrogated by the PORCN inhibitor LGK974	https://reactome.org/PathwayBrowser/#/R-HSA-5340573	1	0.0184505232237929	0.162787428859923
R-HSA-5357429	AXL autophosphorylates on Y772 and Y814	https://reactome.org/PathwayBrowser/#/R-HSA-5357429	1	0.0889263552254218	0.260324733442162
R-HSA-5357432	AXL binds SRC-1	https://reactome.org/PathwayBrowser/#/R-HSA-5357432	1	0.0889263552254218	0.260324733442162
R-HSA-5357479	p-AXL binds PI3K	https://reactome.org/PathwayBrowser/#/R-HSA-5357479	1	0.15436534664821	0.332408767655171
R-HSA-5357801	Programmed Cell Death	https://reactome.org/PathwayBrowser/#/R-HSA-5357801	3	0.74264563755945	0.80486967867329
R-HSA-5358346	Hedgehog ligand biogenesis	https://reactome.org/PathwayBrowser/#/R-HSA-5358346	1	0.70301958128525	0.782810147259342
R-HSA-5358351	Signaling by Hedgehog	https://reactome.org/PathwayBrowser/#/R-HSA-5358351	2	0.768312786467696	0.824095732551462
R-HSA-5358747	S33 mutants of beta-catenin aren't phosphorylated	https://reactome.org/PathwayBrowser/#/R-HSA-5358747	1	0.243856567526821	0.418958443600846
R-HSA-5358749	S37 mutants of beta-catenin aren't phosphorylated	https://reactome.org/PathwayBrowser/#/R-HSA-5358749	1	0.243856567526821	0.418958443600846
R-HSA-5358751	S45 mutants of beta-catenin aren't phosphorylated	https://reactome.org/PathwayBrowser/#/R-HSA-5358751	1	0.243856567526821	0.418958443600846
R-HSA-5358752	T41 mutants of beta-catenin aren't phosphorylated	https://reactome.org/PathwayBrowser/#/R-HSA-5358752	1	0.243856567526821	0.418958443600846
R-HSA-5362448	Hh C-terminal fragments are degraded by the proteasome	https://reactome.org/PathwayBrowser/#/R-HSA-5362448	1	0.621176113234808	0.738609501043354
R-HSA-5362517	Signaling by Retinoic Acid	https://reactome.org/PathwayBrowser/#/R-HSA-5362517	3	0.0445297781965534	0.219875324062953
R-HSA-5362768	Hh mutants that don't undergo autocatalytic processing are degraded by ERAD	https://reactome.org/PathwayBrowser/#/R-HSA-5362768	1	0.648500286127803	0.759023135444839
R-HSA-5365859	RA biosynthesis pathway	https://reactome.org/PathwayBrowser/#/R-HSA-5365859	1	0.336417421080633	0.505000921621059
R-HSA-5368286	Mitochondrial translation initiation	https://reactome.org/PathwayBrowser/#/R-HSA-5368286	1	0.803418521128571	0.842197385390965
R-HSA-5368287	Mitochondrial translation	https://reactome.org/PathwayBrowser/#/R-HSA-5368287	1	0.824365431541204	0.852548865098168
R-HSA-5368586	DKK promotes clathrin-dependent internalization of LRP6	https://reactome.org/PathwayBrowser/#/R-HSA-5368586	1	0.12225244535793	0.298333866968181
R-HSA-5387390	Hh mutants abrogate ligand secretion	https://reactome.org/PathwayBrowser/#/R-HSA-5387390	1	0.667698163417566	0.770840996476163
R-HSA-5387392	processing defective Hh variants are degraded by the proteasome	https://reactome.org/PathwayBrowser/#/R-HSA-5387392	1	0.606731641355501	0.735897422761016
R-HSA-5389839	39S subunit binds 28S subunit:mRNA:fMet-tRNA	https://reactome.org/PathwayBrowser/#/R-HSA-5389839	1	0.799693351216894	0.840372541539342
R-HSA-5389840	Mitochondrial translation elongation	https://reactome.org/PathwayBrowser/#/R-HSA-5389840	1	0.803418521128571	0.842197385390965
R-HSA-5389842	TUFM hydrolyzes GTP and TUFM:GDP dissociates from 55S ribosome	https://reactome.org/PathwayBrowser/#/R-HSA-5389842	1	0.795897948086671	0.839160450659018
R-HSA-5389848	TUFM:GTP:aminoacyl-tRNA binds 55S ribosome:mRNA:fMet-tRNA	https://reactome.org/PathwayBrowser/#/R-HSA-5389848	1	0.795897948086671	0.839160450659018
R-HSA-5389857	Peptide transfer from P-site to A-site (peptide bond formation)	https://reactome.org/PathwayBrowser/#/R-HSA-5389857	1	0.792030994327168	0.839160450659018
R-HSA-5419165	RDH11,14,DHRS3,DRHS4 reduce atRAL to atROL	https://reactome.org/PathwayBrowser/#/R-HSA-5419165	1	0.0717941817199781	0.236613509403974
R-HSA-5419261	55S ribosome with peptidyl-tRNA in A site binds GFM1:GTP	https://reactome.org/PathwayBrowser/#/R-HSA-5419261	1	0.795897948086671	0.839160450659018
R-HSA-5419264	MTRF1L (MTRF1a) or ICT1 binds stop codon in 55S ribosome:mRNA:peptidyl-tRNA	https://reactome.org/PathwayBrowser/#/R-HSA-5419264	1	0.795897948086671	0.839160450659018
R-HSA-5419271	55S ribosome hydrolyzes peptidyl-tRNA bond and MTRF1L hydrolyzes GTP	https://reactome.org/PathwayBrowser/#/R-HSA-5419271	1	0.795897948086671	0.839160450659018
R-HSA-5419273	Hydrolysis of GTP and dissociation of 28S and 39S subunits	https://reactome.org/PathwayBrowser/#/R-HSA-5419273	1	0.799693351216894	0.840372541539342
R-HSA-5419276	Mitochondrial translation termination	https://reactome.org/PathwayBrowser/#/R-HSA-5419276	1	0.803418521128571	0.842197385390965
R-HSA-5419277	GFM2:GTP binds 55S ribosome:mRNA:tRNA:MRRF releasing mRNA and tRNA	https://reactome.org/PathwayBrowser/#/R-HSA-5419277	1	0.799693351216894	0.840372541539342
R-HSA-5419279	Translocation of peptidyl-tRNA from A-site to P-site (and translocation of 55S ribosome by 3 bases along mRNA)	https://reactome.org/PathwayBrowser/#/R-HSA-5419279	1	0.795897948086671	0.839160450659018
R-HSA-5419281	MRRF binds 55S ribosome:mRNA:tRNA	https://reactome.org/PathwayBrowser/#/R-HSA-5419281	1	0.795897948086671	0.839160450659018
R-HSA-5467337	APC truncation mutants have impaired AXIN binding	https://reactome.org/PathwayBrowser/#/R-HSA-5467337	1	0.229624445612119	0.414106257132998
R-HSA-5467340	AXIN missense mutants destabilize the destruction complex	https://reactome.org/PathwayBrowser/#/R-HSA-5467340	1	0.229624445612119	0.414106257132998
R-HSA-5467348	Truncations of AMER1 destabilize the destruction complex	https://reactome.org/PathwayBrowser/#/R-HSA-5467348	1	0.229624445612119	0.414106257132998
R-HSA-549364	Expression of SERPINE1 (PAI-1)	https://reactome.org/PathwayBrowser/#/R-HSA-549364	1	0.0889263552254218	0.260324733442162
R-HSA-556833	Metabolism of lipids	https://reactome.org/PathwayBrowser/#/R-HSA-556833	11	0.813343850144154	0.849279646507495
R-HSA-5576886	Phase 4 - resting membrane potential	https://reactome.org/PathwayBrowser/#/R-HSA-5576886	1	0.298216046376766	0.468625215734917
R-HSA-5576891	Cardiac conduction	https://reactome.org/PathwayBrowser/#/R-HSA-5576891	1	0.907358422458781	0.917103321983995
R-HSA-5578742	AGO1,2:small RNA complexes interact with chromatin	https://reactome.org/PathwayBrowser/#/R-HSA-5578742	1	0.739532090146251	0.80374296024877
R-HSA-5578744	Importin-8 imports AGO2:miRNA into the nucleus	https://reactome.org/PathwayBrowser/#/R-HSA-5578744	2	0.123395865479558	0.298333866968181
R-HSA-5578749	Transcriptional regulation by small RNAs	https://reactome.org/PathwayBrowser/#/R-HSA-5578749	3	0.306083263734285	0.478914761791145
R-HSA-5578910	KCNK dimers transport K+ from cytosol to extracellular region	https://reactome.org/PathwayBrowser/#/R-HSA-5578910	1	0.243856567526821	0.418958443600846
R-HSA-5601883	Complexed PIWIL4 binds cleaved transposon RNA	https://reactome.org/PathwayBrowser/#/R-HSA-5601883	1	0.200355678796618	0.388036417547413
R-HSA-5601884	PIWI-interacting RNA (piRNA) biogenesis	https://reactome.org/PathwayBrowser/#/R-HSA-5601884	1	0.417697168611808	0.573402758207782
R-HSA-5602353	IRAK4 deficiency blocks formation of the MyD88-IRAK4 Myddosome in TLR2/4 pathway	https://reactome.org/PathwayBrowser/#/R-HSA-5602353	2	0.0426958058242445	0.219875324062953
R-HSA-5602358	Diseases associated with the TLR signaling cascade	https://reactome.org/PathwayBrowser/#/R-HSA-5602358	2	0.111245033835502	0.296303596410914
R-HSA-5602383	Defective MyD88 does not oligomerize within the activated TLR2/4 complex	https://reactome.org/PathwayBrowser/#/R-HSA-5602383	2	0.0384091174251438	0.21033958486485
R-HSA-5602498	MyD88 deficiency (TLR2/4)	https://reactome.org/PathwayBrowser/#/R-HSA-5602498	2	0.0384091174251438	0.21033958486485
R-HSA-5602606	Defective MyD88 does not bind MAL(TIRAP):TLR2/4	https://reactome.org/PathwayBrowser/#/R-HSA-5602606	2	0.0384091174251438	0.21033958486485
R-HSA-5602672	Defective IRAK4 does not bind MyD88 within the TLR2/4 complex	https://reactome.org/PathwayBrowser/#/R-HSA-5602672	2	0.0426958058242445	0.219875324062953
R-HSA-5603041	IRAK4 deficiency (TLR2/4)	https://reactome.org/PathwayBrowser/#/R-HSA-5603041	2	0.0426958058242445	0.219875324062953
R-HSA-560473	Expression of ANGPTL4	https://reactome.org/PathwayBrowser/#/R-HSA-560473	1	0.621176113234808	0.738609501043354
R-HSA-560491	Expression of CEBPA	https://reactome.org/PathwayBrowser/#/R-HSA-560491	1	0.599305209554717	0.733896162640258
R-HSA-5607724	26S proteasome processes K48PolyUb-K21,22-p-S32,36-IkBA:NF-kB complex to form NF-kB complex	https://reactome.org/PathwayBrowser/#/R-HSA-5607724	1	0.591739248739358	0.729553338693211
R-HSA-5607731	26S proteasome processes p-7S-p100:RELB to form p52:RELB	https://reactome.org/PathwayBrowser/#/R-HSA-5607731	1	0.61402110466125	0.738609501043354
R-HSA-5607761	Dectin-1 mediated noncanonical NF-kB signaling	https://reactome.org/PathwayBrowser/#/R-HSA-5607761	1	0.685852441139731	0.776627028937637
R-HSA-5607764	CLEC7A (Dectin-1) signaling	https://reactome.org/PathwayBrowser/#/R-HSA-5607764	1	0.846011859592136	0.868221379331025
R-HSA-5610733	KIF7 is recruited to the ciliary tip through interaction with axonemal microtubules	https://reactome.org/PathwayBrowser/#/R-HSA-5610733	1	0.229624445612119	0.414106257132998
R-HSA-5610754	GLI3 is partially degraded by the proteasome to yield the GLI3 repressor	https://reactome.org/PathwayBrowser/#/R-HSA-5610754	1	0.58403115076797	0.72462068071358
R-HSA-5610757	GLI2 is degraded by the proteasome	https://reactome.org/PathwayBrowser/#/R-HSA-5610757	1	0.58403115076797	0.72462068071358
R-HSA-5610758	GLI1 is degraded by the proteasome after ubiquitination by beta-TrCP	https://reactome.org/PathwayBrowser/#/R-HSA-5610758	1	0.58403115076797	0.72462068071358
R-HSA-5610760	GLI1 is degraded by the proteasome after ubiquitination by ITCH	https://reactome.org/PathwayBrowser/#/R-HSA-5610760	1	0.599305209554717	0.733896162640258
R-HSA-5610767	The intraflagellar transport B (IFT-B) complex is required for the transit of GLI:SUFU complexes to the ciliary tip	https://reactome.org/PathwayBrowser/#/R-HSA-5610767	1	0.406722684869752	0.567686570858579
R-HSA-5610780	Degradation of GLI1 by the proteasome	https://reactome.org/PathwayBrowser/#/R-HSA-5610780	1	0.673862692181116	0.77199508603797
R-HSA-5610783	Degradation of GLI2 by the proteasome	https://reactome.org/PathwayBrowser/#/R-HSA-5610783	1	0.673862692181116	0.77199508603797
R-HSA-5610785	GLI3 is processed to GLI3R by the proteasome	https://reactome.org/PathwayBrowser/#/R-HSA-5610785	1	0.673862692181116	0.77199508603797
R-HSA-5610787	Hedgehog 'off' state	https://reactome.org/PathwayBrowser/#/R-HSA-5610787	2	0.620560795568375	0.738609501043354
R-HSA-5617431	Retinoic acid activates HOXA1 chromatin	https://reactome.org/PathwayBrowser/#/R-HSA-5617431	1	0.824365431541204	0.852548865098168
R-HSA-5617445	HOXD1 chromatin is activated	https://reactome.org/PathwayBrowser/#/R-HSA-5617445	1	0.7583531244237	0.815974916534483
R-HSA-5617452	Retinoic acid activates HOXB1 chromatin	https://reactome.org/PathwayBrowser/#/R-HSA-5617452	1	0.821035316621836	0.850836353807539
R-HSA-5617454	HOXB1 gene is transcribed	https://reactome.org/PathwayBrowser/#/R-HSA-5617454	1	0.817642381198424	0.850441789040195
R-HSA-5617462	HOXD1 gene is transcribed	https://reactome.org/PathwayBrowser/#/R-HSA-5617462	1	0.734603258487373	0.801127416230221
R-HSA-5617471	HOXA1 gene is transcribed	https://reactome.org/PathwayBrowser/#/R-HSA-5617471	1	0.807074751095552	0.844984319132179
R-HSA-5617472	Activation of anterior HOX genes in hindbrain development during early embryogenesis	https://reactome.org/PathwayBrowser/#/R-HSA-5617472	1	0.894300431617826	0.905345576390795
R-HSA-5617483	HOXA2 gene is transcribed	https://reactome.org/PathwayBrowser/#/R-HSA-5617483	1	0.792030994327168	0.839160450659018
R-HSA-5617484	EGR2 (KROX20) activates HOXA2 expression	https://reactome.org/PathwayBrowser/#/R-HSA-5617484	1	0.77998728364289	0.831353895862661
R-HSA-5617486	HOXB2 gene is transcribed	https://reactome.org/PathwayBrowser/#/R-HSA-5617486	1	0.795897948086671	0.839160450659018
R-HSA-5617492	EGR2 (KROX20) activates HOXB2 expression	https://reactome.org/PathwayBrowser/#/R-HSA-5617492	1	0.77998728364289	0.831353895862661
R-HSA-5617641	MAFB (KREISLER) and HOXB1:PBX1:PKNOX1 (HOXB1:PBX1:PREP1) activate HOXA3 expression	https://reactome.org/PathwayBrowser/#/R-HSA-5617641	1	0.795897948086671	0.839160450659018
R-HSA-5617642	HOXD3 gene is transcribed	https://reactome.org/PathwayBrowser/#/R-HSA-5617642	1	0.734603258487373	0.801127416230221
R-HSA-5617650	HOXD3 chromatin is activated	https://reactome.org/PathwayBrowser/#/R-HSA-5617650	1	0.7583531244237	0.815974916534483
R-HSA-5617661	MAFB:JUN and EGR2 activate HOXB3 expression	https://reactome.org/PathwayBrowser/#/R-HSA-5617661	1	0.788091147942602	0.838584425009276
R-HSA-5617672	HOXB3 gene is transcribed	https://reactome.org/PathwayBrowser/#/R-HSA-5617672	1	0.788091147942602	0.838584425009276
R-HSA-5617676	HOXA3 gene is transcribed	https://reactome.org/PathwayBrowser/#/R-HSA-5617676	1	0.795897948086671	0.839160450659018
R-HSA-5617816	RAB3IP stimulates nucleotide exchange on RAB8A	https://reactome.org/PathwayBrowser/#/R-HSA-5617816	1	0.827633883375313	0.853843969815944
R-HSA-5617833	Cilium Assembly	https://reactome.org/PathwayBrowser/#/R-HSA-5617833	3	0.724481268412416	0.798311753267974
R-HSA-5617859	Retinoic acid activates HOXB4 chromatin	https://reactome.org/PathwayBrowser/#/R-HSA-5617859	1	0.817642381198424	0.850441789040195
R-HSA-5617862	Retinoic acid activates HOXA4 chromatin	https://reactome.org/PathwayBrowser/#/R-HSA-5617862	1	0.788091147942602	0.838584425009276
R-HSA-5617866	HOXC4 gene is transcribed	https://reactome.org/PathwayBrowser/#/R-HSA-5617866	1	0.775820454660719	0.829347823009208
R-HSA-5617867	HOXB4 gene is transcribed	https://reactome.org/PathwayBrowser/#/R-HSA-5617867	1	0.795897948086671	0.839160450659018
R-HSA-5617874	HOXD4 gene is transcribed	https://reactome.org/PathwayBrowser/#/R-HSA-5617874	1	0.807074751095552	0.844984319132179
R-HSA-5617877	HOXA4 gene is transcribed	https://reactome.org/PathwayBrowser/#/R-HSA-5617877	1	0.762842958218379	0.81995937260275
R-HSA-5617887	HOXC4 chromatin is activated	https://reactome.org/PathwayBrowser/#/R-HSA-5617887	1	0.795897948086671	0.839160450659018
R-HSA-5617896	Retinoic acid activates HOXD4 chromatin	https://reactome.org/PathwayBrowser/#/R-HSA-5617896	1	0.830841808323606	0.856110719768971
R-HSA-5618073	FKBP4 replaces FKBP5 within HSP90:ATP:FKBP5:unfolded protein	https://reactome.org/PathwayBrowser/#/R-HSA-5618073	1	0.0889263552254218	0.260324733442162
R-HSA-5618080	HSP90:ATP:p23:FKBP52:SHR:SH translocates to the nucleus	https://reactome.org/PathwayBrowser/#/R-HSA-5618080	3	0.0526450727688683	0.219875324062953
R-HSA-5618085	FKBP4 binds HSP90:ATP:STIP1:HSP70:nascent protein	https://reactome.org/PathwayBrowser/#/R-HSA-5618085	4	1.31820740836755e-05	0.00223304334977463
R-HSA-5618093	ATP hydrolysis by HSP90	https://reactome.org/PathwayBrowser/#/R-HSA-5618093	1	0.138457759813983	0.31435929030884
R-HSA-5618098	p23 (PTGES3) binds HSP90:ATP:FKBP5:nascent protein	https://reactome.org/PathwayBrowser/#/R-HSA-5618098	4	2.16530303263213e-05	0.0029507959645316
R-HSA-5618099	SH binds SHR within the HSP90 chaperone complex	https://reactome.org/PathwayBrowser/#/R-HSA-5618099	1	0.12225244535793	0.298333866968181
R-HSA-5618105	FKBP5 binds HSP90:ATP:STIP1:HSP70:nascent protein	https://reactome.org/PathwayBrowser/#/R-HSA-5618105	4	1.31820740836755e-05	0.00223304334977463
R-HSA-5618107	ATP binding to HSP90 triggers conformation change	https://reactome.org/PathwayBrowser/#/R-HSA-5618107	4	7.43067945410973e-06	0.00171648695389935
R-HSA-5618110	p23 (PTGES3) binds HSP90:ATP:FKBP4:nascent protein	https://reactome.org/PathwayBrowser/#/R-HSA-5618110	4	2.16530303263213e-05	0.0029507959645316
R-HSA-5618328	ATAT acetylates microtubules	https://reactome.org/PathwayBrowser/#/R-HSA-5618328	1	0.311186949795457	0.480100813254558
R-HSA-5618331	HDAC6 deacetylates microtubules	https://reactome.org/PathwayBrowser/#/R-HSA-5618331	1	0.311186949795457	0.480100813254558
R-HSA-5619043	Defective SLC2A1 causes GLUT1 deficiency syndrome 1 (GLUT1DS1)	https://reactome.org/PathwayBrowser/#/R-HSA-5619043	1	0.0184505232237929	0.162787428859923
R-HSA-5619084	ABC transporter disorders	https://reactome.org/PathwayBrowser/#/R-HSA-5619084	2	0.417125756028104	0.573402758207782
R-HSA-5619102	SLC transporter disorders	https://reactome.org/PathwayBrowser/#/R-HSA-5619102	4	0.110333714241322	0.294803331111671
R-HSA-5619107	Defective TPR may confer susceptibility towards thyroid papillary carcinoma (TPC)	https://reactome.org/PathwayBrowser/#/R-HSA-5619107	2	0.117280176183106	0.298333866968181
R-HSA-5619115	Disorders of transmembrane transporters	https://reactome.org/PathwayBrowser/#/R-HSA-5619115	6	0.107268736522626	0.286915641583151
R-HSA-5619507	Activation of HOX genes during differentiation	https://reactome.org/PathwayBrowser/#/R-HSA-5619507	1	0.894300431617826	0.905345576390795
R-HSA-5620912	Anchoring of the basal body to the plasma membrane	https://reactome.org/PathwayBrowser/#/R-HSA-5620912	1	0.837080518579313	0.86009769418117
R-HSA-5620920	Cargo trafficking to the periciliary membrane	https://reactome.org/PathwayBrowser/#/R-HSA-5620920	1	0.61402110466125	0.738609501043354
R-HSA-5620922	BBSome-mediated cargo-targeting to cilium	https://reactome.org/PathwayBrowser/#/R-HSA-5620922	1	0.348685642048513	0.516925447167603
R-HSA-5620924	Intraflagellar transport	https://reactome.org/PathwayBrowser/#/R-HSA-5620924	1	0.635092592535315	0.750590826805691
R-HSA-5621002	HOXB1 activates HOXB2 expression	https://reactome.org/PathwayBrowser/#/R-HSA-5621002	1	0.792030994327168	0.839160450659018
R-HSA-5621010	HOXB1 activates HOXA2 expression	https://reactome.org/PathwayBrowser/#/R-HSA-5621010	1	0.788091147942602	0.838584425009276
R-HSA-5621480	Dectin-2 family	https://reactome.org/PathwayBrowser/#/R-HSA-5621480	1	0.384152525044735	0.550243272907932
R-HSA-5621481	C-type lectin receptors (CLRs)	https://reactome.org/PathwayBrowser/#/R-HSA-5621481	2	0.734185177521463	0.801127416230221
R-HSA-5624125	Formation of the BBSome	https://reactome.org/PathwayBrowser/#/R-HSA-5624125	1	0.271540666010236	0.442581675645933
R-HSA-5624949	Assembly of the anterograde IFT train	https://reactome.org/PathwayBrowser/#/R-HSA-5624949	1	0.621176113234808	0.738609501043354
R-HSA-5624952	Assembly of the retrograde IFT train	https://reactome.org/PathwayBrowser/#/R-HSA-5624952	1	0.621176113234808	0.738609501043354
R-HSA-5625416	Anterograde IFT	https://reactome.org/PathwayBrowser/#/R-HSA-5625416	1	0.621176113234808	0.738609501043354
R-HSA-5625421	The anterograde IFT train dissociates	https://reactome.org/PathwayBrowser/#/R-HSA-5625421	1	0.621176113234808	0.738609501043354
R-HSA-5625424	The retrograde IFT train dissociates	https://reactome.org/PathwayBrowser/#/R-HSA-5625424	1	0.621176113234808	0.738609501043354
R-HSA-5625426	Retrograde IFT	https://reactome.org/PathwayBrowser/#/R-HSA-5625426	1	0.621176113234808	0.738609501043354
R-HSA-5625740	RHO GTPases activate PKNs	https://reactome.org/PathwayBrowser/#/R-HSA-5625740	1	0.821035316621836	0.850836353807539
R-HSA-5625774	PKN1:AR complex binds promoters of KLK2 and KLK3 genes	https://reactome.org/PathwayBrowser/#/R-HSA-5625774	1	0.685852441139731	0.776627028937637
R-HSA-5625784	PKN1 phosphorylates histone 3 of nucleosomes associate with KLK2 and KLK3 promoters	https://reactome.org/PathwayBrowser/#/R-HSA-5625784	1	0.685852441139731	0.776627028937637
R-HSA-5625796	Demethylase KDM4C binds KLK2 and KLK3 promoters	https://reactome.org/PathwayBrowser/#/R-HSA-5625796	1	0.691681804076485	0.778027208569433
R-HSA-5625797	KDM4C demethylates Me3K-10-H3 associated with KLK2 and KLK3 promoters	https://reactome.org/PathwayBrowser/#/R-HSA-5625797	1	0.691681804076485	0.778027208569433
R-HSA-5625848	KDM1A demethylates dimethylated H3K9 (Me2K-10-H3) at KLK2 and KLK3 promoters	https://reactome.org/PathwayBrowser/#/R-HSA-5625848	1	0.691681804076485	0.778027208569433
R-HSA-5625849	Demethylase KDM1A binds KLK2 and KLK3 promoters	https://reactome.org/PathwayBrowser/#/R-HSA-5625849	1	0.691681804076485	0.778027208569433
R-HSA-5625870	KDM1A demethylates monomethylated H3K9 (MeK-10-H3) at KLK2 and KLK3 promoters	https://reactome.org/PathwayBrowser/#/R-HSA-5625870	1	0.691681804076485	0.778027208569433
R-HSA-5625883	PKN1 in complex with AR positively regulates expression of KLK2 and KLK3	https://reactome.org/PathwayBrowser/#/R-HSA-5625883	1	0.685852441139731	0.776627028937637
R-HSA-5625886	Activated PKN1 stimulates transcription of AR (androgen receptor) regulated genes KLK2 and KLK3	https://reactome.org/PathwayBrowser/#/R-HSA-5625886	1	0.70301958128525	0.782810147259342
R-HSA-5625970	RHO GTPases activate KTN1	https://reactome.org/PathwayBrowser/#/R-HSA-5625970	1	0.185309010704324	0.366435950349951
R-HSA-5626220	C2CD3 binds the mother centriole	https://reactome.org/PathwayBrowser/#/R-HSA-5626220	1	0.744369832696667	0.80486967867329
R-HSA-5626223	C2CD3 and OFD1 recruit 5 distal appendage proteins to the centriole	https://reactome.org/PathwayBrowser/#/R-HSA-5626223	1	0.7672497776136	0.823303076400404
R-HSA-5626227	CP110 and CEP97 dissociate from the centriole	https://reactome.org/PathwayBrowser/#/R-HSA-5626227	1	0.775820454660719	0.829347823009208
R-HSA-5626228	The distal appendage proteins recruit TTBK2	https://reactome.org/PathwayBrowser/#/R-HSA-5626228	1	0.771575109963791	0.826548210125629
R-HSA-5626467	RHO GTPases activate IQGAPs	https://reactome.org/PathwayBrowser/#/R-HSA-5626467	1	0.449423261873422	0.605506102025645
R-HSA-5626681	Recruitment of transition zone proteins	https://reactome.org/PathwayBrowser/#/R-HSA-5626681	1	0.821035316621836	0.850836353807539
R-HSA-5626699	MARK4 binds ODF2 in the centriole	https://reactome.org/PathwayBrowser/#/R-HSA-5626699	1	0.775820454660719	0.829347823009208
R-HSA-5626938	Beta-catenin binds SOX proteins	https://reactome.org/PathwayBrowser/#/R-HSA-5626938	1	0.15436534664821	0.332408767655171
R-HSA-5628897	TP53 Regulates Metabolic Genes	https://reactome.org/PathwayBrowser/#/R-HSA-5628897	5	0.0222235889963897	0.187048105196919
R-HSA-5628899	TP53 binds the TIGAR gene	https://reactome.org/PathwayBrowser/#/R-HSA-5628899	1	0.0365622871852376	0.20284884658884
R-HSA-5628901	TP53 stimulates TIGAR expression	https://reactome.org/PathwayBrowser/#/R-HSA-5628901	1	0.0365622871852376	0.20284884658884
R-HSA-5628905	TIGAR converts D-fructose-2,6-bisphosphate to D-fructose 6-phosphate	https://reactome.org/PathwayBrowser/#/R-HSA-5628905	1	0.0184505232237929	0.162787428859923
R-HSA-5632386	TP63/TP53 stimulates transcription of DDIT4 gene	https://reactome.org/PathwayBrowser/#/R-HSA-5632386	1	0.0543414811143387	0.219875324062953
R-HSA-5632393	TP63/TP53 bind the DDIT4 gene promoter	https://reactome.org/PathwayBrowser/#/R-HSA-5632393	1	0.0543414811143387	0.219875324062953
R-HSA-5632684	Hedgehog 'on' state	https://reactome.org/PathwayBrowser/#/R-HSA-5632684	1	0.799693351216894	0.840372541539342
R-HSA-5632732	p-S939,T1462-TSC2 binding to 14-3-3 dimer is negatively regulated by DDIT4	https://reactome.org/PathwayBrowser/#/R-HSA-5632732	1	0.15436534664821	0.332408767655171
R-HSA-5632738	DDIT4 binds 14-3-3 dimer	https://reactome.org/PathwayBrowser/#/R-HSA-5632738	1	0.138457759813983	0.31435929030884
R-HSA-5632804	SLC2A1 tetramer does not transport Glc from extracellular region to cytosol	https://reactome.org/PathwayBrowser/#/R-HSA-5632804	1	0.0184505232237929	0.162787428859923
R-HSA-5633008	TP53 Regulates Transcription of Cell Death Genes	https://reactome.org/PathwayBrowser/#/R-HSA-5633008	2	0.194663907796911	0.383442627683682
R-HSA-5633295	TP53 binds the NDRG1 gene promoter	https://reactome.org/PathwayBrowser/#/R-HSA-5633295	1	0.0365622871852376	0.20284884658884
R-HSA-5633314	TP53 stimulates NDRG1 gene expression	https://reactome.org/PathwayBrowser/#/R-HSA-5633314	1	0.0365622871852376	0.20284884658884
R-HSA-5634103	SUMO-CRABP2 dissociates from atRA:RAR:RXR	https://reactome.org/PathwayBrowser/#/R-HSA-5634103	1	0.12225244535793	0.298333866968181
R-HSA-5634104	SUMO-CRABP2:atRA translocates from cytosol to nucleus	https://reactome.org/PathwayBrowser/#/R-HSA-5634104	1	0.0184505232237929	0.162787428859923
R-HSA-5634729	EHMT1:EHMT2 (KMT1D:KMT1C) methylates methyl-lysine-10 of histone H3 (H3K9)	https://reactome.org/PathwayBrowser/#/R-HSA-5634729	1	0.243856567526821	0.418958443600846
R-HSA-5634750	EHMT1:EHMT2 (KMT1D:KMT1C) methylates lysine-10 of histone H3 (H3K9)	https://reactome.org/PathwayBrowser/#/R-HSA-5634750	1	0.243856567526821	0.418958443600846
R-HSA-5634802	MECOM (KMT8E), PRDM16 (KMT8F) methylate lysine-10 of replicative histone H3 (H3K9)	https://reactome.org/PathwayBrowser/#/R-HSA-5634802	1	0.243856567526821	0.418958443600846
R-HSA-5635854	GLI2,3 are degraded by the proteasome	https://reactome.org/PathwayBrowser/#/R-HSA-5635854	1	0.621176113234808	0.738609501043354
R-HSA-5635868	ub-GLI is degraded by the proteasome	https://reactome.org/PathwayBrowser/#/R-HSA-5635868	1	0.621176113234808	0.738609501043354
R-HSA-5637686	WHSC1L1 (KMT3F), Core MLL complex, SMYD3 (KMT3E) methylate methyl-lysine-5 of histone H3 (H3K4)	https://reactome.org/PathwayBrowser/#/R-HSA-5637686	1	0.395542416696006	0.556518981630426
R-HSA-5637764	Binding of GRB2:GAB1:PIK3R1 complex to p-EGFRvIII mutant	https://reactome.org/PathwayBrowser/#/R-HSA-5637764	1	0.0889263552254218	0.260324733442162
R-HSA-5637765	Binding of PI3K p110 subunit alpha (PIK3CA) to complex of GRB2:GAB1:PIK3R1 and p-EGFRvIII	https://reactome.org/PathwayBrowser/#/R-HSA-5637765	1	0.12225244535793	0.298333866968181
R-HSA-5637766	Binding of SHC1 to p-5Y-EGFRvIII	https://reactome.org/PathwayBrowser/#/R-HSA-5637766	1	0.0717941817199781	0.236613509403974
R-HSA-5637770	Binding of GRB2:SOS1 complex to phosphorylated EGFRvIII	https://reactome.org/PathwayBrowser/#/R-HSA-5637770	1	0.0889263552254218	0.260324733442162
R-HSA-5637792	PLC-gamma 1 binds to p-EGFRvIII mutant	https://reactome.org/PathwayBrowser/#/R-HSA-5637792	1	0.0717941817199781	0.236613509403974
R-HSA-5637794	EGFRvIII does not bind CBL	https://reactome.org/PathwayBrowser/#/R-HSA-5637794	1	0.0717941817199781	0.236613509403974
R-HSA-5637795	Phosphorylation of PLC-gamma 1 by p-EGFRvIII mutant	https://reactome.org/PathwayBrowser/#/R-HSA-5637795	1	0.0717941817199781	0.236613509403974
R-HSA-5637796	Phosphorylation of SHC1 by p-5Y-EGFRvIII	https://reactome.org/PathwayBrowser/#/R-HSA-5637796	1	0.0717941817199781	0.236613509403974
R-HSA-5637798	Phosphorylated SHC1 in complex with p-5Y-EGFRvIII recruits GRB2:SOS1 complex	https://reactome.org/PathwayBrowser/#/R-HSA-5637798	1	0.105743859367188	0.283732995408684
R-HSA-5637800	Dissociation of phosphorylated PLC-gamma 1 from p-EGFRvIII mutant	https://reactome.org/PathwayBrowser/#/R-HSA-5637800	1	0.0717941817199781	0.236613509403974
R-HSA-5637801	Conversion of PIP2 to PIP3 by PI3K bound to phosphorylated EGFRvIII	https://reactome.org/PathwayBrowser/#/R-HSA-5637801	1	0.12225244535793	0.298333866968181
R-HSA-5637806	SOS-mediated nucleotide exchange of RAS (mediated by GRB2:SOS1 in complex with p-EGFRvIII)	https://reactome.org/PathwayBrowser/#/R-HSA-5637806	1	0.138457759813983	0.31435929030884
R-HSA-5637808	SOS-mediated nucleotide exchange of RAS (mediated by GRB2:SOS1 in complex with phosphorylated SHC1 and p-EGFRvIII)	https://reactome.org/PathwayBrowser/#/R-HSA-5637808	1	0.15436534664821	0.332408767655171
R-HSA-5637810	Constitutive Signaling by EGFRvIII	https://reactome.org/PathwayBrowser/#/R-HSA-5637810	1	0.243856567526821	0.418958443600846
R-HSA-5637812	Signaling by EGFRvIII in Cancer	https://reactome.org/PathwayBrowser/#/R-HSA-5637812	1	0.243856567526821	0.418958443600846
R-HSA-5637815	Signaling by Ligand-Responsive EGFR Variants in Cancer	https://reactome.org/PathwayBrowser/#/R-HSA-5637815	1	0.298216046376766	0.468625215734917
R-HSA-5638009	CEP164 recruits RAB3IP-carrying Golgi-derived vesicles to the basal body	https://reactome.org/PathwayBrowser/#/R-HSA-5638009	1	0.824365431541204	0.852548865098168
R-HSA-5638137	EGFRvIII cancer variant does not bind EGF ligand	https://reactome.org/PathwayBrowser/#/R-HSA-5638137	1	0.0717941817199781	0.236613509403974
R-HSA-5638141	SETD2 (KMT3A) methylates dimethyl-lysine-37 of histone H3 (H3K36)	https://reactome.org/PathwayBrowser/#/R-HSA-5638141	1	0.229624445612119	0.414106257132998
R-HSA-5638157	WHSC1 (KMT3G), NSD1 (KMT3B), SMYD2 (KMT3C), ASH1L methylate methyl-lysine-37 of histone H3 (H3K36)	https://reactome.org/PathwayBrowser/#/R-HSA-5638157	1	0.271540666010236	0.442581675645933
R-HSA-5638302	Signaling by Overexpressed Wild-Type EGFR in Cancer	https://reactome.org/PathwayBrowser/#/R-HSA-5638302	3	0.000323641194289734	0.0200183089680626
R-HSA-5638303	Inhibition of Signaling by Overexpressed EGFR	https://reactome.org/PathwayBrowser/#/R-HSA-5638303	3	0.000323641194289734	0.0200183089680626
R-HSA-5638332	PRC2 (EZH2) Core:AEBP2 methylates lysine-28 of histone H3 (H3K27)	https://reactome.org/PathwayBrowser/#/R-HSA-5638332	1	0.298216046376766	0.468625215734917
R-HSA-5638333	WHSC1 (KMT3G) methylates lysine-28 of histone H3 (H3K27)	https://reactome.org/PathwayBrowser/#/R-HSA-5638333	1	0.243856567526821	0.418958443600846
R-HSA-5649764	DOT1L (KMT4) methylates methyl-lysine-80 of histone H3 (H3K79)	https://reactome.org/PathwayBrowser/#/R-HSA-5649764	1	0.229624445612119	0.414106257132998
R-HSA-5649799	DOT1L (KMT4) methylates dimethyl-lysine-80 of histone H3 (H3K79)	https://reactome.org/PathwayBrowser/#/R-HSA-5649799	1	0.229624445612119	0.414106257132998
R-HSA-5649800	WHSC1L1 (KMT3F) methylates methyl-lysine-28 of histone H3 (H3K27)	https://reactome.org/PathwayBrowser/#/R-HSA-5649800	1	0.243856567526821	0.418958443600846
R-HSA-5649801	DOT1L (KMT4) methylates lysine-80 of histone H3 (H3K79)	https://reactome.org/PathwayBrowser/#/R-HSA-5649801	1	0.229624445612119	0.414106257132998
R-HSA-5649802	WHSC1L1 (KMT3F) methylates dimethyl-lysine-28 of histone H3 (H3K27)	https://reactome.org/PathwayBrowser/#/R-HSA-5649802	1	0.243856567526821	0.418958443600846
R-HSA-5653656	Vesicle-mediated transport	https://reactome.org/PathwayBrowser/#/R-HSA-5653656	20	0.0455970833377269	0.219875324062953
R-HSA-5653873	SLC2A1 tetramer transports Glc from cytosol to Golgi lumen	https://reactome.org/PathwayBrowser/#/R-HSA-5653873	1	0.0184505232237929	0.162787428859923
R-HSA-5653890	Lactose synthesis	https://reactome.org/PathwayBrowser/#/R-HSA-5653890	1	0.0543414811143387	0.219875324062953
R-HSA-5653957	Rag dimer formation	https://reactome.org/PathwayBrowser/#/R-HSA-5653957	1	0.0717941817199781	0.236613509403974
R-HSA-5653968	Ragulator:Rag dimers:SLC38A9 bind mTORC1	https://reactome.org/PathwayBrowser/#/R-HSA-5653968	1	0.215125804560436	0.400464959258659
R-HSA-5653974	Ragulator binds Rag dimers	https://reactome.org/PathwayBrowser/#/R-HSA-5653974	1	0.15436534664821	0.332408767655171
R-HSA-5658430	NF1 is degraded by the proteasome	https://reactome.org/PathwayBrowser/#/R-HSA-5658430	1	0.599305209554717	0.733896162640258
R-HSA-5658442	Regulation of RAS by GAPs	https://reactome.org/PathwayBrowser/#/R-HSA-5658442	1	0.719253005595962	0.795656024039765
R-HSA-5661114	KDM2A, KDM2B, KDM4A, KDM8 demethylate Me2K37-histone H3	https://reactome.org/PathwayBrowser/#/R-HSA-5661114	1	0.25782704550523	0.430728811721756
R-HSA-5661115	KDM3A, KDM3B, KDM7A, PHF2:ARID5B, PHF8 demethylate Me2K10-histone H3	https://reactome.org/PathwayBrowser/#/R-HSA-5661115	1	0.298216046376766	0.468625215734917
R-HSA-5661116	KDM5A-D demethylate Me3K5-histone H3	https://reactome.org/PathwayBrowser/#/R-HSA-5661116	1	0.271540666010236	0.442581675645933
R-HSA-5661117	CCND1:CDK4:PRMT5:pT5-WDR77 methylates methyl-arginine-9 of histone H3	https://reactome.org/PathwayBrowser/#/R-HSA-5661117	2	0.0384091174251438	0.21033958486485
R-HSA-5661120	KDM4A, KDM4B, KDM4C, KDM4D, MINA demethylate Me3K10-histone H3	https://reactome.org/PathwayBrowser/#/R-HSA-5661120	1	0.285002128374118	0.456902465740463
R-HSA-5661121	KDM6A, KDM6B, KDM7A demethylate Me3K28-histone H3	https://reactome.org/PathwayBrowser/#/R-HSA-5661121	1	0.271540666010236	0.442581675645933
R-HSA-5661122	JMJD6 demethylates Me2R3-histone H3	https://reactome.org/PathwayBrowser/#/R-HSA-5661122	1	0.229624445612119	0.414106257132998
R-HSA-5661123	KDM1A, KDM1B demethylate Me2K5-histone H3	https://reactome.org/PathwayBrowser/#/R-HSA-5661123	1	0.243856567526821	0.418958443600846
R-HSA-5661474	Defective NPC does not transport GCK1:GKRP from cytosol to nucleoplasm	https://reactome.org/PathwayBrowser/#/R-HSA-5661474	2	0.117280176183106	0.298333866968181
R-HSA-5663084	Diseases of carbohydrate metabolism	https://reactome.org/PathwayBrowser/#/R-HSA-5663084	1	0.45961161801073	0.615966836163115
R-HSA-5663124	p-BMAL1:p-CLOCK,NPAS2 binds SERPINE1 gene	https://reactome.org/PathwayBrowser/#/R-HSA-5663124	1	0.0717941817199781	0.236613509403974
R-HSA-5663170	p-BMAL1:p-CLOCK,NPAS2 binds BHLHE40 gene	https://reactome.org/PathwayBrowser/#/R-HSA-5663170	1	0.0717941817199781	0.236613509403974
R-HSA-5663202	Diseases of signal transduction	https://reactome.org/PathwayBrowser/#/R-HSA-5663202	16	0.00258527013141621	0.0597197400357144
R-HSA-5663205	Infectious disease	https://reactome.org/PathwayBrowser/#/R-HSA-5663205	14	0.813905951417728	0.849279646507495
R-HSA-5663213	RHO GTPases Activate WASPs and WAVEs	https://reactome.org/PathwayBrowser/#/R-HSA-5663213	1	0.489064693602986	0.645900928505815
R-HSA-5663220	RHO GTPases Activate Formins	https://reactome.org/PathwayBrowser/#/R-HSA-5663220	3	0.479609901698114	0.635395599694946
R-HSA-5665854	ADRM1:26S proteaseome binds UCHL5	https://reactome.org/PathwayBrowser/#/R-HSA-5665854	1	0.58403115076797	0.72462068071358
R-HSA-5665868	AMPK (complex) phosphorylates ULK1 (complex)	https://reactome.org/PathwayBrowser/#/R-HSA-5665868	1	0.185309010704324	0.366435950349951
R-HSA-5665871	ADRM1 binds 26S proteasome	https://reactome.org/PathwayBrowser/#/R-HSA-5665871	1	0.57617825899605	0.72462068071358
R-HSA-5666129	CDC42:GTP recruits DIAPH2-2 to kinetochores	https://reactome.org/PathwayBrowser/#/R-HSA-5666129	2	0.531733032505406	0.689705786419723
R-HSA-5666160	AURKB phosphorylates DIAPH2-2 at kinetochores	https://reactome.org/PathwayBrowser/#/R-HSA-5666160	2	0.531733032505406	0.689705786419723
R-HSA-5666169	Kinetochore capture of astral microtubules is positively regulated by CDC42:GTP:p-S196-DIAPH2-2	https://reactome.org/PathwayBrowser/#/R-HSA-5666169	3	0.356701877697764	0.525278079265649
R-HSA-5668481	Protesomal degradation of K48polyUb-TRAF3	https://reactome.org/PathwayBrowser/#/R-HSA-5668481	1	0.697403524820703	0.782039874920303
R-HSA-5668520	26Sproteasome degrades K48polyUb-NIK	https://reactome.org/PathwayBrowser/#/R-HSA-5668520	1	0.57617825899605	0.72462068071358
R-HSA-5668541	TNFR2 non-canonical NF-kB pathway	https://reactome.org/PathwayBrowser/#/R-HSA-5668541	1	0.848879343029414	0.870109887308488
R-HSA-5668914	Diseases of metabolism	https://reactome.org/PathwayBrowser/#/R-HSA-5668914	5	0.466617605289957	0.623711380874161
R-HSA-5672008	Thr-180 of ULK1 is phosphorylated	https://reactome.org/PathwayBrowser/#/R-HSA-5672008	1	0.185309010704324	0.366435950349951
R-HSA-5672010	Active mTORC1 phosphorylates ULK1	https://reactome.org/PathwayBrowser/#/R-HSA-5672010	2	0.0426958058242445	0.219875324062953
R-HSA-5672011	p-AMPK:AMP binds the ULK complex	https://reactome.org/PathwayBrowser/#/R-HSA-5672011	1	0.185309010704324	0.366435950349951
R-HSA-5672017	Rheb in the mTORC1 complex hydrolyses GTP	https://reactome.org/PathwayBrowser/#/R-HSA-5672017	1	0.25782704550523	0.430728811721756
R-HSA-5672083	KTN1 binds Kinesin-1	https://reactome.org/PathwayBrowser/#/R-HSA-5672083	1	0.185309010704324	0.366435950349951
R-HSA-5672329	IQGAP1 binds CLIP1 and microtubules	https://reactome.org/PathwayBrowser/#/R-HSA-5672329	1	0.348685642048513	0.516925447167603
R-HSA-5672817	Active mTORC1 binds the ULK1 complex	https://reactome.org/PathwayBrowser/#/R-HSA-5672817	2	0.0426958058242445	0.219875324062953
R-HSA-5672824	Phosphorylated AKT1S1:mTORC1 binds YWHAB	https://reactome.org/PathwayBrowser/#/R-HSA-5672824	1	0.25782704550523	0.430728811721756
R-HSA-5672828	mTORC1 phosphorylates AKT1S1	https://reactome.org/PathwayBrowser/#/R-HSA-5672828	1	0.25782704550523	0.430728811721756
R-HSA-5672843	AKT1S1 (PRAS40) binds mTORC1	https://reactome.org/PathwayBrowser/#/R-HSA-5672843	1	0.243856567526821	0.418958443600846
R-HSA-5672957	PP2A dephosphorylates KSR1	https://reactome.org/PathwayBrowser/#/R-HSA-5672957	1	0.200355678796618	0.388036417547413
R-HSA-5672961	PP2A dephosphorylates inactive RAFs	https://reactome.org/PathwayBrowser/#/R-HSA-5672961	1	0.215125804560436	0.400464959258659
R-HSA-5672965	RAS GEFs promote RAS nucleotide exchange	https://reactome.org/PathwayBrowser/#/R-HSA-5672965	7	0.00674547978144575	0.110582349191314
R-HSA-5672972	MAP2Ks and MAPKs bind to the activated RAF complex	https://reactome.org/PathwayBrowser/#/R-HSA-5672972	2	0.142177108963393	0.320276625776579
R-HSA-5672973	MAP2Ks phosphorylate MAPKs	https://reactome.org/PathwayBrowser/#/R-HSA-5672973	2	0.135849089104126	0.31435929030884
R-HSA-5672978	RAF phosphorylates MAP2K dimer	https://reactome.org/PathwayBrowser/#/R-HSA-5672978	2	0.135849089104126	0.31435929030884
R-HSA-5672980	Dissociation of RAS:RAF complex	https://reactome.org/PathwayBrowser/#/R-HSA-5672980	2	0.135849089104126	0.31435929030884
R-HSA-5673000	RAF activation	https://reactome.org/PathwayBrowser/#/R-HSA-5673000	1	0.469612360555601	0.626067685294744
R-HSA-5673001	RAF/MAP kinase cascade	https://reactome.org/PathwayBrowser/#/R-HSA-5673001	12	0.00543145463752296	0.0965127708667541
R-HSA-5673768	p-AMPK:AMP phosphorylates Raptor in the mTORC1 complex	https://reactome.org/PathwayBrowser/#/R-HSA-5673768	2	0.0770255477912541	0.252544408951712
R-HSA-5674135	MAP2K and MAPK activation	https://reactome.org/PathwayBrowser/#/R-HSA-5674135	2	0.168061071419827	0.350585088415553
R-HSA-5675221	Negative regulation of MAPK pathway	https://reactome.org/PathwayBrowser/#/R-HSA-5675221	2	0.187959192744262	0.371387487374159
R-HSA-5675376	Cytosolic DUSPs dephosphorylate MAPKs	https://reactome.org/PathwayBrowser/#/R-HSA-5675376	1	0.138457759813983	0.31435929030884
R-HSA-5675431	PP2A dephosphorylates RAF1	https://reactome.org/PathwayBrowser/#/R-HSA-5675431	1	0.271540666010236	0.442581675645933
R-HSA-5675482	Regulation of necroptotic cell death	https://reactome.org/PathwayBrowser/#/R-HSA-5675482	1	0.417697168611808	0.573402758207782
R-HSA-5675790	mTORC1 dissociates from ULK complex	https://reactome.org/PathwayBrowser/#/R-HSA-5675790	2	0.0426958058242445	0.219875324062953
R-HSA-5675868	ULK1 phosphorylates ATG13 and RB1CC1	https://reactome.org/PathwayBrowser/#/R-HSA-5675868	1	0.185309010704324	0.366435950349951
R-HSA-5676590	NIK-->noncanonical NF-kB signaling	https://reactome.org/PathwayBrowser/#/R-HSA-5676590	1	0.667698163417566	0.770840996476163
R-HSA-5678895	Defective CFTR causes cystic fibrosis	https://reactome.org/PathwayBrowser/#/R-HSA-5678895	1	0.679913421262859	0.773002238670659
R-HSA-5679205	ULK1 phosphorylates Beclin-1	https://reactome.org/PathwayBrowser/#/R-HSA-5679205	1	0.243856567526821	0.418958443600846
R-HSA-5679239	ULK complex translocates to the ER	https://reactome.org/PathwayBrowser/#/R-HSA-5679239	1	0.185309010704324	0.366435950349951
R-HSA-5683057	MAPK family signaling cascades	https://reactome.org/PathwayBrowser/#/R-HSA-5683057	12	0.0173683929253173	0.162787428859923
R-HSA-5683355	Defective ABCB6 does not transport porphyrin from cytosol into mitochondria matrix	https://reactome.org/PathwayBrowser/#/R-HSA-5683355	1	0.0184505232237929	0.162787428859923
R-HSA-5683371	Defective ABCB6 causes isolated colobomatous microphthalmia 7 (MCOPCB7)	https://reactome.org/PathwayBrowser/#/R-HSA-5683371	1	0.0184505232237929	0.162787428859923
R-HSA-5683826	Surfactant metabolism	https://reactome.org/PathwayBrowser/#/R-HSA-5683826	1	0.417697168611808	0.573402758207782
R-HSA-5683925	ULK1 is dephosphorylated	https://reactome.org/PathwayBrowser/#/R-HSA-5683925	1	0.0717941817199781	0.236613509403974
R-HSA-5684006	KPNA2 translocates NBN to the nucleus	https://reactome.org/PathwayBrowser/#/R-HSA-5684006	1	0.0365622871852376	0.20284884658884
R-HSA-5684008	NBN binds KPNA2	https://reactome.org/PathwayBrowser/#/R-HSA-5684008	1	0.0365622871852376	0.20284884658884
R-HSA-5684862	SFTPB,C, PC, PG translocate from lamellar body to extracellular region.	https://reactome.org/PathwayBrowser/#/R-HSA-5684862	1	0.138457759813983	0.31435929030884
R-HSA-5684996	MAPK1/MAPK3 signaling	https://reactome.org/PathwayBrowser/#/R-HSA-5684996	12	0.00641081304985214	0.110423666475175
R-HSA-5686315	GRB2:p-4S-SOS1:p-Y-IRS1,p-Y-IRS2 dissociates	https://reactome.org/PathwayBrowser/#/R-HSA-5686315	1	0.0717941817199781	0.236613509403974
R-HSA-5686625	LAIR1 binds collagen	https://reactome.org/PathwayBrowser/#/R-HSA-5686625	1	0.0365622871852376	0.20284884658884
R-HSA-5686938	Regulation of TLR by endogenous ligand	https://reactome.org/PathwayBrowser/#/R-HSA-5686938	2	0.05654022717064	0.225539587504861
R-HSA-5687112	MAPK6 is degraded by the 26S proteasome	https://reactome.org/PathwayBrowser/#/R-HSA-5687112	1	0.606731641355501	0.735897422761016
R-HSA-5687128	MAPK6/MAPK4 signaling	https://reactome.org/PathwayBrowser/#/R-HSA-5687128	1	0.817642381198424	0.850441789040195
R-HSA-5688294	SIRT5 deacetylates Cytochrome C	https://reactome.org/PathwayBrowser/#/R-HSA-5688294	1	0.0365622871852376	0.20284884658884
R-HSA-5688426	Deubiquitination	https://reactome.org/PathwayBrowser/#/R-HSA-5688426	4	0.800402130222879	0.840769662214277
R-HSA-5689539	ADRM1:26S proteaseome binds USP14	https://reactome.org/PathwayBrowser/#/R-HSA-5689539	1	0.58403115076797	0.72462068071358
R-HSA-5689603	UCH proteinases	https://reactome.org/PathwayBrowser/#/R-HSA-5689603	1	0.846011859592136	0.868221379331025
R-HSA-5689861	Recruitment of XPA and release of CAK	https://reactome.org/PathwayBrowser/#/R-HSA-5689861	1	0.384152525044735	0.550243272907932
R-HSA-5689880	Ub-specific processing proteases	https://reactome.org/PathwayBrowser/#/R-HSA-5689880	2	0.915504748917154	0.923867183081211
R-HSA-5689896	Ovarian tumor domain proteases	https://reactome.org/PathwayBrowser/#/R-HSA-5689896	1	0.507807018439865	0.666841154447389
R-HSA-5689901	Metalloprotease DUBs	https://reactome.org/PathwayBrowser/#/R-HSA-5689901	1	0.479428927362998	0.635395599694946
R-HSA-5690845	TNIPs bind TNFAIP3 (A20)	https://reactome.org/PathwayBrowser/#/R-HSA-5690845	1	0.0717941817199781	0.236613509403974
R-HSA-5691000	TFIIH binds GG-NER site to form a verification complex	https://reactome.org/PathwayBrowser/#/R-HSA-5691000	1	0.372549099616725	0.538173542993803
R-HSA-5691006	XPC:RAD23:CETN2 and UV-DDB bind distorted dsDNA site	https://reactome.org/PathwayBrowser/#/R-HSA-5691006	1	0.449423261873422	0.605506102025645
R-HSA-5691150	TFR2 dimer binds 2xholoTF	https://reactome.org/PathwayBrowser/#/R-HSA-5691150	1	0.0365622871852376	0.20284884658884
R-HSA-5693148	BCKDK phosphorylates BCKDH	https://reactome.org/PathwayBrowser/#/R-HSA-5693148	1	0.0889263552254218	0.260324733442162
R-HSA-5693532	DNA Double-Strand Break Repair	https://reactome.org/PathwayBrowser/#/R-HSA-5693532	1	0.956464685685239	0.960623227796914
R-HSA-5693548	Sensing of DNA Double Strand Breaks	https://reactome.org/PathwayBrowser/#/R-HSA-5693548	1	0.105743859367188	0.283732995408684
R-HSA-5693606	DNA Double Strand Break Response	https://reactome.org/PathwayBrowser/#/R-HSA-5693606	1	0.7672497776136	0.823303076400404
R-HSA-5693644	HOXB1 maintains activation of HOXB1 chromatin	https://reactome.org/PathwayBrowser/#/R-HSA-5693644	1	0.807074751095552	0.844984319132179
R-HSA-5694409	Nucleotide exchange on RAB1	https://reactome.org/PathwayBrowser/#/R-HSA-5694409	2	0.214945237487705	0.400464959258659
R-HSA-5694417	SEC16 complex binds SAR1B:GTP:SEC23:SEC24	https://reactome.org/PathwayBrowser/#/R-HSA-5694417	2	0.117280176183106	0.298333866968181
R-HSA-5694418	RAB1:GTP binds USO1 and GORASP1:GOLGA2	https://reactome.org/PathwayBrowser/#/R-HSA-5694418	2	0.235410051316304	0.418958443600846
R-HSA-5694427	MIA3 binds procollagen VII	https://reactome.org/PathwayBrowser/#/R-HSA-5694427	1	0.0365622871852376	0.20284884658884
R-HSA-5694435	CTAGE5 and MIA3 load procollagen VII into COPII vesicles	https://reactome.org/PathwayBrowser/#/R-HSA-5694435	1	0.105743859367188	0.283732995408684
R-HSA-5694436	CTAGE5 and MIA3 dissociate from procollagen VII vesicle	https://reactome.org/PathwayBrowser/#/R-HSA-5694436	1	0.105743859367188	0.283732995408684
R-HSA-5694439	COPII coat binds TRAPPCII and RAB1:GDP	https://reactome.org/PathwayBrowser/#/R-HSA-5694439	2	0.214945237487705	0.400464959258659
R-HSA-5694441	CSNK1D phosphorylates SEC23	https://reactome.org/PathwayBrowser/#/R-HSA-5694441	2	0.242258476068041	0.418958443600846
R-HSA-5694445	CNIH1 binds TFGA and AREG precursors	https://reactome.org/PathwayBrowser/#/R-HSA-5694445	1	0.0543414811143387	0.219875324062953
R-HSA-5694446	BET1:GOSR2:STX5 bind v-SNARES on tethered vesicle	https://reactome.org/PathwayBrowser/#/R-HSA-5694446	2	0.142177108963393	0.320276625776579
R-HSA-5694487	A4GNT transfers GlcNAc to core 2 mucins	https://reactome.org/PathwayBrowser/#/R-HSA-5694487	1	0.25782704550523	0.430728811721756
R-HSA-5694522	Inner coat assembly and cargo binding	https://reactome.org/PathwayBrowser/#/R-HSA-5694522	2	0.099437140092186	0.283732995408684
R-HSA-5694527	Loss of SAR1B GTPase	https://reactome.org/PathwayBrowser/#/R-HSA-5694527	2	0.099437140092186	0.283732995408684
R-HSA-5694530	Cargo concentration in the ER	https://reactome.org/PathwayBrowser/#/R-HSA-5694530	2	0.123395865479558	0.298333866968181
R-HSA-5696394	DNA Damage Recognition in GG-NER	https://reactome.org/PathwayBrowser/#/R-HSA-5696394	1	0.507807018439865	0.666841154447389
R-HSA-5696395	Formation of Incision Complex in GG-NER	https://reactome.org/PathwayBrowser/#/R-HSA-5696395	1	0.551723507925735	0.708045168504693
R-HSA-5696398	Nucleotide Excision Repair	https://reactome.org/PathwayBrowser/#/R-HSA-5696398	2	0.6058725245083	0.735897422761016
R-HSA-5696399	Global Genome Nucleotide Excision Repair (GG-NER)	https://reactome.org/PathwayBrowser/#/R-HSA-5696399	2	0.461083898023671	0.616963762442416
R-HSA-5696547	STAMBPL1 is a deubiquitinase	https://reactome.org/PathwayBrowser/#/R-HSA-5696547	1	0.12225244535793	0.298333866968181
R-HSA-5696810	RNase P cleaves the 5' end of pre-tRNA	https://reactome.org/PathwayBrowser/#/R-HSA-5696810	2	0.0138276261233233	0.162787428859923
R-HSA-597592	Post-translational protein modification	https://reactome.org/PathwayBrowser/#/R-HSA-597592	24	0.724358818501105	0.798311753267974
R-HSA-611105	Respiratory electron transport	https://reactome.org/PathwayBrowser/#/R-HSA-611105	1	0.854455881754103	0.874062961166335
R-HSA-622312	Inflammasomes	https://reactome.org/PathwayBrowser/#/R-HSA-622312	1	0.323919285926698	0.491683934014182
R-HSA-622327	Postsynaptic nicotinic acetylcholine receptors	https://reactome.org/PathwayBrowser/#/R-HSA-622327	1	0.229624445612119	0.414106257132998
R-HSA-629594	Highly calcium permeable postsynaptic nicotinic acetylcholine receptors	https://reactome.org/PathwayBrowser/#/R-HSA-629594	1	0.185309010704324	0.366435950349951
R-HSA-629595	Activation of highly calcium permeable postsynaptic nicotinic acetylcholine receptors	https://reactome.org/PathwayBrowser/#/R-HSA-629595	1	0.185309010704324	0.366435950349951
R-HSA-629596	Binding of acetylcholine to highly calcium permeable postsynaptic nicotinic acetylcholine receptors	https://reactome.org/PathwayBrowser/#/R-HSA-629596	1	0.185309010704324	0.366435950349951
R-HSA-674695	RNA Polymerase II Pre-transcription Events	https://reactome.org/PathwayBrowser/#/R-HSA-674695	1	0.77998728364289	0.831353895862661
R-HSA-6781818	RNA Pol II initiates transcription from damaged DNA template	https://reactome.org/PathwayBrowser/#/R-HSA-6781818	1	0.336417421080633	0.505000921621059
R-HSA-6781823	Formation of TC-NER Pre-Incision Complex	https://reactome.org/PathwayBrowser/#/R-HSA-6781823	2	0.25597898498635	0.430728811721756
R-HSA-6781824	Active RNA Pol II complex transcribes lesion-containing DNA template	https://reactome.org/PathwayBrowser/#/R-HSA-6781824	1	0.336417421080633	0.505000921621059
R-HSA-6781827	Transcription-Coupled Nucleotide Excision Repair (TC-NER)	https://reactome.org/PathwayBrowser/#/R-HSA-6781827	2	0.42351786478636	0.580452478113344
R-HSA-6781833	ERCC8 (CSA) binds stalled RNA Pol II	https://reactome.org/PathwayBrowser/#/R-HSA-6781833	2	0.1485666389807	0.332020958355284
R-HSA-6781840	ERCC6 binds stalled RNA Pol II	https://reactome.org/PathwayBrowser/#/R-HSA-6781840	1	0.348685642048513	0.516925447167603
R-HSA-6781867	ERCC8:DDB1:CUL4:RBX1 ubiquitinates ERCC6 and RNA Pol II	https://reactome.org/PathwayBrowser/#/R-HSA-6781867	1	0.449423261873422	0.605506102025645
R-HSA-6782004	Assembly of the pre-incision complex in TC-NER	https://reactome.org/PathwayBrowser/#/R-HSA-6782004	1	0.560027219556638	0.715828267020342
R-HSA-6782069	UVSSA:USP7 deubiquitinates ERCC6	https://reactome.org/PathwayBrowser/#/R-HSA-6782069	1	0.560027219556638	0.715828267020342
R-HSA-6782131	RNA Pol II backtracking in TC-NER	https://reactome.org/PathwayBrowser/#/R-HSA-6782131	1	0.560027219556638	0.715828267020342
R-HSA-6782135	Dual incision in TC-NER	https://reactome.org/PathwayBrowser/#/R-HSA-6782135	1	0.70301958128525	0.782810147259342
R-HSA-6782138	ERCC5 and RPA bind TC-NER site	https://reactome.org/PathwayBrowser/#/R-HSA-6782138	1	0.591739248739358	0.729553338693211
R-HSA-6782141	Binding of ERCC1:ERCC4 (ERCC1:XPF) to pre-incision complex in TC-NER	https://reactome.org/PathwayBrowser/#/R-HSA-6782141	1	0.606731641355501	0.735897422761016
R-HSA-6782204	5' incision of damaged DNA strand by ERCC1:ERCC4 in TC-NER	https://reactome.org/PathwayBrowser/#/R-HSA-6782204	1	0.606731641355501	0.735897422761016
R-HSA-6782208	Repair DNA synthesis of ~27-30 bases long patch by POLD, POLE or POLK in TC-NER	https://reactome.org/PathwayBrowser/#/R-HSA-6782208	1	0.679913421262859	0.773002238670659
R-HSA-6782210	Gap-filling DNA repair synthesis and ligation in TC-NER	https://reactome.org/PathwayBrowser/#/R-HSA-6782210	1	0.697403524820703	0.782039874920303
R-HSA-6782211	DNA polymerases delta, epsilon or kappa bind the TC-NER site	https://reactome.org/PathwayBrowser/#/R-HSA-6782211	1	0.70301958128525	0.782810147259342
R-HSA-6782224	3' incision by ERCC5 (XPG) in TC-NER	https://reactome.org/PathwayBrowser/#/R-HSA-6782224	1	0.70301958128525	0.782810147259342
R-HSA-6782227	Ligation of newly synthesized repair patch to incised DNA in TC-NER	https://reactome.org/PathwayBrowser/#/R-HSA-6782227	1	0.697403524820703	0.782039874920303
R-HSA-6782234	Recovery of RNA synthesis after TC-NER	https://reactome.org/PathwayBrowser/#/R-HSA-6782234	1	0.560027219556638	0.715828267020342
R-HSA-6782315	tRNA modification in the nucleus and cytosol	https://reactome.org/PathwayBrowser/#/R-HSA-6782315	1	0.551723507925735	0.708045168504693
R-HSA-6783177	USP21 deubiquitinates GATA3,IL33	https://reactome.org/PathwayBrowser/#/R-HSA-6783177	1	0.12225244535793	0.298333866968181
R-HSA-6783483	tRNA:XPOT:RAN:GTP translocates from the nucleus to the cytosol	https://reactome.org/PathwayBrowser/#/R-HSA-6783483	2	0.117280176183106	0.298333866968181
R-HSA-6784531	tRNA processing in the nucleus	https://reactome.org/PathwayBrowser/#/R-HSA-6784531	4	0.0219905852069959	0.187048105196919
R-HSA-6784628	PCSK6,FURIN mediate dissociation of 2 x LPL from GPIHBP1:HSPG:LPL dimer	https://reactome.org/PathwayBrowser/#/R-HSA-6784628	1	0.12225244535793	0.298333866968181
R-HSA-6784676	PCSK5 mediates dissociation of 2 x LPL from GPIHBP1:HSPG:LPL dimer	https://reactome.org/PathwayBrowser/#/R-HSA-6784676	1	0.0717941817199781	0.236613509403974
R-HSA-6785470	tRNA processing in the mitochondrion	https://reactome.org/PathwayBrowser/#/R-HSA-6785470	1	0.0889263552254218	0.260324733442162
R-HSA-6785524	Defective C1GALT1C1 does not bind C1GALT1	https://reactome.org/PathwayBrowser/#/R-HSA-6785524	1	0.271540666010236	0.442581675645933
R-HSA-6785565	Defective B3GALTL does not transfer glucose to O-fucosyl-proteins	https://reactome.org/PathwayBrowser/#/R-HSA-6785565	2	0.1485666389807	0.332020958355284
R-HSA-6785631	ERBB2 Regulates Cell Motility	https://reactome.org/PathwayBrowser/#/R-HSA-6785631	1	0.243856567526821	0.418958443600846
R-HSA-6785636	Phosphorylated ERBB2 heterodimers bind MEMO1	https://reactome.org/PathwayBrowser/#/R-HSA-6785636	1	0.215125804560436	0.400464959258659
R-HSA-6785648	MEMO1 binds RHOA:GTP:DIAPH1	https://reactome.org/PathwayBrowser/#/R-HSA-6785648	1	0.243856567526821	0.418958443600846
R-HSA-6785722	Mitochondrial RNase P (mtRNase P) cleaves the 5' ends of pre-tRNAs and ELAC2 (RNase Z) cleaves the 3' ends of pre-tRNAs in the H strand transcript	https://reactome.org/PathwayBrowser/#/R-HSA-6785722	1	0.0717941817199781	0.236613509403974
R-HSA-6785807	Interleukin-4 and Interleukin-13 signaling	https://reactome.org/PathwayBrowser/#/R-HSA-6785807	8	0.00101717001174211	0.0307693928551989
R-HSA-6786012	CHST4 transfers SO4(2-) from PAPS to Core 2 mucins	https://reactome.org/PathwayBrowser/#/R-HSA-6786012	1	0.25782704550523	0.430728811721756
R-HSA-6786854	Mitochondrial RNase P (mtRNase P) cleaves the 5' ends of pre-tRNAs and ELAC2 (RNase Z) cleaves the 3' ends of pre-tRNAs in the L strand transcript	https://reactome.org/PathwayBrowser/#/R-HSA-6786854	1	0.0717941817199781	0.236613509403974
R-HSA-6787450	tRNA modification in the mitochondrion	https://reactome.org/PathwayBrowser/#/R-HSA-6787450	1	0.15436534664821	0.332408767655171
R-HSA-6787591	TRMT10C:HSD17B10 (TRMT10C:SDR5C1) of mitochondrial RNase P methylates guanosine-9 in tRNA yielding 1-methylguanosine-9	https://reactome.org/PathwayBrowser/#/R-HSA-6787591	1	0.0543414811143387	0.219875324062953
R-HSA-6787594	TRMT10C:HSD17B10 (TRMT10C:SDR5C1) methylates adenosine-9 in tRNA yielding 1-methyladenosine-9	https://reactome.org/PathwayBrowser/#/R-HSA-6787594	1	0.0543414811143387	0.219875324062953
R-HSA-6787820	IL34 dimer binds CSF1R	https://reactome.org/PathwayBrowser/#/R-HSA-6787820	1	0.0365622871852376	0.20284884658884
R-HSA-6788346	Expression of IL13-upregulated plasma membrane proteins	https://reactome.org/PathwayBrowser/#/R-HSA-6788346	1	0.12225244535793	0.298333866968181
R-HSA-6789615	Expression of STAT3-upregulated extracellular proteins	https://reactome.org/PathwayBrowser/#/R-HSA-6789615	2	0.05654022717064	0.225539587504861
R-HSA-6790022	Expression of STAT3-upregulated plasma membrane proteins	https://reactome.org/PathwayBrowser/#/R-HSA-6790022	1	0.12225244535793	0.298333866968181
R-HSA-6790036	Expression of STAT3-upregulated nuclear proteins	https://reactome.org/PathwayBrowser/#/R-HSA-6790036	2	0.0517688814216272	0.219875324062953
R-HSA-6790041	Expression of STAT3-upregulated cytosolic proteins	https://reactome.org/PathwayBrowser/#/R-HSA-6790041	1	0.215125804560436	0.400464959258659
R-HSA-6790901	rRNA modification in the nucleus and cytosol	https://reactome.org/PathwayBrowser/#/R-HSA-6790901	7	0.000110629498784691	0.0104114650522926
R-HSA-6790906	EMG1 of the SSU processome methylates pseudouridine-1248 of 18S rRNA yielding N(1)-methylpseudouridine-1248	https://reactome.org/PathwayBrowser/#/R-HSA-6790906	6	0.000235596284495935	0.0187078174657554
R-HSA-6790907	Box C/D snoRNP methylates ribonucleotides in pre-rRNA yielding 2'-O-methylribonucleotides	https://reactome.org/PathwayBrowser/#/R-HSA-6790907	1	0.0717941817199781	0.236613509403974
R-HSA-6790994	DIMT1 dimethylates adenosine-1850,1851 of 18S rRNA yielding 6-dimethyladenosine-1850,1851	https://reactome.org/PathwayBrowser/#/R-HSA-6790994	1	0.0365622871852376	0.20284884658884
R-HSA-6791035	Release of NS1 homodimer	https://reactome.org/PathwayBrowser/#/R-HSA-6791035	1	0.12225244535793	0.298333866968181
R-HSA-6791219	32S pre-rRNA is nucleolytically processed at site 4 (4a) to yield 12S pre-rRNA and 28S rRNA	https://reactome.org/PathwayBrowser/#/R-HSA-6791219	2	0.019795661689095	0.170511106277933
R-HSA-6791221	30S pre-rRNA is nucleolytically processed at site 1 to yield 21S pre-rRNA	https://reactome.org/PathwayBrowser/#/R-HSA-6791221	6	0.000953130447957907	0.0306570185855828
R-HSA-6791222	21S pre-rRNA is nucleolytically processed at site E (site2a) to yield 18SE pre-rRNA	https://reactome.org/PathwayBrowser/#/R-HSA-6791222	6	0.000874107616483346	0.0298177684411664
R-HSA-6791223	18SE pre-rRNA in pre-40S particles is nucleolytically processed during translocation from the nucleus to the cytosol	https://reactome.org/PathwayBrowser/#/R-HSA-6791223	3	0.0708286925241839	0.236613509403974
R-HSA-6791226	Major pathway of rRNA processing in the nucleolus and cytosol	https://reactome.org/PathwayBrowser/#/R-HSA-6791226	11	0.000575204915713058	0.0237634193507776
R-HSA-6791227	47S pre-rRNA is nucleolytically processed at A' (01,A1), site A0, and site 02 (site 6) to yield 45S pre-rRNA	https://reactome.org/PathwayBrowser/#/R-HSA-6791227	6	0.000330254880977338	0.0200183089680626
R-HSA-6791228	45S pre-rRNA is nucleolytically processed at site 2 (site 2b) to yield 30S pre-rRNA and 32S pre-rRNA	https://reactome.org/PathwayBrowser/#/R-HSA-6791228	6	0.000452398790207382	0.0217287604805716
R-HSA-6791312	TP53 Regulates Transcription of Cell Cycle Genes	https://reactome.org/PathwayBrowser/#/R-HSA-6791312	1	0.599305209554717	0.733896162640258
R-HSA-6794348	NRXNs bind SYTs	https://reactome.org/PathwayBrowser/#/R-HSA-6794348	1	0.15436534664821	0.332408767655171
R-HSA-6794361	Neurexins and neuroligins	https://reactome.org/PathwayBrowser/#/R-HSA-6794361	1	0.648500286127803	0.759023135444839
R-HSA-6794362	Protein-protein interactions at synapses	https://reactome.org/PathwayBrowser/#/R-HSA-6794362	2	0.479328738812679	0.635395599694946
R-HSA-6796648	TP53 Regulates Transcription of DNA Repair Genes	https://reactome.org/PathwayBrowser/#/R-HSA-6796648	2	0.317633208773604	0.488562944003467
R-HSA-6797269	Expression of HSPA8, ALOX15	https://reactome.org/PathwayBrowser/#/R-HSA-6797269	1	0.0717941817199781	0.236613509403974
R-HSA-6797606	CDK12 phosphorylates RNA Pol II CTD at DNA repair genes	https://reactome.org/PathwayBrowser/#/R-HSA-6797606	1	0.621176113234808	0.738609501043354
R-HSA-6797616	CCNK:CDK12 binds RNA Pol II at DNA repair genes	https://reactome.org/PathwayBrowser/#/R-HSA-6797616	1	0.621176113234808	0.738609501043354
R-HSA-6797712	CDK12 stimulates expression of DNA repair genes	https://reactome.org/PathwayBrowser/#/R-HSA-6797712	1	0.621176113234808	0.738609501043354
R-HSA-6797993	TP53 and CREBBP bind BNIP3L gene	https://reactome.org/PathwayBrowser/#/R-HSA-6797993	1	0.0543414811143387	0.219875324062953
R-HSA-6798004	TP53 stimulates BNIP3L expression	https://reactome.org/PathwayBrowser/#/R-HSA-6798004	1	0.0543414811143387	0.219875324062953
R-HSA-6798044	BTG2 binds CCR4-NOT complex	https://reactome.org/PathwayBrowser/#/R-HSA-6798044	1	0.215125804560436	0.400464959258659
R-HSA-6798695	Neutrophil degranulation	https://reactome.org/PathwayBrowser/#/R-HSA-6798695	15	0.0307573315150461	0.20284884658884
R-HSA-6798743	Exocytosis of secretory granule membrane proteins	https://reactome.org/PathwayBrowser/#/R-HSA-6798743	1	0.739532090146251	0.80374296024877
R-HSA-6798745	Exocytosis of tertiary granule lumen proteins	https://reactome.org/PathwayBrowser/#/R-HSA-6798745	2	0.269713902441063	0.442581675645933
R-HSA-6798747	Exocytosis of tertiary granule membrane proteins	https://reactome.org/PathwayBrowser/#/R-HSA-6798747	2	0.371450376942887	0.538173542993803
R-HSA-6798748	Exocytosis of secretory granule lumen proteins	https://reactome.org/PathwayBrowser/#/R-HSA-6798748	7	0.00276108044616398	0.0632063550784024
R-HSA-6798749	Exocytosis of specific granule lumen proteins	https://reactome.org/PathwayBrowser/#/R-HSA-6798749	1	0.685852441139731	0.776627028937637
R-HSA-6798751	Exocytosis of azurophil granule lumen proteins	https://reactome.org/PathwayBrowser/#/R-HSA-6798751	2	0.49128150635912	0.648491588394039
R-HSA-6799350	Exocytosis of specific granule membrane proteins	https://reactome.org/PathwayBrowser/#/R-HSA-6799350	4	0.0821061047153255	0.260324733442162
R-HSA-6800138	N6AMT1:TRMT112 transfers CH3 group from AdoMet to ETF1 dimer	https://reactome.org/PathwayBrowser/#/R-HSA-6800138	1	0.0889263552254218	0.260324733442162
R-HSA-6800200	HPN heterodimer cleaves pro-HGF to form HGF dimer	https://reactome.org/PathwayBrowser/#/R-HSA-6800200	1	0.0717941817199781	0.236613509403974
R-HSA-6800298	HGF dimer binds MET	https://reactome.org/PathwayBrowser/#/R-HSA-6800298	1	0.0365622871852376	0.20284884658884
R-HSA-6800299	HGFAC cleaves pro-HGF to form HGF dimer	https://reactome.org/PathwayBrowser/#/R-HSA-6800299	1	0.0543414811143387	0.219875324062953
R-HSA-6800426	Exocytosis of ficolin-rich granule membrane proteins	https://reactome.org/PathwayBrowser/#/R-HSA-6800426	2	0.297151150720707	0.468625215734917
R-HSA-6800434	Exocytosis of ficolin-rich granule lumen proteins	https://reactome.org/PathwayBrowser/#/R-HSA-6800434	7	0.00802844543645214	0.130771024705288
R-HSA-6801195	STEAP3 binds BNIP3L	https://reactome.org/PathwayBrowser/#/R-HSA-6801195	1	0.0365622871852376	0.20284884658884
R-HSA-6802910	Activated MAP2Ks phosphorylate MAPKs downstream of high kinase activity BRAF mutants	https://reactome.org/PathwayBrowser/#/R-HSA-6802910	2	0.099437140092186	0.283732995408684
R-HSA-6802911	High kinase activity BRAF complexes phosphorylate MAP2Ks	https://reactome.org/PathwayBrowser/#/R-HSA-6802911	2	0.099437140092186	0.283732995408684
R-HSA-6802912	High kinase activity BRAF mutants bind MAP2Ks and MAPKs	https://reactome.org/PathwayBrowser/#/R-HSA-6802912	2	0.142177108963393	0.320276625776579
R-HSA-6802914	RAS:GTP:moderate kinase activity p-RAF complexes bind MAP2Ks and MAPKs	https://reactome.org/PathwayBrowser/#/R-HSA-6802914	2	0.142177108963393	0.320276625776579
R-HSA-6802918	Activated MAP2Ks phosphorylate MAPKs downstream of inactive BRAF mutants	https://reactome.org/PathwayBrowser/#/R-HSA-6802918	2	0.12958711402999	0.308026994153605
R-HSA-6802919	RAS:GTP:moderate kinase activity p-RAF complexes phosphorylate MAP2Ks	https://reactome.org/PathwayBrowser/#/R-HSA-6802919	2	0.12958711402999	0.308026994153605
R-HSA-6802921	Activated MAP2Ks phosphorylate MAPKs downstream of moderate kinase activity BRAF mutants	https://reactome.org/PathwayBrowser/#/R-HSA-6802921	2	0.12958711402999	0.308026994153605
R-HSA-6802922	Activated MAP2Ks phosphorylate MAPKs downstream of oncogenic RAS	https://reactome.org/PathwayBrowser/#/R-HSA-6802922	2	0.12958711402999	0.308026994153605
R-HSA-6802925	Mutant RAS:p-RAF complexes bind MAP2Ks and MAPKs	https://reactome.org/PathwayBrowser/#/R-HSA-6802925	2	0.142177108963393	0.320276625776579
R-HSA-6802926	Mutant RAS:p-RAF complexes phosphorylate MAP2Ks	https://reactome.org/PathwayBrowser/#/R-HSA-6802926	2	0.12958711402999	0.308026994153605
R-HSA-6802932	Dissociation of BRAF/RAF fusion complex	https://reactome.org/PathwayBrowser/#/R-HSA-6802932	2	0.249115667409796	0.426551826744131
R-HSA-6802933	p-BRAF and RAF fusion dimers phosphorylate MAP2Ks	https://reactome.org/PathwayBrowser/#/R-HSA-6802933	2	0.249115667409796	0.426551826744131
R-HSA-6802934	p-BRAF and RAF fusion dimers bind MAP2Ks and MAPKs	https://reactome.org/PathwayBrowser/#/R-HSA-6802934	2	0.297151150720707	0.468625215734917
R-HSA-6802935	MAPKs are phosphorylated downstream of BRAF and RAF fusion dimers	https://reactome.org/PathwayBrowser/#/R-HSA-6802935	2	0.249115667409796	0.426551826744131
R-HSA-6802942	RAS:GTP:p-RAF complexes paradoxically bind MAP2Ks and MAPKs	https://reactome.org/PathwayBrowser/#/R-HSA-6802942	2	0.142177108963393	0.320276625776579
R-HSA-6802943	RAS:GTP:inactive p-RAF complexes phosphorylate MAP2Ks	https://reactome.org/PathwayBrowser/#/R-HSA-6802943	2	0.12958711402999	0.308026994153605
R-HSA-6802946	Signaling by moderate kinase activity BRAF mutants	https://reactome.org/PathwayBrowser/#/R-HSA-6802946	2	0.201398715386952	0.388575653605349
R-HSA-6802948	Signaling by high-kinase activity BRAF mutants	https://reactome.org/PathwayBrowser/#/R-HSA-6802948	2	0.142177108963393	0.320276625776579
R-HSA-6802949	Signaling by RAS mutants	https://reactome.org/PathwayBrowser/#/R-HSA-6802949	2	0.201398715386952	0.388575653605349
R-HSA-6802952	Signaling by BRAF and RAF fusions	https://reactome.org/PathwayBrowser/#/R-HSA-6802952	2	0.337975911089727	0.506664772907962
R-HSA-6802955	Paradoxical activation of RAF signaling by kinase inactive BRAF	https://reactome.org/PathwayBrowser/#/R-HSA-6802955	2	0.201398715386952	0.388575653605349
R-HSA-6802957	Oncogenic MAPK signaling	https://reactome.org/PathwayBrowser/#/R-HSA-6802957	3	0.192764973001257	0.380587254387096
R-HSA-6803204	TP53 Regulates Transcription of Genes Involved in Cytochrome C Release	https://reactome.org/PathwayBrowser/#/R-HSA-6803204	1	0.311186949795457	0.480100813254558
R-HSA-6803205	TP53 regulates transcription of several additional cell death genes whose specific roles in p53-dependent apoptosis remain uncertain	https://reactome.org/PathwayBrowser/#/R-HSA-6803205	1	0.229624445612119	0.414106257132998
R-HSA-6803227	Dissociation of high activity BRAF complexes	https://reactome.org/PathwayBrowser/#/R-HSA-6803227	2	0.099437140092186	0.283732995408684
R-HSA-6803230	Dissociation of moderate activity BRAF complexes	https://reactome.org/PathwayBrowser/#/R-HSA-6803230	2	0.12958711402999	0.308026994153605
R-HSA-6803233	Dissociation of oncogenic RAS:RAF complex	https://reactome.org/PathwayBrowser/#/R-HSA-6803233	2	0.12958711402999	0.308026994153605
R-HSA-6803234	Dissociation of paradoxically activated RAS:BRAF complexes	https://reactome.org/PathwayBrowser/#/R-HSA-6803234	2	0.12958711402999	0.308026994153605
R-HSA-6804115	TP53 regulates transcription of additional cell cycle genes whose exact role in the p53 pathway remain uncertain	https://reactome.org/PathwayBrowser/#/R-HSA-6804115	1	0.323919285926698	0.491683934014182
R-HSA-6804596	APAF1:CYCS binds APIP	https://reactome.org/PathwayBrowser/#/R-HSA-6804596	1	0.0717941817199781	0.236613509403974
R-HSA-6804652	UACA binds apoptosome	https://reactome.org/PathwayBrowser/#/R-HSA-6804652	1	0.0717941817199781	0.236613509403974
R-HSA-6805567	Keratinization	https://reactome.org/PathwayBrowser/#/R-HSA-6805567	2	0.910203995171798	0.919613658740174
R-HSA-6806394	TP53 and AP-1 stimulate MSH2 expression	https://reactome.org/PathwayBrowser/#/R-HSA-6806394	1	0.0889263552254218	0.260324733442162
R-HSA-6806412	TP53 and AP-1 bind the MSH2 promoter	https://reactome.org/PathwayBrowser/#/R-HSA-6806412	1	0.0889263552254218	0.260324733442162
R-HSA-6806667	Metabolism of fat-soluble vitamins	https://reactome.org/PathwayBrowser/#/R-HSA-6806667	4	0.0116193861782679	0.162548795908419
R-HSA-6806831	CYB5Rs reduce MetHb to HbA	https://reactome.org/PathwayBrowser/#/R-HSA-6806831	1	0.12225244535793	0.298333866968181
R-HSA-6806834	Signaling by MET	https://reactome.org/PathwayBrowser/#/R-HSA-6806834	2	0.429873854298698	0.587579055284019
R-HSA-6806942	MET Receptor Activation	https://reactome.org/PathwayBrowser/#/R-HSA-6806942	1	0.105743859367188	0.283732995408684
R-HSA-6806957	MET receptor dimerizes	https://reactome.org/PathwayBrowser/#/R-HSA-6806957	1	0.0365622871852376	0.20284884658884
R-HSA-6806974	MET dimers autophosphorylate	https://reactome.org/PathwayBrowser/#/R-HSA-6806974	1	0.0365622871852376	0.20284884658884
R-HSA-6807004	Negative regulation of MET activity	https://reactome.org/PathwayBrowser/#/R-HSA-6807004	1	0.323919285926698	0.491683934014182
R-HSA-6807008	PTPRJ dephosphorylates MET	https://reactome.org/PathwayBrowser/#/R-HSA-6807008	1	0.0543414811143387	0.219875324062953
R-HSA-6807027	PTPN1 and PTPN2 dephosphorylate MET	https://reactome.org/PathwayBrowser/#/R-HSA-6807027	1	0.0717941817199781	0.236613509403974
R-HSA-6807070	PTEN Regulation	https://reactome.org/PathwayBrowser/#/R-HSA-6807070	2	0.730548387866843	0.801127416230221
R-HSA-6807878	COPI-mediated anterograde transport	https://reactome.org/PathwayBrowser/#/R-HSA-6807878	2	0.564630250361957	0.720605457644266
R-HSA-6809003	ERGIC-to-Golgi vesicles bind dynein:dynactin	https://reactome.org/PathwayBrowser/#/R-HSA-6809003	2	0.397741845926332	0.557760502482787
R-HSA-6809006	Vesicle is tethered through binding GOLGA2:GORASP1, GOLGB1 and the COG complex	https://reactome.org/PathwayBrowser/#/R-HSA-6809006	2	0.473288682017728	0.630307411429269
R-HSA-6809371	Formation of the cornified envelope	https://reactome.org/PathwayBrowser/#/R-HSA-6809371	2	0.687718638870531	0.777700516853591
R-HSA-6809583	Retinoid metabolism disease events	https://reactome.org/PathwayBrowser/#/R-HSA-6809583	1	0.0184505232237929	0.162787428859923
R-HSA-6810139	HOXA2 chromatin is activated	https://reactome.org/PathwayBrowser/#/R-HSA-6810139	1	0.744369832696667	0.80486967867329
R-HSA-6810158	HOXB3 chromatin is activated	https://reactome.org/PathwayBrowser/#/R-HSA-6810158	1	0.744369832696667	0.80486967867329
R-HSA-6810159	HOXB2 chromatin is activated	https://reactome.org/PathwayBrowser/#/R-HSA-6810159	1	0.744369832696667	0.80486967867329
R-HSA-6810161	HOXA3 chromatin is activated	https://reactome.org/PathwayBrowser/#/R-HSA-6810161	1	0.749118161282563	0.807941106884122
R-HSA-6810843	Envoplakin binds periplakin	https://reactome.org/PathwayBrowser/#/R-HSA-6810843	1	0.0365622871852376	0.20284884658884
R-HSA-6810894	Envoplakin, periplakin, involucrin, SPR binding mediated by TGM1 crosslinking	https://reactome.org/PathwayBrowser/#/R-HSA-6810894	1	0.0889263552254218	0.260324733442162
R-HSA-6810937	Lamellar bodies bind the early cornified envelope	https://reactome.org/PathwayBrowser/#/R-HSA-6810937	1	0.799693351216894	0.840372541539342
R-HSA-6811423	Retrograde vesicle is tethered at the ER by the NRZ complex and t-SNAREs	https://reactome.org/PathwayBrowser/#/R-HSA-6811423	2	0.485326514001277	0.641630942808139
R-HSA-6811426	Retrograde COPI vesicles bind kinesin and microtubules	https://reactome.org/PathwayBrowser/#/R-HSA-6811426	2	0.448716865164197	0.605506102025645
R-HSA-6811434	COPI-dependent Golgi-to-ER retrograde traffic	https://reactome.org/PathwayBrowser/#/R-HSA-6811434	2	0.553850105561735	0.710415506427243
R-HSA-6811436	COPI-independent Golgi-to-ER retrograde traffic	https://reactome.org/PathwayBrowser/#/R-HSA-6811436	2	0.25597898498635	0.430728811721756
R-HSA-6811442	Intra-Golgi and retrograde Golgi-to-ER traffic	https://reactome.org/PathwayBrowser/#/R-HSA-6811442	3	0.727576109267336	0.801127416230221
R-HSA-6811454	MAPKs phosphorylate PP2A	https://reactome.org/PathwayBrowser/#/R-HSA-6811454	2	0.0111970651401714	0.158948282241204
R-HSA-6811472	IER3 recruits MAPKs to PP2A-B56-beta,gamma	https://reactome.org/PathwayBrowser/#/R-HSA-6811472	2	0.0111970651401714	0.158948282241204
R-HSA-6811504	AKT1 dephosphorylation by PP2A-B56-beta,gamma	https://reactome.org/PathwayBrowser/#/R-HSA-6811504	1	0.12225244535793	0.298333866968181
R-HSA-6811539	Reinforcement of the Cornified Envelope	https://reactome.org/PathwayBrowser/#/R-HSA-6811539	1	0.799693351216894	0.840372541539342
R-HSA-6811558	PI5P, PP2A and IER3 Regulate PI3K/AKT Signaling	https://reactome.org/PathwayBrowser/#/R-HSA-6811558	10	2.49898803271387e-05	0.00317496429556298
R-HSA-6814119	TRiC/CCT binds unfolded G-protein beta subunit	https://reactome.org/PathwayBrowser/#/R-HSA-6814119	2	0.0266434708885704	0.20284884658884
R-HSA-6814120	ATP hydrolysis promotes folding of G-protein beta by TRiC/CCT	https://reactome.org/PathwayBrowser/#/R-HSA-6814120	2	0.0266434708885704	0.20284884658884
R-HSA-6814121	PDCL binds G-protein beta and TRiC/CCT	https://reactome.org/PathwayBrowser/#/R-HSA-6814121	2	0.0303747388062827	0.20284884658884
R-HSA-6814122	Cooperation of PDCL (PhLP1) and TRiC/CCT in G-protein beta folding	https://reactome.org/PathwayBrowser/#/R-HSA-6814122	2	0.155013287850873	0.332676321308334
R-HSA-6814124	ATP binds G-protein beta associated TRiC/CCT	https://reactome.org/PathwayBrowser/#/R-HSA-6814124	2	0.0266434708885704	0.20284884658884
R-HSA-6814187	EVL:PPL heterodimer binds the inner surface of the plasma membrane	https://reactome.org/PathwayBrowser/#/R-HSA-6814187	1	0.0365622871852376	0.20284884658884
R-HSA-6814298	Late envelope proteins bind cornified envelope:CDSN	https://reactome.org/PathwayBrowser/#/R-HSA-6814298	1	0.859827625420177	0.878143889144964
R-HSA-6814374	Kazrin binds periplakin	https://reactome.org/PathwayBrowser/#/R-HSA-6814374	1	0.0365622871852376	0.20284884658884
R-HSA-6814387	CASP14 cleaves filaggrin	https://reactome.org/PathwayBrowser/#/R-HSA-6814387	1	0.862439048841305	0.879397120026387
R-HSA-6814734	CDSN binds the cornified envelope	https://reactome.org/PathwayBrowser/#/R-HSA-6814734	1	0.799693351216894	0.840372541539342
R-HSA-6814764	Plasma membrane resorption	https://reactome.org/PathwayBrowser/#/R-HSA-6814764	1	0.857166878674446	0.87577846349488
R-HSA-68825	Ubiquitinated geminin is degraded by the proteasome	https://reactome.org/PathwayBrowser/#/R-HSA-68825	1	0.606731641355501	0.735897422761016
R-HSA-68827	CDT1 association with the CDC6:ORC:origin complex	https://reactome.org/PathwayBrowser/#/R-HSA-68827	1	0.667698163417566	0.770840996476163
R-HSA-68867	Assembly of the pre-replicative complex	https://reactome.org/PathwayBrowser/#/R-HSA-68867	1	0.719253005595962	0.795656024039765
R-HSA-68875	Mitotic Prophase	https://reactome.org/PathwayBrowser/#/R-HSA-68875	3	0.484320751604088	0.641302256292854
R-HSA-68877	Mitotic Prometaphase	https://reactome.org/PathwayBrowser/#/R-HSA-68877	4	0.518158544751105	0.677981906391636
R-HSA-68882	Mitotic Anaphase	https://reactome.org/PathwayBrowser/#/R-HSA-68882	5	0.437757416632479	0.596264175051988
R-HSA-68886	M Phase	https://reactome.org/PathwayBrowser/#/R-HSA-68886	8	0.500920620905572	0.659160692760776
R-HSA-68948	Ubiquitinated Orc1 is degraded by the proteasome	https://reactome.org/PathwayBrowser/#/R-HSA-68948	1	0.606731641355501	0.735897422761016
R-HSA-68949	Orc1 removal from chromatin	https://reactome.org/PathwayBrowser/#/R-HSA-68949	1	0.734603258487373	0.801127416230221
R-HSA-69002	DNA Replication Pre-Initiation	https://reactome.org/PathwayBrowser/#/R-HSA-69002	1	0.795897948086671	0.839160450659018
R-HSA-69015	Cytoplasmic phosphorylated Cdc6 is ubiquitinated by the anaphase-promoting complex	https://reactome.org/PathwayBrowser/#/R-HSA-69015	1	0.348685642048513	0.516925447167603
R-HSA-69016	Ubiquitinated Cdc6 is degraded by the proteasome	https://reactome.org/PathwayBrowser/#/R-HSA-69016	1	0.606731641355501	0.735897422761016
R-HSA-69017	CDK-mediated phosphorylation and removal of Cdc6	https://reactome.org/PathwayBrowser/#/R-HSA-69017	2	0.391214626516289	0.556518981630426
R-HSA-69052	Switching of origins to a post-replicative state	https://reactome.org/PathwayBrowser/#/R-HSA-69052	2	0.503061299853558	0.661634970459571
R-HSA-69202	Cyclin E associated events during G1/S transition	https://reactome.org/PathwayBrowser/#/R-HSA-69202	3	0.197475889255458	0.388036417547413
R-HSA-69206	G1/S Transition	https://reactome.org/PathwayBrowser/#/R-HSA-69206	3	0.436374408447887	0.595503422054823
R-HSA-69227	Cyclin D:CDK4/6 phosphorylates RB1 and prevents RB1 binding to E2F1/2/3:DP1/2 complexes	https://reactome.org/PathwayBrowser/#/R-HSA-69227	1	0.15436534664821	0.332408767655171
R-HSA-69231	Cyclin D associated events in G1	https://reactome.org/PathwayBrowser/#/R-HSA-69231	2	0.214945237487705	0.400464959258659
R-HSA-69236	G1 Phase	https://reactome.org/PathwayBrowser/#/R-HSA-69236	2	0.214945237487705	0.400464959258659
R-HSA-69239	Synthesis of DNA	https://reactome.org/PathwayBrowser/#/R-HSA-69239	2	0.653192658837606	0.762758523026819
R-HSA-69242	S Phase	https://reactome.org/PathwayBrowser/#/R-HSA-69242	4	0.350216481518316	0.51889217465775
R-HSA-69273	Cyclin A/B1/B2 associated events during G2/M transition	https://reactome.org/PathwayBrowser/#/R-HSA-69273	1	0.372549099616725	0.538173542993803
R-HSA-69275	G2/M Transition	https://reactome.org/PathwayBrowser/#/R-HSA-69275	4	0.498554937220383	0.656387614236783
R-HSA-69278	Cell Cycle, Mitotic	https://reactome.org/PathwayBrowser/#/R-HSA-69278	10	0.586324403710153	0.72604790927266
R-HSA-69306	DNA Replication	https://reactome.org/PathwayBrowser/#/R-HSA-69306	2	0.687718638870531	0.777700516853591
R-HSA-69481	G2/M Checkpoints	https://reactome.org/PathwayBrowser/#/R-HSA-69481	1	0.957280440153149	0.961062662358416
R-HSA-69541	Stabilization of p53	https://reactome.org/PathwayBrowser/#/R-HSA-69541	1	0.655019149616298	0.763137853817062
R-HSA-69563	p53-Dependent G1 DNA Damage Response	https://reactome.org/PathwayBrowser/#/R-HSA-69563	1	0.708531915218361	0.785922091928701
R-HSA-69580	p53-Dependent G1/S DNA damage checkpoint	https://reactome.org/PathwayBrowser/#/R-HSA-69580	1	0.708531915218361	0.785922091928701
R-HSA-69600	Proteolytic degradation of ubiquitinated-Cdc25A	https://reactome.org/PathwayBrowser/#/R-HSA-69600	1	0.606731641355501	0.735897422761016
R-HSA-69601	Ubiquitin Mediated Degradation of Phosphorylated Cdc25A	https://reactome.org/PathwayBrowser/#/R-HSA-69601	1	0.621176113234808	0.738609501043354
R-HSA-69610	p53-Independent DNA Damage Response	https://reactome.org/PathwayBrowser/#/R-HSA-69610	1	0.621176113234808	0.738609501043354
R-HSA-69613	p53-Independent G1/S DNA damage checkpoint	https://reactome.org/PathwayBrowser/#/R-HSA-69613	1	0.621176113234808	0.738609501043354
R-HSA-69615	G1/S DNA Damage Checkpoints	https://reactome.org/PathwayBrowser/#/R-HSA-69615	1	0.719253005595962	0.795656024039765
R-HSA-69618	Mitotic Spindle Checkpoint	https://reactome.org/PathwayBrowser/#/R-HSA-69618	3	0.33646854006472	0.505000921621059
R-HSA-69620	Cell Cycle Checkpoints	https://reactome.org/PathwayBrowser/#/R-HSA-69620	4	0.791714723958287	0.839160450659018
R-HSA-69656	Cyclin A:Cdk2-associated events at S phase entry	https://reactome.org/PathwayBrowser/#/R-HSA-69656	3	0.206980207059838	0.398436898590189
R-HSA-70171	Glycolysis	https://reactome.org/PathwayBrowser/#/R-HSA-70171	10	7.24716976336028e-07	0.000413281887837583
R-HSA-70263	Gluconeogenesis	https://reactome.org/PathwayBrowser/#/R-HSA-70263	5	0.0003170856936999	0.0200183089680626
R-HSA-70268	Pyruvate metabolism	https://reactome.org/PathwayBrowser/#/R-HSA-70268	2	0.111245033835502	0.296303596410914
R-HSA-70326	Glucose metabolism	https://reactome.org/PathwayBrowser/#/R-HSA-70326	10	6.40829674014871e-06	0.00162834820167179
R-HSA-70420	HK1,2,3,GCK phosphorylate Glc to form G6P	https://reactome.org/PathwayBrowser/#/R-HSA-70420	1	0.0717941817199781	0.236613509403974
R-HSA-70449	D-glyceraldehyde 3-phosphate + orthophosphate + NAD+ <=> 1,3-bisphospho-D-glycerate + NADH + H+	https://reactome.org/PathwayBrowser/#/R-HSA-70449	1	0.0365622871852376	0.20284884658884
R-HSA-70471	alpha-D-glucose 6-phosphate <=> D-fructose 6-phosphate	https://reactome.org/PathwayBrowser/#/R-HSA-70471	1	0.0184505232237929	0.162787428859923
R-HSA-70475	D-fructose 6-phosphate <=> alpha-D-Glucose 6-phosphate	https://reactome.org/PathwayBrowser/#/R-HSA-70475	1	0.0184505232237929	0.162787428859923
R-HSA-70482	1,3-bisphospho-D-glycerate + NADH + H+ <=> D-glyceraldehyde 3-phosphate + Orthophosphate + NAD+	https://reactome.org/PathwayBrowser/#/R-HSA-70482	1	0.0365622871852376	0.20284884658884
R-HSA-70486	ATP + 3-Phospho-D-glycerate <=> ADP + 1,3-bisphospho-D-glycerate	https://reactome.org/PathwayBrowser/#/R-HSA-70486	1	0.0365622871852376	0.20284884658884
R-HSA-70494	Phosphoenolpyruvate + H2O <=> 2-Phospho-D-glycerate	https://reactome.org/PathwayBrowser/#/R-HSA-70494	1	0.0543414811143387	0.219875324062953
R-HSA-70895	Branched-chain amino acid catabolism	https://reactome.org/PathwayBrowser/#/R-HSA-70895	1	0.323919285926698	0.491683934014182
R-HSA-70921	Histidine catabolism	https://reactome.org/PathwayBrowser/#/R-HSA-70921	1	0.138457759813983	0.31435929030884
R-HSA-71155	tyrosine + alpha-ketoglutarate <=> p-hydroxyphenylpyruvate + glutamate	https://reactome.org/PathwayBrowser/#/R-HSA-71155	1	0.0184505232237929	0.162787428859923
R-HSA-71288	Creatine metabolism	https://reactome.org/PathwayBrowser/#/R-HSA-71288	1	0.185309010704324	0.366435950349951
R-HSA-71291	Metabolism of amino acids and derivatives	https://reactome.org/PathwayBrowser/#/R-HSA-71291	8	0.383172857121436	0.550243272907932
R-HSA-71384	Ethanol oxidation	https://reactome.org/PathwayBrowser/#/R-HSA-71384	1	0.200355678796618	0.388036417547413
R-HSA-71387	Metabolism of carbohydrates	https://reactome.org/PathwayBrowser/#/R-HSA-71387	15	0.000331931192212497	0.0200183089680626
R-HSA-71406	Pyruvate metabolism and Citric Acid (TCA) cycle	https://reactome.org/PathwayBrowser/#/R-HSA-71406	2	0.269713902441063	0.442581675645933
R-HSA-71495	dihydroxyacetone phosphate + D-glyceraldehyde 3-phosphate <=> D-fructose 1,6-bisphosphate	https://reactome.org/PathwayBrowser/#/R-HSA-71495	1	0.0543414811143387	0.219875324062953
R-HSA-71496	D-fructose 1,6-bisphosphate <=> dihydroxyacetone phosphate + D-glyceraldehyde 3-phosphate	https://reactome.org/PathwayBrowser/#/R-HSA-71496	1	0.0543414811143387	0.219875324062953
R-HSA-71660	2-Phospho-D-glycerate <=> Phosphoenolpyruvate + H2O	https://reactome.org/PathwayBrowser/#/R-HSA-71660	1	0.0543414811143387	0.219875324062953
R-HSA-71707	ethanol + NAD+ => acetaldehyde + NADH + H+	https://reactome.org/PathwayBrowser/#/R-HSA-71707	1	0.105743859367188	0.283732995408684
R-HSA-71802	D-fructose 6-phosphate + ATP => D-fructose 2,6-bisphosphate + ADP	https://reactome.org/PathwayBrowser/#/R-HSA-71802	2	0.00198337929742059	0.0484592961033243
R-HSA-71850	1,3-bisphospho-D-glycerate + ADP <=> 3-phospho-D-glycerate + ADP	https://reactome.org/PathwayBrowser/#/R-HSA-71850	1	0.0365622871852376	0.20284884658884
R-HSA-72086	mRNA Capping	https://reactome.org/PathwayBrowser/#/R-HSA-72086	1	0.417697168611808	0.573402758207782
R-HSA-72107	Formation of the Spliceosomal E complex	https://reactome.org/PathwayBrowser/#/R-HSA-72107	1	0.734603258487373	0.801127416230221
R-HSA-72124	Formation of the Spliceosomal A Complex	https://reactome.org/PathwayBrowser/#/R-HSA-72124	3	0.326337926344773	0.494764123414122
R-HSA-72127	Formation of the Spliceosomal B Complex	https://reactome.org/PathwayBrowser/#/R-HSA-72127	3	0.498330480323936	0.656387614236783
R-HSA-72130	Formation of an intermediate Spliceosomal C (Bact) complex	https://reactome.org/PathwayBrowser/#/R-HSA-72130	3	0.590561136011273	0.729553338693211
R-HSA-72139	Formation of the active Spliceosomal C (B*) complex	https://reactome.org/PathwayBrowser/#/R-HSA-72139	3	0.512148083303839	0.671847330756353
R-HSA-72143	Lariat Formation and 5'-Splice Site Cleavage	https://reactome.org/PathwayBrowser/#/R-HSA-72143	3	0.525764234356114	0.683082264720055
R-HSA-72160	Cleavage at the 3'-Splice Site and Exon Ligation	https://reactome.org/PathwayBrowser/#/R-HSA-72160	3	0.561028281508192	0.716728438065518
R-HSA-72163	mRNA Splicing - Major Pathway	https://reactome.org/PathwayBrowser/#/R-HSA-72163	3	0.649421757501464	0.759751696966492
R-HSA-72172	mRNA Splicing	https://reactome.org/PathwayBrowser/#/R-HSA-72172	3	0.678271031582927	0.773002238670659
R-HSA-72202	Transport of Mature Transcript to Cytoplasm	https://reactome.org/PathwayBrowser/#/R-HSA-72202	3	0.202214715164465	0.389854014592493
R-HSA-72203	Processing of Capped Intron-Containing Pre-mRNA	https://reactome.org/PathwayBrowser/#/R-HSA-72203	6	0.289170947921647	0.463293429173332
R-HSA-72306	tRNA processing	https://reactome.org/PathwayBrowser/#/R-HSA-72306	6	0.0148029563950164	0.162787428859923
R-HSA-72312	rRNA processing	https://reactome.org/PathwayBrowser/#/R-HSA-72312	12	0.000378423437343897	0.0213683100953521
R-HSA-72613	Eukaryotic Translation Initiation	https://reactome.org/PathwayBrowser/#/R-HSA-72613	2	0.653192658837606	0.762758523026819
R-HSA-72619	eIF2:GTP is hydrolyzed, eIFs are released	https://reactome.org/PathwayBrowser/#/R-HSA-72619	2	0.297151150720707	0.468625215734917
R-HSA-72621	Ribosomal scanning	https://reactome.org/PathwayBrowser/#/R-HSA-72621	2	0.290301459956237	0.464518897826699
R-HSA-72622	Release of eIF4E from the inactive eIF4E:4E-BP complex	https://reactome.org/PathwayBrowser/#/R-HSA-72622	1	0.0365622871852376	0.20284884658884
R-HSA-72631	Formation of the cap-binding eIF4F complex	https://reactome.org/PathwayBrowser/#/R-HSA-72631	1	0.0717941817199781	0.236613509403974
R-HSA-72635	eIF4F binds to mRNP	https://reactome.org/PathwayBrowser/#/R-HSA-72635	1	0.0717941817199781	0.236613509403974
R-HSA-72647	Cap-bound mRNA is activated by helicases	https://reactome.org/PathwayBrowser/#/R-HSA-72647	1	0.105743859367188	0.283732995408684
R-HSA-72649	Translation initiation complex formation	https://reactome.org/PathwayBrowser/#/R-HSA-72649	2	0.297151150720707	0.468625215734917
R-HSA-72662	Activation of the mRNA upon binding of the cap-binding complex and eIFs, and subsequent binding to 43S	https://reactome.org/PathwayBrowser/#/R-HSA-72662	2	0.303990966368089	0.476453823204317
R-HSA-72676	eIF3 and eIF1A bind to the 40S subunit	https://reactome.org/PathwayBrowser/#/R-HSA-72676	1	0.599305209554717	0.733896162640258
R-HSA-72689	Formation of a pool of free 40S subunits	https://reactome.org/PathwayBrowser/#/R-HSA-72689	1	0.851693690481567	0.872290877675801
R-HSA-72691	Formation of the 43S pre-initiation complex	https://reactome.org/PathwayBrowser/#/R-HSA-72691	1	0.621176113234808	0.738609501043354
R-HSA-72695	Formation of the ternary complex, and subsequently, the 43S complex	https://reactome.org/PathwayBrowser/#/R-HSA-72695	1	0.621176113234808	0.738609501043354
R-HSA-72697	Start codon recognition	https://reactome.org/PathwayBrowser/#/R-HSA-72697	2	0.297151150720707	0.468625215734917
R-HSA-72702	Ribosomal scanning and start codon recognition	https://reactome.org/PathwayBrowser/#/R-HSA-72702	2	0.297151150720707	0.468625215734917
R-HSA-72706	GTP hydrolysis and joining of the 60S ribosomal subunit	https://reactome.org/PathwayBrowser/#/R-HSA-72706	2	0.620560795568375	0.738609501043354
R-HSA-72737	Cap-dependent Translation Initiation	https://reactome.org/PathwayBrowser/#/R-HSA-72737	2	0.653192658837606	0.762758523026819
R-HSA-72764	Eukaryotic Translation Termination	https://reactome.org/PathwayBrowser/#/R-HSA-72764	1	0.827633883375313	0.853843969815944
R-HSA-72766	Translation	https://reactome.org/PathwayBrowser/#/R-HSA-72766	8	0.172372613789584	0.355230179756149
R-HSA-73718	UBF-1 Binds rDNA Promoter	https://reactome.org/PathwayBrowser/#/R-HSA-73718	1	0.673862692181116	0.77199508603797
R-HSA-73728	RNA Polymerase I Promoter Opening	https://reactome.org/PathwayBrowser/#/R-HSA-73728	1	0.679913421262859	0.773002238670659
R-HSA-73729	Formation of SL1	https://reactome.org/PathwayBrowser/#/R-HSA-73729	1	0.0889263552254218	0.260324733442162
R-HSA-73736	Acetylation of SL1	https://reactome.org/PathwayBrowser/#/R-HSA-73736	1	0.12225244535793	0.298333866968181
R-HSA-73739	Recruitment of Acetylated SL1 to phosUBF-1:rDNA Promoter	https://reactome.org/PathwayBrowser/#/R-HSA-73739	1	0.323919285926698	0.491683934014182
R-HSA-73757	Binding of RRN3 to RNA Polymerase I	https://reactome.org/PathwayBrowser/#/R-HSA-73757	2	0.0266434708885704	0.20284884658884
R-HSA-73758	Recruitment of Active RNA Polymerase I to SL1:phos.UBF-1:rDNA Promoter	https://reactome.org/PathwayBrowser/#/R-HSA-73758	4	0.00211642646172226	0.0502601835442641
R-HSA-73762	RNA Polymerase I Transcription Initiation	https://reactome.org/PathwayBrowser/#/R-HSA-73762	4	0.0108035399355983	0.158948282241204
R-HSA-73769	Loss of Rrn3 from RNA Polymerase I promoter escape complex	https://reactome.org/PathwayBrowser/#/R-HSA-73769	4	0.00211642646172226	0.0502601835442641
R-HSA-73772	RNA Polymerase I Promoter Escape	https://reactome.org/PathwayBrowser/#/R-HSA-73772	5	0.0242472458351363	0.19507095620575
R-HSA-73776	RNA Polymerase II Promoter Escape	https://reactome.org/PathwayBrowser/#/R-HSA-73776	1	0.58403115076797	0.72462068071358
R-HSA-73779	RNA Polymerase II Transcription Pre-Initiation And Promoter Opening	https://reactome.org/PathwayBrowser/#/R-HSA-73779	1	0.58403115076797	0.72462068071358
R-HSA-73854	RNA Polymerase I Promoter Clearance	https://reactome.org/PathwayBrowser/#/R-HSA-73854	5	0.0494330805991142	0.219875324062953
R-HSA-73857	RNA Polymerase II Transcription	https://reactome.org/PathwayBrowser/#/R-HSA-73857	27	0.368976083660264	0.53698065783547
R-HSA-73863	RNA Polymerase I Transcription Termination	https://reactome.org/PathwayBrowser/#/R-HSA-73863	3	0.01902857942531	0.16615677085812
R-HSA-73864	RNA Polymerase I Transcription	https://reactome.org/PathwayBrowser/#/R-HSA-73864	5	0.0510677361681271	0.219875324062953
R-HSA-73865	Assembly of RNA Polymerase I Holoenzyme (human)	https://reactome.org/PathwayBrowser/#/R-HSA-73865	1	0.215125804560436	0.400464959258659
R-HSA-73887	Death Receptor Signalling	https://reactome.org/PathwayBrowser/#/R-HSA-73887	1	0.9288526771285	0.935479450092556
R-HSA-73894	DNA Repair	https://reactome.org/PathwayBrowser/#/R-HSA-73894	3	0.946023111459069	0.95126423673031
[truncated: 542 more rows]
