# Supplementary material for: Overexpression of NK4 gene in TU212 affects migratory activity in laryngeal squamous cell carcinoma
Source: Front Oncol. 2025 Aug 1;15:1553626. doi: 10.3389/fonc.2025.1553626 (PMC12355930; doi:10.3389/fonc.2025.1553626)
Supplement: Supplementary file 4 [file DataSheet4.xls]

id	PLV-NK4-TU212-1_tpm	PLV-NK4-TU212-2_tpm	PLV-NK4-TU212-3_tpm	WT-TU212-1_tpm	WT-TU212-2_tpm	WT-TU212-3_tpm	PLV-NK4-TU212-1_count	PLV-NK4-TU212-2_count	PLV-NK4-TU212-3_count	WT-TU212-1_count	WT-TU212-2_count	WT-TU212-3_count	Symbol	Description	KEGG_A_class	KEGG_B_class	Pathway	K_ID	GO Component	GO Function	GO Process	TF_family
ENSG00000000003	22.989	16.077	17.164	22.522	23.553	24.281	1126.00	606.00	702.00	880.00	1159.00	1048.00	TSPAN6	tetraspanin 6 [Source:HGNC Symbol;Acc:HGNC:11858]	-	-	-	-	GO:0016020//membrane;GO:0070062//extracellular exosome	GO:0005515//protein binding	GO:0039532//negative regulation of viral-induced cytoplasmic pattern recognition receptor signaling pathway;GO:0043123//positive regulation of I-kappaB kinase/NF-kappaB signaling;GO:1901223//negative regulation of NIK/NF-kappaB signaling	--
ENSG00000000005	0.000	0.000	0.000	0.000	0.000	0.000	0.00	0.00	0.00	0.00	0.00	0.00	TNMD	tenomodulin [Source:HGNC Symbol;Acc:HGNC:17757]	-	-	-	-	GO:0005634//nucleus;GO:0005635//nuclear envelope;GO:0005737//cytoplasm;GO:0016020//membrane	GO:0005515//protein binding	GO:0001886//endothelial cell morphogenesis;GO:0001937//negative regulation of endothelial cell proliferation;GO:0016525//negative regulation of angiogenesis	--
ENSG00000000419	51.333	40.924	40.006	69.437	70.133	51.278	708.28	433.00	460.18	767.00	972.37	627.00	DPM1	dolichyl-phosphate mannosyltransferase subunit 1, catalytic [Source:HGNC Symbol;Acc:HGNC:3005]	Metabolism;Metabolism	Global and overview maps;Glycan biosynthesis and metabolism	ko01100//Metabolic pathways;ko00510//N-Glycan biosynthesis	K00721;K00721	GO:0005634//nucleus;GO:0005783//endoplasmic reticulum;GO:0005789//endoplasmic reticulum membrane;GO:0016020//membrane;GO:0033185//dolichol-phosphate-mannose synthase complex	GO:0004169//dolichyl-phosphate-mannose-protein mannosyltransferase activity;GO:0004582//dolichyl-phosphate beta-D-mannosyltransferase activity;GO:0005515//protein binding;GO:0005537//mannose binding;GO:0016740//transferase activity;GO:0016757//glycosyltransferase activity;GO:0043178//alcohol binding;GO:0046872//metal ion binding	GO:0006486//protein glycosylation;GO:0006488//dolichol-linked oligosaccharide biosynthetic process;GO:0006506//GPI anchor biosynthetic process;GO:0018279//protein N-linked glycosylation via asparagine;GO:0019348//dolichol metabolic process;GO:0019673//GDP-mannose metabolic process;GO:0035268//protein mannosylation;GO:0035269//protein O-linked mannosylation	--
ENSG00000000457	3.130	2.870	1.778	2.179	2.526	2.400	145.64	87.49	73.55	86.07	128.78	94.31	SCYL3	SCY1 like pseudokinase 3 [Source:HGNC Symbol;Acc:HGNC:19285]	-	-	-	-	GO:0000139//Golgi membrane;GO:0005737//cytoplasm;GO:0005783//endoplasmic reticulum;GO:0005794//Golgi apparatus;GO:0005829//cytosol;GO:0030027//lamellipodium;GO:0042995//cell projection	GO:0004672//protein kinase activity;GO:0005515//protein binding;GO:0005524//ATP binding;GO:0042802//identical protein binding	GO:0006468//protein phosphorylation;GO:0006954//inflammatory response;GO:0008104//protein localization;GO:0016477//cell migration;GO:0021522//spinal cord motor neuron differentiation;GO:0048666//neuron development	--
ENSG00000000460	24.898	22.349	21.523	29.130	28.051	15.949	557.36	450.51	406.45	584.93	721.22	380.69	FIRRM	FIGNL1 interacting regulator of recombination and mitosis [Source:HGNC Symbol;Acc:HGNC:25565]	-	-	-	-	GO:0000775//chromosome, centromeric region;GO:0000776//kinetochore;GO:0005634//nucleus;GO:0005694//chromosome;GO:0005737//cytoplasm;GO:0005819//spindle;GO:0005856//cytoskeleton;GO:0030496//midbody;GO:0051233//spindle midzone	GO:0005515//protein binding;GO:0019901//protein kinase binding	GO:0000278//mitotic cell cycle;GO:0007059//chromosome segregation;GO:0036297//interstrand cross-link repair;GO:0045859//regulation of protein kinase activity	--
ENSG00000000938	0.000	0.000	0.544	0.048	0.038	0.169	0.00	0.00	8.00	1.00	1.00	3.00	FGR	FGR proto-oncogene, Src family tyrosine kinase [Source:HGNC Symbol;Acc:HGNC:3697]	Organismal Systems	Immune system	ko04062//Chemokine signaling pathway	K08891	GO:0005576//extracellular region;GO:0005737//cytoplasm;GO:0005739//mitochondrion;GO:0005743//mitochondrial inner membrane;GO:0005758//mitochondrial intermembrane space;GO:0005829//cytosol;GO:0005856//cytoskeleton;GO:0005886//plasma membrane;GO:0015629//actin cytoskeleton;GO:0016020//membrane;GO:0016235//aggresome;GO:0031234//extrinsic component of cytoplasmic side of plasma membrane;GO:0032587//r…	GO:0000166//nucleotide binding;GO:0001784//phosphotyrosine residue binding;GO:0004672//protein kinase activity;GO:0004713//protein tyrosine kinase activity;GO:0004715//non-membrane spanning protein tyrosine kinase activity;GO:0005102//signaling receptor binding;GO:0005515//protein binding;GO:0005524//ATP binding;GO:0016301//kinase activity;GO:0016740//transferase activity;GO:0019901//protein kina…	GO:0001819//positive regulation of cytokine production;GO:0002376//immune system process;GO:0002768//immune response-regulating cell surface receptor signaling pathway;GO:0002862//negative regulation of inflammatory response to antigenic stimulus;GO:0006468//protein phosphorylation;GO:0007169//transmembrane receptor protein tyrosine kinase signaling pathway;GO:0007229//integrin-mediated signaling…	--
ENSG00000000971	4.241	1.893	0.407	1.732	0.830	3.620	147.00	39.00	9.97	38.05	32.83	110.73	CFH	complement factor H [Source:HGNC Symbol;Acc:HGNC:4883]	Human Diseases;Organismal Systems	Infectious disease: bacterial;Immune system	ko05150//Staphylococcus aureus infection;ko04610//Complement and coagulation cascades	K04004;K04004	GO:0005576//extracellular region;GO:0005615//extracellular space;GO:0070062//extracellular exosome;GO:0072562//blood microparticle;GO:0106139//symbiont cell surface;GO:1905370//serine-type endopeptidase complex	GO:0001851//complement component C3b binding;GO:0005515//protein binding;GO:0008201//heparin binding;GO:0042802//identical protein binding;GO:0043395//heparan sulfate proteoglycan binding	GO:0002376//immune system process;GO:0006508//proteolysis;GO:0006956//complement activation;GO:0006957//complement activation, alternative pathway;GO:0030449//regulation of complement activation;GO:0030451//regulation of complement activation, alternative pathway;GO:0045087//innate immune response;GO:1903659//regulation of complement-dependent cytotoxicity	--
ENSG00000001036	75.432	69.326	64.821	76.080	73.732	68.453	2310.00	1654.00	1678.00	1878.00	2293.00	1863.00	FUCA2	alpha-L-fucosidase 2 [Source:HGNC Symbol;Acc:HGNC:4008]	Cellular Processes;Metabolism	Transport and catabolism;Glycan biosynthesis and metabolism	ko04142//Lysosome;ko00511//Other glycan degradation	K01206;K01206	GO:0005576//extracellular region;GO:0005615//extracellular space;GO:0005764//lysosome;GO:0005788//endoplasmic reticulum lumen;GO:0035578//azurophil granule lumen;GO:0070062//extracellular exosome	GO:0004560//alpha-L-fucosidase activity;GO:0005515//protein binding;GO:0015928//fucosidase activity;GO:0016787//hydrolase activity;GO:0016798//hydrolase activity, acting on glycosyl bonds	GO:0005975//carbohydrate metabolic process;GO:0006004//fucose metabolic process;GO:0008152//metabolic process;GO:0009617//response to bacterium;GO:0016139//glycoside catabolic process;GO:2000535//regulation of entry of bacterium into host cell	--
ENSG00000001084	22.229	27.743	29.534	24.047	25.131	24.984	881.00	838.00	905.00	777.00	940.00	793.00	GCLC	glutamate-cysteine ligase catalytic subunit [Source:HGNC Symbol;Acc:HGNC:4311]	Metabolism;Metabolism;Metabolism;Cellular Processes	Global and overview maps;Metabolism of other amino acids;Amino acid metabolism;Cell growth and death	ko01100//Metabolic pathways;ko00480//Glutathione metabolism;ko00270//Cysteine and methionine metabolism;ko04216//Ferroptosis	K11204;K11204;K11204;K11204	GO:0005739//mitochondrion;GO:0005829//cytosol;GO:0017109//glutamate-cysteine ligase complex	GO:0000166//nucleotide binding;GO:0000287//magnesium ion binding;GO:0003824//catalytic activity;GO:0004357//glutamate-cysteine ligase activity;GO:0005515//protein binding;GO:0005524//ATP binding;GO:0016595//glutamate binding;GO:0016874//ligase activity;GO:0043531//ADP binding;GO:0044877//protein-containing complex binding	GO:0006534//cysteine metabolic process;GO:0006536//glutamate metabolic process;GO:0006749//glutathione metabolic process;GO:0006750//glutathione biosynthetic process;GO:0006979//response to oxidative stress;GO:0007584//response to nutrient;GO:0009408//response to heat;GO:0009410//response to xenobiotic stimulus;GO:0009725//response to hormone;GO:0014823//response to activity;GO:0019852//L-ascorbi…	--
ENSG00000001167	14.866	10.868	12.547	13.569	13.961	14.698	720.00	409.00	472.00	537.00	759.00	650.00	NFYA	nuclear transcription factor Y subunit alpha [Source:HGNC Symbol;Acc:HGNC:7804]	Human Diseases;Human Diseases;Organismal Systems	Infectious disease: bacterial;Neurodegenerative disease;Immune system	ko05152//Tuberculosis;ko05017//Spinocerebellar ataxia;ko04612//Antigen processing and presentation	K08064;K08064;K08064	GO:0000785//chromatin;GO:0005634//nucleus;GO:0005654//nucleoplasm;GO:0016602//CCAAT-binding factor complex;GO:0032993//protein-DNA complex;GO:0090575//RNA polymerase II transcription regulator complex	GO:0000976//transcription cis-regulatory region binding;GO:0000978//RNA polymerase II cis-regulatory region sequence-specific DNA binding;GO:0000981//DNA-binding transcription factor activity, RNA polymerase II-specific;GO:0003677//DNA binding;GO:0003700//DNA-binding transcription factor activity;GO:0005515//protein binding	GO:0006355//regulation of transcription, DNA-templated;GO:0006357//regulation of transcription by RNA polymerase II;GO:0006366//transcription by RNA polymerase II;GO:0035065//regulation of histone acetylation;GO:0045893//positive regulation of transcription, DNA-templated;GO:0045944//positive regulation of transcription by RNA polymerase II;GO:0048511//rhythmic process	NF-YA
ENSG00000001460	4.125	3.605	3.251	3.923	3.005	5.285	139.00	97.00	80.00	91.00	97.00	165.00	STPG1	sperm tail PG-rich repeat containing 1 [Source:HGNC Symbol;Acc:HGNC:28070]	-	-	-	-	GO:0005634//nucleus;GO:0005737//cytoplasm;GO:0005739//mitochondrion	GO:0003674//molecular_function	GO:0006915//apoptotic process;GO:0043065//positive regulation of apoptotic process;GO:1901537//positive regulation of DNA demethylation;GO:1902110//positive regulation of mitochondrial membrane permeability involved in apoptotic process	--
ENSG00000001461	14.790	15.936	13.576	10.542	12.513	16.321	867.00	638.00	622.00	506.00	706.00	850.00	NIPAL3	NIPA like domain containing 3 [Source:HGNC Symbol;Acc:HGNC:25233]	-	-	-	-	GO:0016020//membrane	GO:0005515//protein binding;GO:0015095//magnesium ion transmembrane transporter activity	GO:0015693//magnesium ion transport;GO:1903830//magnesium ion transmembrane transport	--
ENSG00000001497	136.548	149.895	141.063	177.223	169.040	135.780	4322.00	3640.00	3653.00	4277.00	5288.00	3737.00	LAS1L	LAS1 like ribosome biogenesis factor [Source:HGNC Symbol;Acc:HGNC:25726]	-	-	-	-	GO:0005634//nucleus;GO:0005654//nucleoplasm;GO:0005730//nucleolus;GO:0005737//cytoplasm;GO:0016020//membrane;GO:0030687//preribosome, large subunit precursor;GO:0071339//MLL1 complex;GO:0090730//Las1 complex	GO:0003723//RNA binding;GO:0004519//endonuclease activity;GO:0005515//protein binding	GO:0000460//maturation of 5.8S rRNA;GO:0000470//maturation of LSU-rRNA;GO:0006364//rRNA processing	--
ENSG00000001561	0.116	0.022	0.020	0.062	0.016	0.075	7.00	1.00	1.00	3.00	1.00	4.00	ENPP4	ectonucleotide pyrophosphatase/phosphodiesterase 4 [Source:HGNC Symbol;Acc:HGNC:3359]	Metabolism;Metabolism	Global and overview maps;Nucleotide metabolism	ko01100//Metabolic pathways;ko00230//Purine metabolism	K18424;K18424	GO:0005886//plasma membrane;GO:0016020//membrane;GO:0070062//extracellular exosome;GO:0101003//ficolin-1-rich granule membrane	GO:0005515//protein binding;GO:0016787//hydrolase activity;GO:0046872//metal ion binding;GO:0047710//bis(5'-adenosyl)-triphosphatase activity	GO:0007596//blood coagulation;GO:0007599//hemostasis;GO:0030194//positive regulation of blood coagulation;GO:0046130//purine ribonucleoside catabolic process	--
ENSG00000001617	39.760	32.590	31.922	30.309	28.944	51.414	1544.00	931.00	1012.00	905.00	1121.00	1728.00	SEMA3F	semaphorin 3F [Source:HGNC Symbol;Acc:HGNC:10728]	Organismal Systems	Development and regeneration	ko04360//Axon guidance	K06840	GO:0005576//extracellular region;GO:0005615//extracellular space;GO:0098978//glutamatergic synapse	GO:0005102//signaling receptor binding;GO:0005515//protein binding;GO:0030215//semaphorin receptor binding;GO:0045499//chemorepellent activity	GO:0001755//neural crest cell migration;GO:0007165//signal transduction;GO:0007411//axon guidance;GO:0021612//facial nerve structural organization;GO:0021637//trigeminal nerve structural organization;GO:0021675//nerve development;GO:0021785//branchiomotor neuron axon guidance;GO:0030335//positive regulation of cell migration;GO:0036484//trunk neural crest cell migration;GO:0036486//ventral trunk …	--
ENSG00000001626	0.170	0.000	0.000	0.000	0.027	0.278	2.00	0.00	0.00	0.00	1.00	3.00	CFTR	CF transmembrane conductance regulator [Source:HGNC Symbol;Acc:HGNC:1884]	Environmental Information Processing;Cellular Processes;Environmental Information Processing;Organismal Systems;Organismal Systems;Organismal Systems;Human Diseases;Environmental Information Processing	Signal transduction;Cellular community - eukaryotes;Signal transduction;Digestive system;Digestive system;Digestive system;Infectious disease: bacterial;Membrane transport	ko04024//cAMP signaling pathway;ko04530//Tight junction;ko04152//AMPK signaling pathway;ko04972//Pancreatic secretion;ko04976//Bile secretion;ko04971//Gastric acid secretion;ko05110//Vibrio cholerae infection;ko02010//ABC transporters	K05031;K05031;K05031;K05031;K05031;K05031;K05031;K05031	GO:0005634//nucleus;GO:0005737//cytoplasm;GO:0005765//lysosomal membrane;GO:0005768//endosome;GO:0005769//early endosome;GO:0005783//endoplasmic reticulum;GO:0005789//endoplasmic reticulum membrane;GO:0005829//cytosol;GO:0005886//plasma membrane;GO:0009986//cell surface;GO:0010008//endosome membrane;GO:0016020//membrane;GO:0016324//apical plasma membrane;GO:0030660//Golgi-associated vesicle membr…	GO:0000166//nucleotide binding;GO:0005254//chloride channel activity;GO:0005260//intracellularly ATP-gated chloride channel activity;GO:0005515//protein binding;GO:0005524//ATP binding;GO:0015106//bicarbonate transmembrane transporter activity;GO:0015108//chloride transmembrane transporter activity;GO:0016853//isomerase activity;GO:0016887//ATP hydrolysis activity;GO:0017081//chloride channel reg…	GO:0006695//cholesterol biosynthetic process;GO:0006811//ion transport;GO:0006821//chloride transport;GO:0006904//vesicle docking involved in exocytosis;GO:0015701//bicarbonate transport;GO:0030301//cholesterol transport;GO:0034220//ion transmembrane transport;GO:0034976//response to endoplasmic reticulum stress;GO:0035377//transepithelial water transport;GO:0035774//positive regulation of insuli…	--
ENSG00000001629	20.359	21.838	8.335	13.469	17.192	13.891	1096.00	554.00	504.00	613.00	783.00	866.00	ANKIB1	ankyrin repeat and IBR domain containing 1 [Source:HGNC Symbol;Acc:HGNC:22215]	-	-	-	-	GO:0000151//ubiquitin ligase complex;GO:0005737//cytoplasm	GO:0004842//ubiquitin-protein transferase activity;GO:0005515//protein binding;GO:0008270//zinc ion binding;GO:0016740//transferase activity;GO:0031624//ubiquitin conjugating enzyme binding;GO:0046872//metal ion binding;GO:0061630//ubiquitin protein ligase activity	GO:0000209//protein polyubiquitination;GO:0006511//ubiquitin-dependent protein catabolic process;GO:0016567//protein ubiquitination;GO:0032436//positive regulation of proteasomal ubiquitin-dependent protein catabolic process	--
ENSG00000001630	51.771	31.454	26.281	48.445	53.042	46.192	1841.66	858.66	815.51	1422.37	1921.39	1472.31	CYP51A1	cytochrome P450 family 51 subfamily A member 1 [Source:HGNC Symbol;Acc:HGNC:2649]	Metabolism;Metabolism	Global and overview maps;Lipid metabolism	ko01100//Metabolic pathways;ko00100//Steroid biosynthesis	K05917;K05917	GO:0005783//endoplasmic reticulum;GO:0005789//endoplasmic reticulum membrane;GO:0016020//membrane;GO:0043231//intracellular membrane-bounded organelle	GO:0004497//monooxygenase activity;GO:0005506//iron ion binding;GO:0008398//sterol 14-demethylase activity;GO:0016491//oxidoreductase activity;GO:0016705//oxidoreductase activity, acting on paired donors, with incorporation or reduction of molecular oxygen;GO:0020037//heme binding;GO:0046872//metal ion binding	GO:0006629//lipid metabolic process;GO:0006694//steroid biosynthetic process;GO:0006695//cholesterol biosynthetic process;GO:0008202//steroid metabolic process;GO:0008203//cholesterol metabolic process;GO:0016125//sterol metabolic process;GO:0016126//sterol biosynthetic process;GO:0042177//negative regulation of protein catabolic process;GO:0050709//negative regulation of protein secretion;GO:190…	--
ENSG00000001631	10.695	5.816	7.813	5.910	7.460	9.742	479.51	204.22	212.62	207.11	330.50	349.46	KRIT1	KRIT1 ankyrin repeat containing [Source:HGNC Symbol;Acc:HGNC:1573]	Environmental Information Processing	Signal transduction	ko04015//Rap1 signaling pathway	K17705	GO:0005615//extracellular space;GO:0005737//cytoplasm;GO:0005856//cytoskeleton;GO:0005886//plasma membrane;GO:0005911//cell-cell junction;GO:0016020//membrane;GO:0032991//protein-containing complex;GO:0070161//anchoring junction	GO:0005515//protein binding;GO:0005546//phosphatidylinositol-4,5-bisphosphate binding;GO:0008017//microtubule binding;GO:0030695//GTPase regulator activity	GO:0001525//angiogenesis;GO:0001937//negative regulation of endothelial cell proliferation;GO:0003158//endothelium development;GO:0007264//small GTPase mediated signal transduction;GO:0010596//negative regulation of endothelial cell migration;GO:0016525//negative regulation of angiogenesis;GO:0033622//integrin activation;GO:0045454//cell redox homeostasis;GO:0045765//regulation of angiogenesis;GO…	--
ENSG00000002016	4.777	5.814	2.677	3.397	5.715	4.493	141.00	109.00	79.00	99.00	141.00	118.00	RAD52	RAD52 homolog, DNA repair protein [Source:HGNC Symbol;Acc:HGNC:9824]	Genetic Information Processing	Replication and repair	ko03440//Homologous recombination	K10873	GO:0005634//nucleus;GO:0005654//nucleoplasm;GO:0032991//protein-containing complex;GO:0032993//protein-DNA complex	GO:0003677//DNA binding;GO:0003697//single-stranded DNA binding;GO:0005515//protein binding;GO:0042802//identical protein binding	GO:0000724//double-strand break repair via homologous recombination;GO:0000730//DNA recombinase assembly;GO:0006281//DNA repair;GO:0006302//double-strand break repair;GO:0006310//DNA recombination;GO:0006312//mitotic recombination;GO:0006974//cellular response to DNA damage stimulus;GO:0010792//DNA double-strand break processing involved in repair via single-strand annealing;GO:0034599//cellular …	--
ENSG00000002330	61.390	54.652	53.915	42.782	52.581	55.247	762.96	465.99	538.95	414.00	642.88	566.95	BAD	BCL2 associated agonist of cell death [Source:HGNC Symbol;Acc:HGNC:936]	Human Diseases;Human Diseases;Human Diseases;Human Diseases;Human Diseases;Environmental Information Processing;Human Diseases;Human Diseases;Environmental Information Processing;Human Diseases;Environmental Information Processing;Human Diseases;Human Diseases;Human Diseases;Cellular Processes;Human Diseases;Organismal Systems;Human Diseases;Environmental Information Processing;Human Diseases;Hum…	Cancer: overview;Infectious disease: viral;Neurodegenerative disease;Neurodegenerative disease;Neurodegenerative disease;Signal transduction;Infectious disease: viral;Neurodegenerative disease;Signal transduction;Cancer: overview;Signal transduction;Cardiovascular disease;Infectious disease: viral;Cancer: overview;Cellular community - eukaryotes;Cancer: overview;Immune system;Infectious disease: …	ko05200//Pathways in cancer;ko05168//Herpes simplex virus 1 infection;ko05022//Pathways of neurodegeneration - multiple diseases;ko05010//Alzheimer disease;ko05014//Amyotrophic lateral sclerosis;ko04151//PI3K-Akt signaling pathway;ko05165//Human papillomavirus infection;ko05020//Prion disease;ko04014//Ras signaling pathway;ko05208//Chemical carcinogenesis - reactive oxygen species;ko04024//cAMP s…	K02158;K02158;K02158;K02158;K02158;K02158;K02158;K02158;K02158;K02158;K02158;K02158;K02158;K02158;K02158;K02158;K02158;K02158;K02158;K02158;K02158;K02158;K02158;K02158;K02158;K02158;K02158;K02158;K02158;K02158;K02158;K02158;K02158;K02158;K02158;K02158;K02158;K02158;K02158;K02158;K02158;K02158;K02158	GO:0005737//cytoplasm;GO:0005739//mitochondrion;GO:0005741//mitochondrial outer membrane;GO:0005829//cytosol;GO:0016020//membrane;GO:0097138//BAD-BCL-2 complex	GO:0005515//protein binding;GO:0005543//phospholipid binding;GO:0008289//lipid binding;GO:0008656//cysteine-type endopeptidase activator activity involved in apoptotic process;GO:0019901//protein kinase binding;GO:0019903//protein phosphatase binding	GO:0001836//release of cytochrome c from mitochondria;GO:0006007//glucose catabolic process;GO:0006915//apoptotic process;GO:0006919//activation of cysteine-type endopeptidase activity involved in apoptotic process;GO:0008625//extrinsic apoptotic signaling pathway via death domain receptors;GO:0008630//intrinsic apoptotic signaling pathway in response to DNA damage;GO:0010508//positive regulation…	--
ENSG00000002549	30.205	28.812	27.622	37.071	37.402	29.146	768.00	570.00	581.00	747.00	951.00	649.00	LAP3	leucine aminopeptidase 3 [Source:HGNC Symbol;Acc:HGNC:18449]	Metabolism;Metabolism;Metabolism	Global and overview maps;Metabolism of other amino acids;Amino acid metabolism	ko01100//Metabolic pathways;ko00480//Glutathione metabolism;ko00330//Arginine and proline metabolism	K11142;K11142;K11142	GO:0005634//nucleus;GO:0005737//cytoplasm;GO:0005925//focal adhesion;GO:0070062//extracellular exosome	GO:0004177//aminopeptidase activity;GO:0004180//carboxypeptidase activity;GO:0005515//protein binding;GO:0008233//peptidase activity;GO:0008235//metalloexopeptidase activity;GO:0016787//hydrolase activity;GO:0030145//manganese ion binding;GO:0046872//metal ion binding;GO:0070006//metalloaminopeptidase activity	GO:0006508//proteolysis;GO:0019538//protein metabolic process	--
ENSG00000002586	153.370	134.032	136.299	100.264	99.626	159.193	2257.00	1522.00	1673.50	1177.00	1475.00	2068.00	CD99	CD99 molecule (Xg blood group) [Source:HGNC Symbol;Acc:HGNC:7082]	Environmental Information Processing;Organismal Systems	Signaling molecules and interaction;Immune system	ko04514//Cell adhesion molecules;ko04670//Leukocyte transendothelial migration	K06520;K06520	GO:0005737//cytoplasm;GO:0005886//plasma membrane;GO:0005925//focal adhesion;GO:0016020//membrane	GO:0005515//protein binding	GO:0007155//cell adhesion;GO:0034109//homotypic cell-cell adhesion;GO:0072683//T cell extravasation;GO:2000391//positive regulation of neutrophil extravasation	--
ENSG00000002587	0.000	0.000	0.026	0.013	0.000	0.000	0.00	0.00	2.00	1.00	0.00	0.00	HS3ST1	heparan sulfate-glucosamine 3-sulfotransferase 1 [Source:HGNC Symbol;Acc:HGNC:5194]	Metabolism	Glycan biosynthesis and metabolism	ko00534//Glycosaminoglycan biosynthesis - heparan sulfate / heparin	K01024	GO:0005794//Golgi apparatus;GO:0005796//Golgi lumen	GO:0008146//sulfotransferase activity;GO:0008467//[heparan sulfate]-glucosamine 3-sulfotransferase 1 activity;GO:0016740//transferase activity	GO:0006024//glycosaminoglycan biosynthetic process;GO:0015012//heparan sulfate proteoglycan biosynthetic process;GO:0015015//heparan sulfate proteoglycan biosynthetic process, enzymatic modification	--
ENSG00000002726	0.000	0.000	0.238	0.000	0.000	0.000	0.00	0.00	5.00	0.00	0.00	0.00	AOC1	amine oxidase copper containing 1 [Source:HGNC Symbol;Acc:HGNC:80]	Metabolism;Metabolism;Metabolism;Metabolism	Global and overview maps;Amino acid metabolism;Amino acid metabolism;Amino acid metabolism	ko01100//Metabolic pathways;ko00330//Arginine and proline metabolism;ko00380//Tryptophan metabolism;ko00340//Histidine metabolism	K11182;K11182;K11182;K11182	GO:0005576//extracellular region;GO:0005615//extracellular space;GO:0005777//peroxisome;GO:0005886//plasma membrane;GO:0005923//bicellular tight junction;GO:0035580//specific granule lumen;GO:0070062//extracellular exosome	GO:0005507//copper ion binding;GO:0005509//calcium ion binding;GO:0005515//protein binding;GO:0008131//primary amine oxidase activity;GO:0008201//heparin binding;GO:0008270//zinc ion binding;GO:0016491//oxidoreductase activity;GO:0042803//protein homodimerization activity;GO:0044877//protein-containing complex binding;GO:0046872//metal ion binding;GO:0048038//quinone binding;GO:0052597//diamine o…	GO:0009308//amine metabolic process;GO:0009445//putrescine metabolic process;GO:0035874//cellular response to copper ion starvation;GO:0046677//response to antibiotic;GO:0071280//cellular response to copper ion;GO:0071420//cellular response to histamine;GO:0071504//cellular response to heparin;GO:0097185//cellular response to azide	--
ENSG00000002745	0.147	0.000	0.000	0.088	0.000	0.028	6.00	0.00	0.00	2.00	0.00	1.00	WNT16	Wnt family member 16 [Source:HGNC Symbol;Acc:HGNC:16267]	Human Diseases;Human Diseases;Human Diseases;Human Diseases;Human Diseases;Human Diseases;Environmental Information Processing;Human Diseases;Environmental Information Processing;Environmental Information Processing;Human Diseases;Human Diseases;Human Diseases;Cellular Processes;Organismal Systems;Human Diseases	Cancer: overview;Neurodegenerative disease;Neurodegenerative disease;Infectious disease: viral;Cancer: overview;Cancer: overview;Signal transduction;Cancer: specific types;Signal transduction;Signal transduction;Endocrine and metabolic disease;Cancer: specific types;Cancer: specific types;Cellular community - eukaryotes;Endocrine system;Cancer: specific types	ko05200//Pathways in cancer;ko05022//Pathways of neurodegeneration - multiple diseases;ko05010//Alzheimer disease;ko05165//Human papillomavirus infection;ko05205//Proteoglycans in cancer;ko05202//Transcriptional misregulation in cancer;ko04310//Wnt signaling pathway;ko05225//Hepatocellular carcinoma;ko04390//Hippo signaling pathway;ko04150//mTOR signaling pathway;ko04934//Cushing syndrome;ko05226…	K01558;K01558;K01558;K01558;K01558;K01558;K01558;K01558;K01558;K01558;K01558;K01558;K01558;K01558;K01558;K01558	GO:0005576//extracellular region;GO:0005615//extracellular space;GO:0005737//cytoplasm	GO:0005102//signaling receptor binding;GO:0005109//frizzled binding;GO:0005125//cytokine activity	GO:0003408//optic cup formation involved in camera-type eye development;GO:0007275//multicellular organism development;GO:0010628//positive regulation of gene expression;GO:0016055//Wnt signaling pathway;GO:0030182//neuron differentiation;GO:0030216//keratinocyte differentiation;GO:0043616//keratinocyte proliferation;GO:0045165//cell fate commitment;GO:0046330//positive regulation of JNK cascade;…	--
ENSG00000002746	0.645	0.021	0.000	0.151	0.104	0.461	51.00	2.00	0.00	10.00	7.00	33.00	HECW1	HECT, C2 and WW domain containing E3 ubiquitin protein ligase 1 [Source:HGNC Symbol;Acc:HGNC:22195]	-	-	-	-	GO:0005737//cytoplasm;GO:0005829//cytosol	GO:0004842//ubiquitin-protein transferase activity;GO:0005515//protein binding;GO:0016740//transferase activity;GO:0061630//ubiquitin protein ligase activity	GO:0016567//protein ubiquitination;GO:0048814//regulation of dendrite morphogenesis;GO:0090090//negative regulation of canonical Wnt signaling pathway	--
ENSG00000002822	16.782	17.078	17.597	19.403	17.063	18.069	530.58	423.56	464.00	436.92	489.30	442.00	MAD1L1	mitotic arrest deficient 1 like 1 [Source:HGNC Symbol;Acc:HGNC:6762]	Human Diseases;Human Diseases;Cellular Processes;Cellular Processes;Organismal Systems	Infectious disease: viral;Cancer: overview;Cell growth and death;Cell growth and death;Endocrine system	ko05166//Human T-cell leukemia virus 1 infection;ko05203//Viral carcinogenesis;ko04114//Oocyte meiosis;ko04110//Cell cycle;ko04914//Progesterone-mediated oocyte maturation	K06679;K06679;K06679;K06679;K06679	GO:0000775//chromosome, centromeric region;GO:0000776//kinetochore;GO:0000922//spindle pole;GO:0005634//nucleus;GO:0005635//nuclear envelope;GO:0005694//chromosome;GO:0005737//cytoplasm;GO:0005813//centrosome;GO:0005819//spindle;GO:0005829//cytosol;GO:0005856//cytoskeleton;GO:0043229//intracellular organelle;GO:0044615//nuclear pore nuclear basket;GO:0072686//mitotic spindle;GO:0097431//mitotic s…	GO:0005515//protein binding;GO:0042802//identical protein binding;GO:0043515//kinetochore binding	GO:0007049//cell cycle;GO:0007094//mitotic spindle assembly checkpoint signaling;GO:0042130//negative regulation of T cell proliferation;GO:0048538//thymus development;GO:0051220//cytoplasmic sequestering of protein;GO:0051301//cell division;GO:0051315//attachment of mitotic spindle microtubules to kinetochore;GO:0090235//regulation of metaphase plate congression;GO:0090267//positive regulation o…	--
ENSG00000002834	160.139	159.875	158.971	165.618	168.317	145.209	8139.00	6250.00	6746.00	6708.00	8589.00	6503.00	LASP1	LIM and SH3 protein 1 [Source:HGNC Symbol;Acc:HGNC:6513]	-	-	-	-	GO:0005737//cytoplasm;GO:0005856//cytoskeleton;GO:0005925//focal adhesion;GO:0005938//cell cortex;GO:0030864//cortical actin cytoskeleton	GO:0003779//actin binding;GO:0005515//protein binding;GO:0015075//ion transmembrane transporter activity;GO:0045296//cadherin binding;GO:0046872//metal ion binding;GO:0051015//actin filament binding	GO:0006811//ion transport;GO:0034220//ion transmembrane transport	--
ENSG00000002919	20.552	23.914	25.121	26.553	21.516	22.992	491.00	438.00	437.00	441.00	549.00	420.00	SNX11	sorting nexin 11 [Source:HGNC Symbol;Acc:HGNC:14975]	-	-	-	-	GO:0005768//endosome;GO:0016020//membrane	GO:0005515//protein binding;GO:0008289//lipid binding;GO:0035091//phosphatidylinositol binding;GO:1901981//phosphatidylinositol phosphate binding	GO:0006886//intracellular protein transport;GO:0015031//protein transport;GO:0016050//vesicle organization	--
ENSG00000002933	0.000	0.000	0.000	0.000	0.000	0.000	0.00	0.00	0.00	0.00	0.00	0.00	TMEM176A	transmembrane protein 176A [Source:HGNC Symbol;Acc:HGNC:24930]	-	-	-	-	GO:0016020//membrane	GO:0005515//protein binding	GO:2001199//negative regulation of dendritic cell differentiation	--
ENSG00000003056	81.975	89.284	89.033	105.312	108.424	83.425	2502.42	2119.00	2244.25	2580.91	3264.32	2234.24	M6PR	mannose-6-phosphate receptor, cation dependent [Source:HGNC Symbol;Acc:HGNC:6752]	Human Diseases;Cellular Processes;Cellular Processes	Infectious disease: bacterial;Transport and catabolism;Transport and catabolism	ko05132//Salmonella infection;ko04145//Phagosome;ko04142//Lysosome	K10089;K10089;K10089	GO:0005764//lysosome;GO:0005765//lysosomal membrane;GO:0005768//endosome;GO:0005770//late endosome;GO:0005794//Golgi apparatus;GO:0005802//trans-Golgi network;GO:0005886//plasma membrane;GO:0016020//membrane;GO:0030133//transport vesicle;GO:0030669//clathrin-coated endocytic vesicle membrane;GO:0032588//trans-Golgi network membrane;GO:0048471//perinuclear region of cytoplasm	GO:0004888//transmembrane signaling receptor activity;GO:0005515//protein binding;GO:0019904//protein domain specific binding;GO:1905394//retromer complex binding	GO:0006622//protein targeting to lysosome;GO:0006898//receptor-mediated endocytosis;GO:0007041//lysosomal transport;GO:0008333//endosome to lysosome transport;GO:0033299//secretion of lysosomal enzymes	--
ENSG00000003096	34.295	16.496	16.058	26.129	28.075	36.124	1367.00	540.00	568.00	887.00	1178.00	1320.00	KLHL13	kelch like family member 13 [Source:HGNC Symbol;Acc:HGNC:22931]	Genetic Information Processing	Folding, sorting and degradation	ko04120//Ubiquitin mediated proteolysis	K10447	GO:0005829//cytosol;GO:0031463//Cul3-RING ubiquitin ligase complex	GO:0004842//ubiquitin-protein transferase activity;GO:0005515//protein binding;GO:0097602//cullin family protein binding	GO:0007049//cell cycle;GO:0016567//protein ubiquitination;GO:0032465//regulation of cytokinesis;GO:0051301//cell division	--
ENSG00000003137	0.883	0.250	1.031	0.490	0.249	1.520	35.00	11.00	8.00	9.00	14.00	71.00	CYP26B1	cytochrome P450 family 26 subfamily B member 1 [Source:HGNC Symbol;Acc:HGNC:20581]	Metabolism;Metabolism	Global and overview maps;Metabolism of cofactors and vitamins	ko01100//Metabolic pathways;ko00830//Retinol metabolism	K12664;K12664	GO:0005737//cytoplasm;GO:0005783//endoplasmic reticulum;GO:0005789//endoplasmic reticulum membrane;GO:0016020//membrane;GO:0043231//intracellular membrane-bounded organelle	GO:0001972//retinoic acid binding;GO:0004497//monooxygenase activity;GO:0005506//iron ion binding;GO:0005515//protein binding;GO:0008401//retinoic acid 4-hydroxylase activity;GO:0016491//oxidoreductase activity;GO:0016705//oxidoreductase activity, acting on paired donors, with incorporation or reduction of molecular oxygen;GO:0016709//oxidoreductase activity, acting on paired donors, with incorpo…	GO:0001709//cell fate determination;GO:0001768//establishment of T cell polarity;GO:0001822//kidney development;GO:0006629//lipid metabolic process;GO:0006766//vitamin metabolic process;GO:0006805//xenobiotic metabolic process;GO:0006954//inflammatory response;GO:0007140//male meiotic nuclear division;GO:0007283//spermatogenesis;GO:0009954//proximal/distal pattern formation;GO:0010628//positive r…	--
ENSG00000003147	9.132	1.815	1.331	2.765	2.445	5.450	230.00	37.00	29.00	46.00	49.00	122.00	ICA1	islet cell autoantigen 1 [Source:HGNC Symbol;Acc:HGNC:5343]	Human Diseases	Endocrine and metabolic disease	ko04940//Type I diabetes mellitus	K19863	GO:0000139//Golgi membrane;GO:0005737//cytoplasm;GO:0005794//Golgi apparatus;GO:0005829//cytosol;GO:0012505//endomembrane system;GO:0016020//membrane;GO:0030658//transport vesicle membrane;GO:0030667//secretory granule membrane;GO:0030672//synaptic vesicle membrane;GO:0031410//cytoplasmic vesicle;GO:0043231//intracellular membrane-bounded organelle;GO:0045202//synapse	GO:0005515//protein binding;GO:0019904//protein domain specific binding;GO:0140090//membrane curvature sensor activity	GO:0006836//neurotransmitter transport;GO:0051049//regulation of transport	--
ENSG00000003249	5.161	2.045	1.782	1.923	1.766	4.897	127.00	41.00	39.00	41.00	45.00	111.00	DBNDD1	dysbindin domain containing 1 [Source:HGNC Symbol;Acc:HGNC:28455]	-	-	-	-	GO:0005737//cytoplasm	-	-	--
ENSG00000003393	7.127	5.374	4.881	6.541	6.167	7.393	481.00	234.00	244.00	342.00	409.00	425.00	ALS2	alsin Rho guanine nucleotide exchange factor ALS2 [Source:HGNC Symbol;Acc:HGNC:443]	Human Diseases;Human Diseases	Neurodegenerative disease;Neurodegenerative disease	ko05022//Pathways of neurodegeneration - multiple diseases;ko05014//Amyotrophic lateral sclerosis	K04575;K04575	GO:0001726//ruffle;GO:0005634//nucleus;GO:0005737//cytoplasm;GO:0005769//early endosome;GO:0005813//centrosome;GO:0005829//cytosol;GO:0014069//postsynaptic density;GO:0030027//lamellipodium;GO:0030425//dendrite;GO:0030426//growth cone;GO:0031982//vesicle;GO:0032991//protein-containing complex;GO:0043197//dendritic spine;GO:0043231//intracellular membrane-bounded organelle;GO:0110165//cellular ana…	GO:0005085//guanyl-nucleotide exchange factor activity;GO:0005096//GTPase activator activity;GO:0005515//protein binding;GO:0031267//small GTPase binding;GO:0042802//identical protein binding;GO:0042803//protein homodimerization activity;GO:0043539//protein serine/threonine kinase activator activity	GO:0001662//behavioral fear response;GO:0001881//receptor recycling;GO:0006979//response to oxidative stress;GO:0007032//endosome organization;GO:0007041//lysosomal transport;GO:0007528//neuromuscular junction development;GO:0007626//locomotory behavior;GO:0008104//protein localization;GO:0016050//vesicle organization;GO:0016197//endosomal transport;GO:0035022//positive regulation of Rac protein …	--
ENSG00000003400	5.128	3.262	4.333	4.806	4.549	4.892	258.00	98.00	154.00	180.00	202.00	200.00	CASP10	caspase 10 [Source:HGNC Symbol;Acc:HGNC:1500]	Human Diseases;Human Diseases;Cellular Processes;Environmental Information Processing;Organismal Systems	Infectious disease: bacterial;Infectious disease: viral;Cell growth and death;Signal transduction;Immune system	ko05152//Tuberculosis;ko05161//Hepatitis B;ko04210//Apoptosis;ko04668//TNF signaling pathway;ko04622//RIG-I-like receptor signaling pathway	K04400;K04400;K04400;K04400;K04400	GO:0005737//cytoplasm;GO:0005829//cytosol;GO:0031265//CD95 death-inducing signaling complex;GO:0032991//protein-containing complex;GO:0097342//ripoptosome;GO:0110165//cellular anatomical entity	GO:0004197//cysteine-type endopeptidase activity;GO:0005515//protein binding;GO:0008233//peptidase activity;GO:0008234//cysteine-type peptidase activity;GO:0016787//hydrolase activity;GO:0031625//ubiquitin protein ligase binding;GO:0035877//death effector domain binding;GO:0097153//cysteine-type endopeptidase activity involved in apoptotic process;GO:0097199//cysteine-type endopeptidase activity …	GO:0006508//proteolysis;GO:0006915//apoptotic process;GO:0008625//extrinsic apoptotic signaling pathway via death domain receptors;GO:0030225//macrophage differentiation;GO:0042981//regulation of apoptotic process;GO:0043123//positive regulation of I-kappaB kinase/NF-kappaB signaling;GO:0051604//protein maturation;GO:0097190//apoptotic signaling pathway	--
ENSG00000003402	18.228	19.485	18.367	19.012	19.209	21.072	526.74	450.23	439.04	417.19	568.58	479.24	CFLAR	CASP8 and FADD like apoptosis regulator [Source:HGNC Symbol;Acc:HGNC:1876]	Cellular Processes;Human Diseases;Cellular Processes;Cellular Processes;Environmental Information Processing;Environmental Information Processing;Human Diseases	Cell growth and death;Infectious disease: viral;Transport and catabolism;Cell growth and death;Signal transduction;Signal transduction;Infectious disease: parasitic	ko04217//Necroptosis;ko05160//Hepatitis C;ko04140//Autophagy - animal;ko04210//Apoptosis;ko04668//TNF signaling pathway;ko04064//NF-kappa B signaling pathway;ko05142//Chagas disease	K04724;K04724;K04724;K04724;K04724;K04724;K04724	GO:0005737//cytoplasm;GO:0005829//cytosol;GO:0031264//death-inducing signaling complex;GO:0031265//CD95 death-inducing signaling complex;GO:0097342//ripoptosome;GO:0110165//cellular anatomical entity	GO:0002020//protease binding;GO:0004197//cysteine-type endopeptidase activity;GO:0005123//death receptor binding;GO:0005515//protein binding;GO:0008047//enzyme activator activity;GO:0008234//cysteine-type peptidase activity;GO:0044877//protein-containing complex binding;GO:0097153//cysteine-type endopeptidase activity involved in apoptotic process	GO:0001666//response to hypoxia;GO:0006508//proteolysis;GO:0006915//apoptotic process;GO:0007519//skeletal muscle tissue development;GO:0010667//negative regulation of cardiac muscle cell apoptotic process;GO:0010976//positive regulation of neuron projection development;GO:0014732//skeletal muscle atrophy;GO:0014842//regulation of skeletal muscle satellite cell proliferation;GO:0014866//skeletal …	--
ENSG00000003436	47.252	42.076	44.210	44.972	49.840	59.305	918.12	664.94	709.00	725.44	993.00	962.00	TFPI	tissue factor pathway inhibitor [Source:HGNC Symbol;Acc:HGNC:11760]	Organismal Systems	Immune system	ko04610//Complement and coagulation cascades	K03909	GO:0005576//extracellular region;GO:0005615//extracellular space;GO:0005783//endoplasmic reticulum;GO:0005886//plasma membrane;GO:0005901//caveola;GO:0009986//cell surface;GO:0016020//membrane;GO:0043231//intracellular membrane-bounded organelle;GO:0098552//side of membrane	GO:0004866//endopeptidase inhibitor activity;GO:0004867//serine-type endopeptidase inhibitor activity;GO:0030414//peptidase inhibitor activity	GO:0007596//blood coagulation;GO:0007599//hemostasis;GO:0010466//negative regulation of peptidase activity;GO:0030195//negative regulation of blood coagulation;GO:0071383//cellular response to steroid hormone stimulus	--
ENSG00000003509	14.129	9.771	12.314	13.985	14.339	19.251	362.00	187.00	208.00	269.00	357.12	393.10	NDUFAF7	NADH:ubiquinone oxidoreductase complex assembly factor 7 [Source:HGNC Symbol;Acc:HGNC:28816]	Organismal Systems	Environmental adaptation	ko04714//Thermogenesis	K18164	GO:0005615//extracellular space;GO:0005739//mitochondrion;GO:0005759//mitochondrial matrix	GO:0005515//protein binding;GO:0008168//methyltransferase activity;GO:0008757//S-adenosylmethionine-dependent methyltransferase activity;GO:0016740//transferase activity;GO:0019899//enzyme binding;GO:0035243//protein-arginine omega-N symmetric methyltransferase activity	GO:0019918//peptidyl-arginine methylation, to symmetrical-dimethyl arginine;GO:0032259//methylation;GO:0032981//mitochondrial respiratory chain complex I assembly	--
ENSG00000003756	25.157	32.855	30.479	34.086	34.571	21.044	999.00	841.00	894.00	1084.00	1393.00	714.00	RBM5	RNA binding motif protein 5 [Source:HGNC Symbol;Acc:HGNC:9902]	-	-	-	-	GO:0005634//nucleus;GO:0005654//nucleoplasm;GO:0005681//spliceosomal complex	GO:0003676//nucleic acid binding;GO:0003677//DNA binding;GO:0003723//RNA binding;GO:0003729//mRNA binding;GO:0005515//protein binding;GO:0046872//metal ion binding	GO:0000245//spliceosomal complex assembly;GO:0000381//regulation of alternative mRNA splicing, via spliceosome;GO:0000398//mRNA splicing, via spliceosome;GO:0006396//RNA processing;GO:0006397//mRNA processing;GO:0006915//apoptotic process;GO:0008285//negative regulation of cell population proliferation;GO:0008380//RNA splicing;GO:0043065//positive regulation of apoptotic process	--
ENSG00000003987	0.277	0.151	0.100	0.145	0.103	0.242	18.38	7.71	5.52	7.69	6.86	12.67	MTMR7	myotubularin related protein 7 [Source:HGNC Symbol;Acc:HGNC:7454]	Metabolism;Environmental Information Processing;Metabolism	Global and overview maps;Signal transduction;Carbohydrate metabolism	ko01100//Metabolic pathways;ko04070//Phosphatidylinositol signaling system;ko00562//Inositol phosphate metabolism	K18083;K18083;K18083	GO:0005737//cytoplasm;GO:0005829//cytosol;GO:0012505//endomembrane system;GO:0016020//membrane	GO:0004438//phosphatidylinositol-3-phosphatase activity;GO:0004725//protein tyrosine phosphatase activity;GO:0005515//protein binding;GO:0016312//inositol bisphosphate phosphatase activity;GO:0016787//hydrolase activity;GO:0016791//phosphatase activity;GO:0052629//phosphatidylinositol-3,5-bisphosphate 3-phosphatase activity;GO:0052866//phosphatidylinositol phosphate phosphatase activity;GO:010601…	GO:0006470//protein dephosphorylation;GO:0006629//lipid metabolic process;GO:0006661//phosphatidylinositol biosynthetic process;GO:0016311//dephosphorylation;GO:0046856//phosphatidylinositol dephosphorylation	--
ENSG00000003989	1.406	0.278	0.232	1.102	0.922	2.058	132.00	21.00	19.00	73.00	91.00	150.00	SLC7A2	solute carrier family 7 member 2 [Source:HGNC Symbol;Acc:HGNC:11060]	-	-	-	-	GO:0005886//plasma membrane;GO:0016020//membrane;GO:0030054//cell junction	GO:0000064//L-ornithine transmembrane transporter activity;GO:0015171//amino acid transmembrane transporter activity;GO:0015174//basic amino acid transmembrane transporter activity;GO:0015179//L-amino acid transmembrane transporter activity;GO:0015189//L-lysine transmembrane transporter activity;GO:0022857//transmembrane transporter activity;GO:0061459//L-arginine transmembrane transporter activi…	GO:0006865//amino acid transport;GO:0015807//L-amino acid transport;GO:0055085//transmembrane transport;GO:0089718//amino acid import across plasma membrane;GO:0097638//L-arginine import across plasma membrane;GO:0150104//transport across blood-brain barrier;GO:1902475//L-alpha-amino acid transmembrane transport;GO:1903352//L-ornithine transmembrane transport;GO:1903401//L-lysine transmembrane tr…	--
ENSG00000004059	231.168	281.853	277.423	255.129	236.137	242.555	3072.00	2871.00	3055.00	2661.00	3171.00	2831.00	ARF5	ADP ribosylation factor 5 [Source:HGNC Symbol;Acc:HGNC:658]	Cellular Processes	Transport and catabolism	ko04144//Endocytosis	K07940	GO:0005737//cytoplasm;GO:0005794//Golgi apparatus;GO:0005886//plasma membrane;GO:0016020//membrane;GO:0048471//perinuclear region of cytoplasm;GO:0070062//extracellular exosome	GO:0000166//nucleotide binding;GO:0003924//GTPase activity;GO:0005515//protein binding;GO:0005525//GTP binding	GO:0006886//intracellular protein transport;GO:0006890//retrograde vesicle-mediated transport, Golgi to endoplasmic reticulum;GO:0015031//protein transport;GO:0016192//vesicle-mediated transport	--
ENSG00000004139	3.294	2.404	2.126	4.111	2.572	3.896	97.58	101.62	105.65	116.83	111.33	138.83	SARM1	sterile alpha and TIR motif containing 1 [Source:HGNC Symbol;Acc:HGNC:17074]	-	-	-	-	GO:0005737//cytoplasm;GO:0005739//mitochondrion;GO:0005741//mitochondrial outer membrane;GO:0005829//cytosol;GO:0005874//microtubule;GO:0015630//microtubule cytoskeleton;GO:0030424//axon;GO:0030425//dendrite;GO:0042995//cell projection;GO:0045202//synapse	GO:0003824//catalytic activity;GO:0003953//NAD+ nucleosidase activity;GO:0005515//protein binding;GO:0016787//hydrolase activity;GO:0035591//signaling adaptor activity;GO:0042802//identical protein binding;GO:0050135//NAD(P)+ nucleosidase activity;GO:0061809//NAD+ nucleotidase, cyclic ADP-ribose generating	GO:0002376//immune system process;GO:0007165//signal transduction;GO:0007399//nervous system development;GO:0009749//response to glucose;GO:0019677//NAD catabolic process;GO:0030154//cell differentiation;GO:0034128//negative regulation of MyD88-independent toll-like receptor signaling pathway;GO:0043523//regulation of neuron apoptotic process;GO:0045087//innate immune response;GO:0048678//respons…	--
ENSG00000004142	156.268	159.032	165.752	184.851	177.940	136.847	4897.59	3967.20	4328.91	4742.59	5708.59	3850.91	POLDIP2	DNA polymerase delta interacting protein 2 [Source:HGNC Symbol;Acc:HGNC:23781]	-	-	-	-	GO:0005634//nucleus;GO:0005739//mitochondrion;GO:0005759//mitochondrial matrix;GO:0005911//cell-cell junction;GO:0030496//midbody;GO:0042645//mitochondrial nucleoid;GO:0072686//mitotic spindle	GO:0003677//DNA binding;GO:0005515//protein binding	GO:0006281//DNA repair;GO:0006974//cellular response to DNA damage stimulus;GO:0016242//negative regulation of macroautophagy;GO:0045931//positive regulation of mitotic cell cycle;GO:0051894//positive regulation of focal adhesion assembly;GO:0070584//mitochondrion morphogenesis;GO:0070987//error-free translesion synthesis;GO:0090307//mitotic spindle assembly;GO:1903490//positive regulation of mit…	--
ENSG00000004399	67.524	117.259	130.647	79.906	72.918	84.018	3155.00	4371.00	4337.00	2759.00	3272.00	3523.00	PLXND1	plexin D1 [Source:HGNC Symbol;Acc:HGNC:9107]	-	-	-	-	GO:0002116//semaphorin receptor complex;GO:0005886//plasma membrane;GO:0016020//membrane;GO:0030027//lamellipodium;GO:0030424//axon;GO:0031258//lamellipodium membrane;GO:0042995//cell projection;GO:0044297//cell body;GO:0098978//glutamatergic synapse	GO:0005515//protein binding;GO:0017154//semaphorin receptor activity;GO:0019904//protein domain specific binding	GO:0001525//angiogenesis;GO:0001569//branching involved in blood vessel morphogenesis;GO:0001822//kidney development;GO:0003151//outflow tract morphogenesis;GO:0003279//cardiac septum development;GO:0007162//negative regulation of cell adhesion;GO:0007416//synapse assembly;GO:0008039//synaptic target recognition;GO:0008360//regulation of cell shape;GO:0030334//regulation of cell migration;GO:0035…	--
ENSG00000004455	432.865	589.931	601.703	500.313	498.863	450.058	8221.00	9089.00	9729.00	7984.00	9905.00	7570.00	AK2	adenylate kinase 2 [Source:HGNC Symbol;Acc:HGNC:362]	Metabolism;Metabolism;Metabolism	Global and overview maps;Nucleotide metabolism;Metabolism of cofactors and vitamins	ko01100//Metabolic pathways;ko00230//Purine metabolism;ko00730//Thiamine metabolism	K00939;K00939;K00939	GO:0005737//cytoplasm;GO:0005739//mitochondrion;GO:0005758//mitochondrial intermembrane space;GO:0036126//sperm flagellum;GO:0070062//extracellular exosome;GO:0097226//sperm mitochondrial sheath	GO:0000166//nucleotide binding;GO:0004017//adenylate kinase activity;GO:0004550//nucleoside diphosphate kinase activity;GO:0005515//protein binding;GO:0005524//ATP binding;GO:0016301//kinase activity;GO:0016740//transferase activity;GO:0016776//phosphotransferase activity, phosphate group as acceptor;GO:0019205//nucleobase-containing compound kinase activity	GO:0006139//nucleobase-containing compound metabolic process;GO:0006172//ADP biosynthetic process;GO:0009117//nucleotide metabolic process;GO:0009123//nucleoside monophosphate metabolic process;GO:0015949//nucleobase-containing small molecule interconversion;GO:0016310//phosphorylation;GO:0046033//AMP metabolic process;GO:0046034//ATP metabolic process;GO:0046940//nucleoside monophosphate phospho…	--
ENSG00000004468	0.000	0.000	0.000	0.000	0.000	0.000	0.00	0.00	0.00	0.00	0.00	0.00	CD38	CD38 molecule [Source:HGNC Symbol;Acc:HGNC:1667]	Metabolism;Environmental Information Processing;Organismal Systems;Organismal Systems;Organismal Systems;Organismal Systems;Metabolism	Global and overview maps;Signal transduction;Endocrine system;Immune system;Digestive system;Digestive system;Metabolism of cofactors and vitamins	ko01100//Metabolic pathways;ko04020//Calcium signaling pathway;ko04921//Oxytocin signaling pathway;ko04640//Hematopoietic cell lineage;ko04972//Pancreatic secretion;ko04970//Salivary secretion;ko00760//Nicotinate and nicotinamide metabolism	K01242;K01242;K01242;K01242;K01242;K01242;K01242	GO:0005886//plasma membrane;GO:0009986//cell surface;GO:0016020//membrane;GO:0016323//basolateral plasma membrane;GO:0070062//extracellular exosome	GO:0003953//NAD+ nucleosidase activity;GO:0016740//transferase activity;GO:0016787//hydrolase activity;GO:0016798//hydrolase activity, acting on glycosyl bonds;GO:0016849//phosphorus-oxygen lyase activity;GO:0042802//identical protein binding;GO:0050135//NAD(P)+ nucleosidase activity;GO:0061809//NAD+ nucleotidase, cyclic ADP-ribose generating	GO:0001666//response to hypoxia;GO:0007165//signal transduction;GO:0007204//positive regulation of cytosolic calcium ion concentration;GO:0007565//female pregnancy;GO:0008284//positive regulation of cell population proliferation;GO:0009410//response to xenobiotic stimulus;GO:0009725//response to hormone;GO:0010977//negative regulation of neuron projection development;GO:0014824//artery smooth mus…	--
ENSG00000004478	151.609	182.466	183.619	214.310	199.320	181.358	7298.00	6781.00	7392.00	8256.00	9658.00	7668.00	FKBP4	FKBP prolyl isomerase 4 [Source:HGNC Symbol;Acc:HGNC:3720]	Organismal Systems	Endocrine system	ko04915//Estrogen signaling pathway	K09571	GO:0005634//nucleus;GO:0005654//nucleoplasm;GO:0005737//cytoplasm;GO:0005739//mitochondrion;GO:0005829//cytosol;GO:0005856//cytoskeleton;GO:0005874//microtubule;GO:0030424//axon;GO:0032991//protein-containing complex;GO:0042995//cell projection;GO:0043025//neuronal cell body;GO:0044295//axonal growth cone;GO:0048471//perinuclear region of cytoplasm;GO:0070062//extracellular exosome	GO:0003723//RNA binding;GO:0003755//peptidyl-prolyl cis-trans isomerase activity;GO:0005515//protein binding;GO:0005524//ATP binding;GO:0005525//GTP binding;GO:0005528//FK506 binding;GO:0016853//isomerase activity;GO:0030674//protein-macromolecule adaptor activity;GO:0031072//heat shock protein binding;GO:0032767//copper-dependent protein binding;GO:0035259//glucocorticoid receptor binding;GO:004…	GO:0006457//protein folding;GO:0006463//steroid hormone receptor complex assembly;GO:0006825//copper ion transport;GO:0007566//embryo implantation;GO:0010977//negative regulation of neuron projection development;GO:0030521//androgen receptor signaling pathway;GO:0030850//prostate gland development;GO:0031111//negative regulation of microtubule polymerization or depolymerization;GO:0031115//negati…	--
ENSG00000004487	229.526	230.364	218.039	221.748	216.982	216.285	9172.00	7125.00	7284.00	7108.00	8745.00	7603.00	KDM1A	lysine demethylase 1A [Source:HGNC Symbol;Acc:HGNC:29079]	Organismal Systems	Environmental adaptation	ko04714//Thermogenesis	K11450	GO:0000781//chromosome, telomeric region;GO:0000785//chromatin;GO:0005634//nucleus;GO:0005654//nucleoplasm;GO:0005667//transcription regulator complex;GO:0032991//protein-containing complex;GO:1990391//DNA repair complex	GO:0002039//p53 binding;GO:0003682//chromatin binding;GO:0003713//transcription coactivator activity;GO:0005515//protein binding;GO:0016491//oxidoreductase activity;GO:0019899//enzyme binding;GO:0030374//nuclear receptor coactivator activity;GO:0032451//demethylase activity;GO:0032452//histone demethylase activity;GO:0032453//histone H3-methyl-lysine-4 demethylase activity;GO:0032454//histone H3-…	GO:0000122//negative regulation of transcription by RNA polymerase II;GO:0000380//alternative mRNA splicing, via spliceosome;GO:0002052//positive regulation of neuroblast proliferation;GO:0006325//chromatin organization;GO:0006338//chromatin remodeling;GO:0006355//regulation of transcription, DNA-templated;GO:0006357//regulation of transcription by RNA polymerase II;GO:0006482//protein demethylat…	--
ENSG00000004534	23.152	16.095	14.775	18.606	19.445	19.547	921.00	432.00	501.00	628.00	806.00	666.00	RBM6	RNA binding motif protein 6 [Source:HGNC Symbol;Acc:HGNC:9903]	-	-	-	-	GO:0005634//nucleus	GO:0003676//nucleic acid binding;GO:0003677//DNA binding;GO:0003723//RNA binding;GO:0005515//protein binding	GO:0000398//mRNA splicing, via spliceosome;GO:0006396//RNA processing	--
ENSG00000004660	24.122	17.952	15.988	19.425	20.191	26.612	1074.00	635.00	610.00	713.00	929.00	1058.00	CAMKK1	calcium/calmodulin dependent protein kinase kinase 1 [Source:HGNC Symbol;Acc:HGNC:1469]	Human Diseases	Substance dependence	ko05034//Alcoholism	K00908	GO:0005634//nucleus;GO:0005654//nucleoplasm;GO:0005737//cytoplasm;GO:0005829//cytosol	GO:0000166//nucleotide binding;GO:0004672//protein kinase activity;GO:0004674//protein serine/threonine kinase activity;GO:0004683//calmodulin-dependent protein kinase activity;GO:0005515//protein binding;GO:0005516//calmodulin binding;GO:0005524//ATP binding;GO:0016301//kinase activity;GO:0016740//transferase activity;GO:0106310//protein serine kinase activity	GO:0006468//protein phosphorylation;GO:0016310//phosphorylation;GO:0035556//intracellular signal transduction	--
ENSG00000004700	20.978	7.786	7.202	15.510	15.178	19.995	702.34	261.91	234.50	426.76	564.58	622.01	RECQL	RecQ like helicase [Source:HGNC Symbol;Acc:HGNC:9948]	-	-	-	-	GO:0005634//nucleus;GO:0005654//nucleoplasm;GO:0005694//chromosome;GO:0005737//cytoplasm;GO:0016020//membrane	GO:0000166//nucleotide binding;GO:0003676//nucleic acid binding;GO:0003677//DNA binding;GO:0003678//DNA helicase activity;GO:0004386//helicase activity;GO:0005515//protein binding;GO:0005524//ATP binding;GO:0009378//four-way junction helicase activity;GO:0016787//hydrolase activity;GO:0016887//ATP hydrolysis activity;GO:0043138//3'-5' DNA helicase activity;GO:1990814//DNA/DNA annealing activity	GO:0000724//double-strand break repair via homologous recombination;GO:0006259//DNA metabolic process;GO:0006268//DNA unwinding involved in DNA replication;GO:0006281//DNA repair;GO:0006310//DNA recombination;GO:0006974//cellular response to DNA damage stimulus;GO:0032392//DNA geometric change	--
ENSG00000004766	9.146	5.212	5.764	8.977	8.601	5.920	297.00	136.00	118.00	208.00	261.00	204.00	VPS50	VPS50 subunit of EARP/GARPII complex [Source:HGNC Symbol;Acc:HGNC:25956]	-	-	-	-	GO:0005768//endosome;GO:0005829//cytosol;GO:0016020//membrane;GO:0048471//perinuclear region of cytoplasm;GO:0055037//recycling endosome;GO:0070062//extracellular exosome;GO:1990745//EARP complex	GO:0000149//SNARE binding;GO:0005515//protein binding	GO:0015031//protein transport;GO:0032456//endocytic recycling;GO:0042147//retrograde transport, endosome to Golgi	--
ENSG00000004776	0.211	0.205	0.126	0.066	0.105	0.658	4.00	3.00	2.00	1.00	2.00	11.00	HSPB6	heat shock protein family B (small) member 6 [Source:HGNC Symbol;Acc:HGNC:26511]	-	-	-	-	GO:0005576//extracellular region;GO:0005634//nucleus;GO:0005737//cytoplasm;GO:0005739//mitochondrion;GO:0005829//cytosol;GO:0016607//nuclear speck	GO:0005212//structural constituent of eye lens;GO:0042803//protein homodimerization activity;GO:0044183//protein folding chaperone;GO:0051082//unfolded protein binding;GO:0051087//chaperone binding	GO:0009408//response to heat;GO:0042026//protein refolding;GO:0043066//negative regulation of apoptotic process;GO:0045766//positive regulation of angiogenesis;GO:0061077//chaperone-mediated protein folding	--
ENSG00000004777	1.951	0.824	1.273	0.487	1.223	1.549	54.00	35.00	34.00	21.00	50.00	76.00	ARHGAP33	Rho GTPase activating protein 33 [Source:HGNC Symbol;Acc:HGNC:23085]	-	-	-	-	GO:0001650//fibrillar center;GO:0005654//nucleoplasm;GO:0005737//cytoplasm;GO:0005794//Golgi apparatus;GO:0005829//cytosol;GO:0005886//plasma membrane;GO:0005938//cell cortex;GO:0015629//actin cytoskeleton;GO:0032991//protein-containing complex;GO:0043197//dendritic spine	GO:0005096//GTPase activator activity;GO:0005515//protein binding;GO:0019901//protein kinase binding;GO:0035091//phosphatidylinositol binding	GO:0007165//signal transduction;GO:0007264//small GTPase mediated signal transduction;GO:0009636//response to toxic substance;GO:0015031//protein transport;GO:0061001//regulation of dendritic spine morphogenesis	--
ENSG00000004779	194.789	176.266	163.681	211.080	226.382	178.649	1684.00	1173.00	1181.00	1456.00	1966.00	1361.00	NDUFAB1	NADH:ubiquinone oxidoreductase subunit AB1 [Source:HGNC Symbol;Acc:HGNC:7694]	Metabolism;Human Diseases;Human Diseases;Human Diseases;Human Diseases;Human Diseases;Human Diseases;Organismal Systems;Human Diseases;Human Diseases;Human Diseases;Organismal Systems;Metabolism	Global and overview maps;Neurodegenerative disease;Neurodegenerative disease;Neurodegenerative disease;Neurodegenerative disease;Neurodegenerative disease;Neurodegenerative disease;Environmental adaptation;Cancer: overview;Cardiovascular disease;Endocrine and metabolic disease;Nervous system;Energy metabolism	ko01100//Metabolic pathways;ko05022//Pathways of neurodegeneration - multiple diseases;ko05010//Alzheimer disease;ko05014//Amyotrophic lateral sclerosis;ko05016//Huntington disease;ko05020//Prion disease;ko05012//Parkinson disease;ko04714//Thermogenesis;ko05208//Chemical carcinogenesis - reactive oxygen species;ko05415//Diabetic cardiomyopathy;ko04932//Non-alcoholic fatty liver disease;ko04723//R…	K03955;K03955;K03955;K03955;K03955;K03955;K03955;K03955;K03955;K03955;K03955;K03955;K03955	GO:0005654//nucleoplasm;GO:0005739//mitochondrion;GO:0005743//mitochondrial inner membrane;GO:0005747//mitochondrial respiratory chain complex I;GO:0005759//mitochondrial matrix;GO:0031966//mitochondrial membrane;GO:0070469//respirasome;GO:1990229//iron-sulfur cluster assembly complex	GO:0000035//acyl binding;GO:0000036//acyl carrier activity;GO:0005504//fatty acid binding;GO:0005509//calcium ion binding;GO:0005515//protein binding	GO:0006120//mitochondrial electron transport, NADH to ubiquinone;GO:0006629//lipid metabolic process;GO:0006631//fatty acid metabolic process;GO:0006633//fatty acid biosynthetic process;GO:0009060//aerobic respiration;GO:0009249//protein lipoylation;GO:0016226//iron-sulfur cluster assembly;GO:0032981//mitochondrial respiratory chain complex I assembly;GO:0042776//mitochondrial ATP synthesis coupl…	--
ENSG00000004799	7.071	2.721	2.328	3.589	3.806	8.074	331.00	98.00	91.00	134.00	179.00	333.00	PDK4	pyruvate dehydrogenase kinase 4 [Source:HGNC Symbol;Acc:HGNC:8812]	Human Diseases	Cardiovascular disease	ko05415//Diabetic cardiomyopathy	K00898	GO:0005739//mitochondrion;GO:0005759//mitochondrial matrix	GO:0000166//nucleotide binding;GO:0004672//protein kinase activity;GO:0004740//pyruvate dehydrogenase (acetyl-transferring) kinase activity;GO:0005515//protein binding;GO:0005524//ATP binding;GO:0016301//kinase activity;GO:0016740//transferase activity	GO:0005975//carbohydrate metabolic process;GO:0006006//glucose metabolic process;GO:0006885//regulation of pH;GO:0008286//insulin receptor signaling pathway;GO:0009267//cellular response to starvation;GO:0010510//regulation of acetyl-CoA biosynthetic process from pyruvate;GO:0010565//regulation of cellular ketone metabolic process;GO:0010906//regulation of glucose metabolic process;GO:0016310//ph…	--
ENSG00000004809	0.000	0.000	0.000	0.000	0.000	0.000	0.00	0.00	0.00	0.00	0.00	0.00	SLC22A16	solute carrier family 22 member 16 [Source:HGNC Symbol;Acc:HGNC:20302]	-	-	-	-	GO:0005829//cytosol;GO:0005886//plasma membrane;GO:0016020//membrane	GO:0005275//amine transmembrane transporter activity;GO:0015101//organic cation transmembrane transporter activity;GO:0015226//carnitine transmembrane transporter activity;GO:0015606//spermidine transmembrane transporter activity;GO:0022857//transmembrane transporter activity	GO:0006811//ion transport;GO:0007283//spermatogenesis;GO:0007338//single fertilization;GO:0015695//organic cation transport;GO:0015837//amine transport;GO:0015879//carnitine transport;GO:0030154//cell differentiation;GO:0030317//flagellated sperm motility;GO:0046717//acid secretion;GO:0055085//transmembrane transport;GO:1902603//carnitine transmembrane transport;GO:1903711//spermidine transmembra…	--
ENSG00000004838	0.144	0.113	0.052	0.540	0.086	0.348	2.00	2.00	1.00	6.00	2.00	7.00	ZMYND10	zinc finger MYND-type containing 10 [Source:HGNC Symbol;Acc:HGNC:19412]	-	-	-	-	GO:0005737//cytoplasm;GO:0005856//cytoskeleton;GO:0005886//plasma membrane;GO:0016020//membrane;GO:0016324//apical plasma membrane;GO:0034451//centriolar satellite;GO:0120293//dynein axonemal particle	GO:0005515//protein binding;GO:0044183//protein folding chaperone;GO:0046872//metal ion binding;GO:0060090//molecular adaptor activity	GO:0003341//cilium movement;GO:0006457//protein folding;GO:0036158//outer dynein arm assembly;GO:0036159//inner dynein arm assembly;GO:0044458//motile cilium assembly;GO:0061512//protein localization to cilium;GO:1905505//positive regulation of motile cilium assembly	--
ENSG00000004846	0.000	0.000	0.000	0.000	0.000	0.033	0.00	0.00	0.00	0.00	0.00	2.00	ABCB5	ATP binding cassette subfamily B member 5 [Source:HGNC Symbol;Acc:HGNC:46]	Environmental Information Processing	Membrane transport	ko02010//ABC transporters	K05660	GO:0005886//plasma membrane;GO:0016020//membrane	GO:0000166//nucleotide binding;GO:0005524//ATP binding;GO:0008559//ABC-type xenobiotic transporter activity;GO:0015562//efflux transmembrane transporter activity;GO:0016887//ATP hydrolysis activity;GO:0042626//ATPase-coupled transmembrane transporter activity;GO:0140359//ABC-type transporter activity	GO:0001654//eye development;GO:0030154//cell differentiation;GO:0042391//regulation of membrane potential;GO:0042908//xenobiotic transport;GO:0055085//transmembrane transport	--
ENSG00000004848	0.000	0.000	0.000	0.000	0.000	0.000	0.00	0.00	0.00	0.00	0.00	0.00	ARX	aristaless related homeobox [Source:HGNC Symbol;Acc:HGNC:18060]	-	-	-	-	GO:0000785//chromatin;GO:0005634//nucleus	GO:0000977//RNA polymerase II transcription regulatory region sequence-specific DNA binding;GO:0000978//RNA polymerase II cis-regulatory region sequence-specific DNA binding;GO:0000981//DNA-binding transcription factor activity, RNA polymerase II-specific;GO:0001227//DNA-binding transcription repressor activity, RNA polymerase II-specific;GO:0001228//DNA-binding transcription activator activity, …	GO:0000122//negative regulation of transcription by RNA polymerase II;GO:0001764//neuron migration;GO:0006355//regulation of transcription, DNA-templated;GO:0006357//regulation of transcription by RNA polymerase II;GO:0007399//nervous system development;GO:0007411//axon guidance;GO:0010628//positive regulation of gene expression;GO:0021759//globus pallidus development;GO:0021772//olfactory bulb d…	Homeobox
ENSG00000004864	46.334	41.069	40.257	64.609	60.838	37.135	1871.00	1291.00	1373.00	2044.00	2446.00	1336.00	SLC25A13	solute carrier family 25 member 13 [Source:HGNC Symbol;Acc:HGNC:10983]	-	-	-	-	GO:0005739//mitochondrion;GO:0005743//mitochondrial inner membrane;GO:0005886//plasma membrane;GO:0016020//membrane	GO:0005313//L-glutamate transmembrane transporter activity;GO:0005509//calcium ion binding;GO:0008514//organic anion transmembrane transporter activity;GO:0015172//acidic amino acid transmembrane transporter activity;GO:0015183//L-aspartate transmembrane transporter activity;GO:0015297//antiporter activity;GO:0042802//identical protein binding;GO:0046872//metal ion binding	GO:0006094//gluconeogenesis;GO:0006754//ATP biosynthetic process;GO:0006839//mitochondrial transport;GO:0009066//aspartate family amino acid metabolic process;GO:0015804//neutral amino acid transport;GO:0015810//aspartate transmembrane transport;GO:0015813//L-glutamate transmembrane transport;GO:0043490//malate-aspartate shuttle;GO:0045333//cellular respiration;GO:0051592//response to calcium ion…	--
ENSG00000004866	31.669	30.466	33.063	42.278	39.294	32.023	879.94	620.00	696.99	894.99	1083.00	750.99	ST7	suppression of tumorigenicity 7 [Source:HGNC Symbol;Acc:HGNC:11351]	-	-	-	-	GO:0016020//membrane	GO:0005515//protein binding	GO:0030198//extracellular matrix organization;GO:0045595//regulation of cell differentiation	--
ENSG00000004897	45.021	24.521	19.153	37.182	34.078	36.352	1796.00	908.00	881.00	1270.00	1664.00	1541.00	CDC27	cell division cycle 27 [Source:HGNC Symbol;Acc:HGNC:1728]	Human Diseases;Genetic Information Processing;Cellular Processes;Cellular Processes;Organismal Systems	Infectious disease: viral;Folding, sorting and degradation;Cell growth and death;Cell growth and death;Endocrine system	ko05166//Human T-cell leukemia virus 1 infection;ko04120//Ubiquitin mediated proteolysis;ko04114//Oocyte meiosis;ko04110//Cell cycle;ko04914//Progesterone-mediated oocyte maturation	K03350;K03350;K03350;K03350;K03350	GO:0005634//nucleus;GO:0005654//nucleoplasm;GO:0005680//anaphase-promoting complex;GO:0005737//cytoplasm;GO:0005813//centrosome;GO:0005819//spindle;GO:0005829//cytosol;GO:0005856//cytoskeleton;GO:0016020//membrane;GO:0072686//mitotic spindle	GO:0005515//protein binding;GO:0019903//protein phosphatase binding	GO:0007091//metaphase/anaphase transition of mitotic cell cycle;GO:0007346//regulation of mitotic cell cycle;GO:0016567//protein ubiquitination;GO:0031145//anaphase-promoting complex-dependent catabolic process;GO:0051301//cell division;GO:0051445//regulation of meiotic cell cycle;GO:0070979//protein K11-linked ubiquitination	--
ENSG00000004939	0.020	0.000	0.000	0.000	0.000	0.000	1.00	0.00	0.00	0.00	0.00	0.00	SLC4A1	solute carrier family 4 member 1 (Diego blood group) [Source:HGNC Symbol;Acc:HGNC:11027]	Organismal Systems	Excretory system	ko04966//Collecting duct acid secretion	K06573	GO:0005886//plasma membrane;GO:0009898//cytoplasmic side of plasma membrane;GO:0016020//membrane;GO:0016323//basolateral plasma membrane;GO:0030018//Z disc;GO:0030863//cortical cytoskeleton;GO:0070062//extracellular exosome;GO:0072562//blood microparticle	GO:0005452//inorganic anion exchanger activity;GO:0005515//protein binding;GO:0008509//anion transmembrane transporter activity;GO:0015106//bicarbonate transmembrane transporter activity;GO:0015108//chloride transmembrane transporter activity;GO:0015291//secondary active transmembrane transporter activity;GO:0015297//antiporter activity;GO:0022853//active ion transmembrane transporter activity;GO…	GO:0006811//ion transport;GO:0006820//anion transport;GO:0006821//chloride transport;GO:0006873//cellular ion homeostasis;GO:0007596//blood coagulation;GO:0015698//inorganic anion transport;GO:0015701//bicarbonate transport;GO:0017121//plasma membrane phospholipid scrambling;GO:0034220//ion transmembrane transport;GO:0035811//negative regulation of urine volume;GO:0045852//pH elevation;GO:0048821…	--
ENSG00000004948	0.000	0.000	0.000	0.000	0.000	0.000	0.00	0.00	0.00	0.00	0.00	0.00	CALCR	calcitonin receptor [Source:HGNC Symbol;Acc:HGNC:1440]	Environmental Information Processing;Organismal Systems	Signaling molecules and interaction;Development and regeneration	ko04080//Neuroactive ligand-receptor interaction;ko04380//Osteoclast differentiation	K04576;K04576	GO:0001669//acrosomal vesicle;GO:0005886//plasma membrane;GO:0005929//cilium;GO:0016020//membrane;GO:0030424//axon;GO:0150056//amylin receptor complex 1;GO:0150057//amylin receptor complex 2;GO:0150058//amylin receptor complex 3	GO:0001540//amyloid-beta binding;GO:0001635//calcitonin gene-related peptide receptor activity;GO:0004888//transmembrane signaling receptor activity;GO:0004930//G protein-coupled receptor activity;GO:0004948//calcitonin receptor activity;GO:0005515//protein binding;GO:0032841//calcitonin binding;GO:0097643//amylin receptor activity	GO:0001503//ossification;GO:0007165//signal transduction;GO:0007166//cell surface receptor signaling pathway;GO:0007186//G protein-coupled receptor signaling pathway;GO:0007188//adenylate cyclase-modulating G protein-coupled receptor signaling pathway;GO:0007189//adenylate cyclase-activating G protein-coupled receptor signaling pathway;GO:0007204//positive regulation of cytosolic calcium ion conc…	--
ENSG00000004961	81.121	76.977	78.307	101.515	100.420	80.475	1493.00	1066.00	1175.00	1562.00	1941.00	1267.00	HCCS	holocytochrome c synthase [Source:HGNC Symbol;Acc:HGNC:4837]	Metabolism;Metabolism	Global and overview maps;Metabolism of cofactors and vitamins	ko01100//Metabolic pathways;ko00860//Porphyrin metabolism	K01764;K01764	GO:0005739//mitochondrion;GO:0005743//mitochondrial inner membrane;GO:0005829//cytosol;GO:0016020//membrane	GO:0004408//holocytochrome-c synthase activity;GO:0005515//protein binding;GO:0016829//lyase activity;GO:0020037//heme binding;GO:0046872//metal ion binding	GO:0009887//animal organ morphogenesis;GO:0018063//cytochrome c-heme linkage	--
ENSG00000004975	62.011	64.567	69.338	56.109	48.184	74.743	1961.00	1565.00	1659.00	1340.00	1494.00	1894.00	DVL2	dishevelled segment polarity protein 2 [Source:HGNC Symbol;Acc:HGNC:3086]	Human Diseases;Human Diseases;Human Diseases;Human Diseases;Environmental Information Processing;Human Diseases;Environmental Information Processing;Environmental Information Processing;Human Diseases;Human Diseases;Human Diseases;Cellular Processes;Organismal Systems;Human Diseases;Environmental Information Processing	Cancer: overview;Neurodegenerative disease;Neurodegenerative disease;Infectious disease: viral;Signal transduction;Cancer: specific types;Signal transduction;Signal transduction;Endocrine and metabolic disease;Cancer: specific types;Cancer: specific types;Cellular community - eukaryotes;Endocrine system;Cancer: specific types;Signal transduction	ko05200//Pathways in cancer;ko05022//Pathways of neurodegeneration - multiple diseases;ko05010//Alzheimer disease;ko05165//Human papillomavirus infection;ko04310//Wnt signaling pathway;ko05225//Hepatocellular carcinoma;ko04390//Hippo signaling pathway;ko04150//mTOR signaling pathway;ko04934//Cushing syndrome;ko05226//Gastric cancer;ko05224//Breast cancer;ko04550//Signaling pathways regulating plu…	K02353;K02353;K02353;K02353;K02353;K02353;K02353;K02353;K02353;K02353;K02353;K02353;K02353;K02353;K02353	GO:0005634//nucleus;GO:0005654//nucleoplasm;GO:0005737//cytoplasm;GO:0005829//cytosol;GO:0005886//plasma membrane;GO:0016020//membrane;GO:0016235//aggresome;GO:0016328//lateral plasma membrane;GO:0016604//nuclear body;GO:0030136//clathrin-coated vesicle;GO:0031410//cytoplasmic vesicle;GO:0045177//apical part of cell;GO:0045334//clathrin-coated endocytic vesicle	GO:0005109//frizzled binding;GO:0005515//protein binding;GO:0019901//protein kinase binding;GO:0019904//protein domain specific binding;GO:0030674//protein-macromolecule adaptor activity;GO:0031267//small GTPase binding;GO:0042802//identical protein binding;GO:0043621//protein self-association	GO:0001843//neural tube closure;GO:0001934//positive regulation of protein phosphorylation;GO:0001947//heart looping;GO:0003007//heart morphogenesis;GO:0003151//outflow tract morphogenesis;GO:0006355//regulation of transcription, DNA-templated;GO:0007379//segment specification;GO:0007507//heart development;GO:0008104//protein localization;GO:0016055//Wnt signaling pathway;GO:0022007//convergent e…	--
ENSG00000005001	0.000	0.000	0.000	0.000	0.000	0.000	0.00	0.00	0.00	0.00	0.00	0.00	PRSS22	serine protease 22 [Source:HGNC Symbol;Acc:HGNC:14368]	-	-	-	-	GO:0005576//extracellular region;GO:0005615//extracellular space	GO:0004252//serine-type endopeptidase activity;GO:0008233//peptidase activity;GO:0008236//serine-type peptidase activity;GO:0016504//peptidase activator activity;GO:0016787//hydrolase activity	GO:0006508//proteolysis;GO:0010952//positive regulation of peptidase activity	--
ENSG00000005007	47.889	55.578	51.582	55.981	54.757	55.065	3311.00	2934.00	2978.00	3088.00	3804.00	3355.00	UPF1	UPF1 RNA helicase and ATPase [Source:HGNC Symbol;Acc:HGNC:9962]	Genetic Information Processing;Genetic Information Processing	Translation;Translation	ko03013//Nucleocytoplasmic transport;ko03015//mRNA surveillance pathway	K14326;K14326	GO:0000781//chromosome, telomeric region;GO:0000785//chromatin;GO:0000932//P-body;GO:0005634//nucleus;GO:0005654//nucleoplasm;GO:0005737//cytoplasm;GO:0005829//cytosol;GO:0035145//exon-exon junction complex;GO:0044530//supraspliceosomal complex;GO:0048471//perinuclear region of cytoplasm	GO:0000166//nucleotide binding;GO:0003677//DNA binding;GO:0003682//chromatin binding;GO:0003723//RNA binding;GO:0003724//RNA helicase activity;GO:0004386//helicase activity;GO:0005515//protein binding;GO:0005524//ATP binding;GO:0008270//zinc ion binding;GO:0016787//hydrolase activity;GO:0016887//ATP hydrolysis activity;GO:0036121//double-stranded DNA helicase activity;GO:0042162//telomeric DNA bi…	GO:0000184//nuclear-transcribed mRNA catabolic process, nonsense-mediated decay;GO:0000956//nuclear-transcribed mRNA catabolic process;GO:0006260//DNA replication;GO:0006281//DNA repair;GO:0006406//mRNA export from nucleus;GO:0006449//regulation of translational termination;GO:0010468//regulation of gene expression;GO:0032201//telomere maintenance via semi-conservative replication;GO:0032204//reg…	--
ENSG00000005020	12.024	5.208	3.696	6.029	4.867	11.917	600.00	200.00	154.00	240.00	244.00	524.00	SKAP2	src kinase associated phosphoprotein 2 [Source:HGNC Symbol;Acc:HGNC:15687]	Human Diseases	Infectious disease: bacterial	ko05135//Yersinia infection	K23471	GO:0005654//nucleoplasm;GO:0005737//cytoplasm;GO:0005829//cytosol;GO:0005886//plasma membrane	GO:0005515//protein binding	GO:0007165//signal transduction;GO:0008285//negative regulation of cell population proliferation;GO:0042113//B cell activation	--
ENSG00000005022	1398.711	1172.734	1163.323	1372.363	1361.745	1356.098	23763.00	15333.00	16503.00	18600.00	23243.00	20301.00	SLC25A5	solute carrier family 25 member 5 [Source:HGNC Symbol;Acc:HGNC:10991]	Human Diseases;Human Diseases;Human Diseases;Human Diseases;Human Diseases;Environmental Information Processing;Human Diseases;Human Diseases;Human Diseases;Organismal Systems;Human Diseases;Environmental Information Processing;Cellular Processes;Cellular Processes;Human Diseases	Neurodegenerative disease;Neurodegenerative disease;Neurodegenerative disease;Neurodegenerative disease;Neurodegenerative disease;Signal transduction;Cancer: overview;Infectious disease: viral;Cardiovascular disease;Immune system;Infectious disease: viral;Signal transduction;Cell growth and death;Cell growth and death;Neurodegenerative disease	ko05022//Pathways of neurodegeneration - multiple diseases;ko05010//Alzheimer disease;ko05016//Huntington disease;ko05020//Prion disease;ko05012//Parkinson disease;ko04020//Calcium signaling pathway;ko05208//Chemical carcinogenesis - reactive oxygen species;ko05166//Human T-cell leukemia virus 1 infection;ko05415//Diabetic cardiomyopathy;ko04613//Neutrophil extracellular trap formation;ko05164//I…	K05863;K05863;K05863;K05863;K05863;K05863;K05863;K05863;K05863;K05863;K05863;K05863;K05863;K05863;K05863	GO:0005634//nucleus;GO:0005739//mitochondrion;GO:0005743//mitochondrial inner membrane;GO:0005757//mitochondrial permeability transition pore complex;GO:0005886//plasma membrane;GO:0016020//membrane;GO:0042645//mitochondrial nucleoid;GO:0071817//MMXD complex	GO:0000295//adenine nucleotide transmembrane transporter activity;GO:0003723//RNA binding;GO:0005471//ATP:ADP antiporter activity;GO:0005515//protein binding;GO:0015078//proton transmembrane transporter activity;GO:0015207//adenine transmembrane transporter activity;GO:0015297//antiporter activity;GO:0017077//oxidative phosphorylation uncoupler activity;GO:0031625//ubiquitin protein ligase binding	GO:0007059//chromosome segregation;GO:0008284//positive regulation of cell population proliferation;GO:0015853//adenine transport;GO:0030183//B cell differentiation;GO:0030218//erythrocyte differentiation;GO:0046902//regulation of mitochondrial membrane permeability;GO:0051503//adenine nucleotide transport;GO:0055085//transmembrane transport;GO:0140021//mitochondrial ADP transmembrane transport;G…	--
ENSG00000005059	8.728	3.900	3.801	5.838	4.636	8.104	253.00	87.00	92.00	135.00	135.00	207.00	MCUB	mitochondrial calcium uniporter dominant negative subunit beta [Source:HGNC Symbol;Acc:HGNC:26076]	-	-	-	-	GO:0005654//nucleoplasm;GO:0005739//mitochondrion;GO:0005743//mitochondrial inner membrane;GO:0016020//membrane;GO:0034704//calcium channel complex;GO:0043231//intracellular membrane-bounded organelle;GO:1990246//uniplex complex	GO:0019855//calcium channel inhibitor activity	GO:0006811//ion transport;GO:0006816//calcium ion transport;GO:0006851//mitochondrial calcium ion transmembrane transport;GO:0036444//calcium import into the mitochondrion;GO:0051560//mitochondrial calcium ion homeostasis	--
ENSG00000005073	21.644	27.264	25.439	24.541	25.823	28.039	708.00	650.00	697.00	624.00	862.00	824.00	HOXA11	homeobox A11 [Source:HGNC Symbol;Acc:HGNC:5101]	Human Diseases	Cancer: overview	ko05202//Transcriptional misregulation in cancer	K21951	GO:0005634//nucleus;GO:0005654//nucleoplasm;GO:0005667//transcription regulator complex;GO:0032991//protein-containing complex;GO:0032993//protein-DNA complex	GO:0000978//RNA polymerase II cis-regulatory region sequence-specific DNA binding;GO:0000981//DNA-binding transcription factor activity, RNA polymerase II-specific;GO:0003677//DNA binding;GO:1990837//sequence-specific double-stranded DNA binding	GO:0001501//skeletal system development;GO:0001656//metanephros development;GO:0001658//branching involved in ureteric bud morphogenesis;GO:0001759//organ induction;GO:0002062//chondrocyte differentiation;GO:0002063//chondrocyte development;GO:0006355//regulation of transcription, DNA-templated;GO:0006357//regulation of transcription by RNA polymerase II;GO:0007283//spermatogenesis;GO:0007338//si…	Homeobox
ENSG00000005075	104.461	83.807	79.479	93.317	103.681	95.823	1272.30	785.55	808.31	906.71	1268.70	1028.40	POLR2J	RNA polymerase II subunit J [Source:HGNC Symbol;Acc:HGNC:9197]	Human Diseases;Genetic Information Processing	Neurodegenerative disease;Transcription	ko05016//Huntington disease;ko03020//RNA polymerase	K03008;K03008	GO:0000428//DNA-directed RNA polymerase complex;GO:0005634//nucleus;GO:0005654//nucleoplasm;GO:0005665//RNA polymerase II, core complex	GO:0001055//RNA polymerase II activity;GO:0003677//DNA binding;GO:0003899//DNA-directed 5'-3' RNA polymerase activity;GO:0005515//protein binding;GO:0030275//LRR domain binding;GO:0046983//protein dimerization activity	GO:0006351//transcription, DNA-templated;GO:0006366//transcription by RNA polymerase II	--
ENSG00000005100	29.951	24.846	24.270	31.772	32.455	33.215	1931.00	1295.00	1354.00	1619.00	1953.00	1910.00	DHX33	DEAH-box helicase 33 [Source:HGNC Symbol;Acc:HGNC:16718]	Organismal Systems	Immune system	ko04621//NOD-like receptor signaling pathway	K17820	GO:0005634//nucleus;GO:0005654//nucleoplasm;GO:0005730//nucleolus;GO:0005737//cytoplasm;GO:0061702//inflammasome complex;GO:0072559//NLRP3 inflammasome complex	GO:0000166//nucleotide binding;GO:0000182//rDNA binding;GO:0003676//nucleic acid binding;GO:0003723//RNA binding;GO:0003724//RNA helicase activity;GO:0003725//double-stranded RNA binding;GO:0003729//mRNA binding;GO:0004386//helicase activity;GO:0005515//protein binding;GO:0005524//ATP binding;GO:0016787//hydrolase activity;GO:0016887//ATP hydrolysis activity;GO:0043023//ribosomal large subunit bi…	GO:0006413//translational initiation;GO:0032481//positive regulation of type I interferon production;GO:0043410//positive regulation of MAPK cascade;GO:0045943//positive regulation of transcription by RNA polymerase I;GO:0051092//positive regulation of NF-kappaB transcription factor activity;GO:1900227//positive regulation of NLRP3 inflammasome complex assembly	--
ENSG00000005102	2.955	0.710	0.531	0.960	0.617	1.404	90.00	19.00	12.00	20.00	19.00	43.00	MEOX1	mesenchyme homeobox 1 [Source:HGNC Symbol;Acc:HGNC:7013]	-	-	-	-	GO:0000785//chromatin;GO:0005634//nucleus;GO:0005737//cytoplasm	GO:0000978//RNA polymerase II cis-regulatory region sequence-specific DNA binding;GO:0000981//DNA-binding transcription factor activity, RNA polymerase II-specific;GO:0001228//DNA-binding transcription activator activity, RNA polymerase II-specific;GO:0003677//DNA binding;GO:0003682//chromatin binding;GO:0003700//DNA-binding transcription factor activity;GO:0005515//protein binding;GO:0043565//se…	GO:0001757//somite specification;GO:0006355//regulation of transcription, DNA-templated;GO:0006357//regulation of transcription by RNA polymerase II;GO:0045944//positive regulation of transcription by RNA polymerase II;GO:0060218//hematopoietic stem cell differentiation;GO:0061053//somite development;GO:0061056//sclerotome development	Homeobox
ENSG00000005108	0.007	0.000	0.000	0.000	0.007	0.000	1.00	0.00	0.00	0.00	1.00	0.00	THSD7A	thrombospondin type 1 domain containing 7A [Source:HGNC Symbol;Acc:HGNC:22207]	-	-	-	-	GO:0005576//extracellular region;GO:0005886//plasma membrane;GO:0016020//membrane;GO:0042995//cell projection	GO:0005515//protein binding	GO:0001525//angiogenesis;GO:0030036//actin cytoskeleton organization;GO:0030154//cell differentiation	--
ENSG00000005156	38.105	28.908	29.038	44.864	39.593	45.689	1686.15	1064.58	1063.71	1339.57	1661.17	2011.27	LIG3	DNA ligase 3 [Source:HGNC Symbol;Acc:HGNC:6600]	Genetic Information Processing	Replication and repair	ko03410//Base excision repair	K10776	GO:0005634//nucleus;GO:0005654//nucleoplasm;GO:0005739//mitochondrion;GO:0070421//DNA ligase III-XRCC1 complex	GO:0000166//nucleotide binding;GO:0003677//DNA binding;GO:0003909//DNA ligase activity;GO:0003910//DNA ligase (ATP) activity;GO:0005515//protein binding;GO:0005524//ATP binding;GO:0008270//zinc ion binding;GO:0016874//ligase activity;GO:0046872//metal ion binding	GO:0000724//double-strand break repair via homologous recombination;GO:0006260//DNA replication;GO:0006273//lagging strand elongation;GO:0006281//DNA repair;GO:0006287//base-excision repair, gap-filling;GO:0006288//base-excision repair, DNA ligation;GO:0006302//double-strand break repair;GO:0006310//DNA recombination;GO:0006974//cellular response to DNA damage stimulus;GO:0007005//mitochondrion o…	--
ENSG00000005175	13.466	5.635	7.367	12.220	12.169	11.619	480.00	166.00	203.00	354.00	428.00	356.00	RPAP3	RNA polymerase II associated protein 3 [Source:HGNC Symbol;Acc:HGNC:26151]	-	-	-	-	GO:0005829//cytosol;GO:0097255//R2TP complex;GO:0101031//chaperone complex;GO:1990062//RPAP3/R2TP/prefoldin-like complex	GO:0005515//protein binding	GO:0050821//protein stabilization	--
ENSG00000005187	0.432	0.329	0.383	0.381	0.050	2.243	9.08	5.00	10.54	6.00	1.00	40.46	ACSM3	acyl-CoA synthetase medium chain family member 3 [Source:HGNC Symbol;Acc:HGNC:10522]	Metabolism;Metabolism	Global and overview maps;Carbohydrate metabolism	ko01100//Metabolic pathways;ko00650//Butanoate metabolism	K01896;K01896	GO:0005739//mitochondrion;GO:0005759//mitochondrial matrix	GO:0000166//nucleotide binding;GO:0004321//fatty-acyl-CoA synthase activity;GO:0005515//protein binding;GO:0005524//ATP binding;GO:0015645//fatty acid ligase activity;GO:0016874//ligase activity;GO:0018729//propionate CoA-transferase activity;GO:0031956//medium-chain fatty acid-CoA ligase activity;GO:0043759//methylbutanoate-CoA ligase activity;GO:0046872//metal ion binding;GO:0047760//butyrate-C…	GO:0006629//lipid metabolic process;GO:0006631//fatty acid metabolic process;GO:0006633//fatty acid biosynthetic process;GO:0006637//acyl-CoA metabolic process;GO:0008217//regulation of blood pressure;GO:0042632//cholesterol homeostasis	--
ENSG00000005189	12.380	10.721	7.428	9.140	12.304	15.661	389.00	231.00	199.00	247.00	306.00	388.00	REXO5	RNA exonuclease 5 [Source:HGNC Symbol;Acc:HGNC:24661]	Genetic Information Processing	Translation	ko03008//Ribosome biogenesis in eukaryotes	K14570	GO:0005634//nucleus;GO:0005730//nucleolus;GO:0070062//extracellular exosome	GO:0003676//nucleic acid binding;GO:0003723//RNA binding;GO:0004518//nuclease activity;GO:0004527//exonuclease activity;GO:0016787//hydrolase activity	-	--
ENSG00000005194	60.379	58.478	62.483	80.595	79.273	54.222	1535.00	1126.00	1237.00	1526.00	1975.00	1072.00	CIAPIN1	cytokine induced apoptosis inhibitor 1 [Source:HGNC Symbol;Acc:HGNC:28050]	-	-	-	-	GO:0005634//nucleus;GO:0005654//nucleoplasm;GO:0005730//nucleolus;GO:0005737//cytoplasm;GO:0005739//mitochondrion;GO:0005758//mitochondrial intermembrane space	GO:0005506//iron ion binding;GO:0005515//protein binding;GO:0008757//S-adenosylmethionine-dependent methyltransferase activity;GO:0009055//electron transfer activity;GO:0046872//metal ion binding;GO:0051536//iron-sulfur cluster binding;GO:0051537//2 iron, 2 sulfur cluster binding;GO:0051539//4 iron, 4 sulfur cluster binding	GO:0006915//apoptotic process;GO:0016226//iron-sulfur cluster assembly;GO:0022900//electron transport chain;GO:0030097//hemopoiesis;GO:0043066//negative regulation of apoptotic process	--
ENSG00000005206	10.641	9.854	10.189	7.749	7.937	11.134	337.00	289.00	313.00	224.00	307.00	354.00	SPPL2B	signal peptide peptidase like 2B [Source:HGNC Symbol;Acc:HGNC:30627]	-	-	-	-	GO:0000139//Golgi membrane;GO:0005654//nucleoplasm;GO:0005764//lysosome;GO:0005765//lysosomal membrane;GO:0005768//endosome;GO:0005794//Golgi apparatus;GO:0005813//centrosome;GO:0005886//plasma membrane;GO:0010008//endosome membrane;GO:0015629//actin cytoskeleton;GO:0016020//membrane;GO:0030660//Golgi-associated vesicle membrane;GO:0098553//lumenal side of endoplasmic reticulum membrane;GO:009855…	GO:0005515//protein binding;GO:0008233//peptidase activity;GO:0016787//hydrolase activity;GO:0042500//aspartic endopeptidase activity, intramembrane cleaving;GO:0042803//protein homodimerization activity	GO:0006508//proteolysis;GO:0006509//membrane protein ectodomain proteolysis;GO:0010803//regulation of tumor necrosis factor-mediated signaling pathway;GO:0031293//membrane protein intracellular domain proteolysis;GO:0033619//membrane protein proteolysis;GO:0050776//regulation of immune response	--
ENSG00000005238	9.791	4.602	4.362	3.898	4.355	13.038	371.00	135.00	137.00	119.00	167.00	427.00	ATOSB	atos homolog B [Source:HGNC Symbol;Acc:HGNC:25666]	-	-	-	-	GO:0005634//nucleus	GO:0005515//protein binding	-	--
ENSG00000005243	20.636	15.804	17.471	12.128	12.834	18.953	226.00	134.00	162.00	109.00	148.00	181.00	COPZ2	COPI coat complex subunit zeta 2 [Source:HGNC Symbol;Acc:HGNC:19356]	-	-	-	-	GO:0000139//Golgi membrane;GO:0005737//cytoplasm;GO:0005789//endoplasmic reticulum membrane;GO:0005794//Golgi apparatus;GO:0005801//cis-Golgi network;GO:0005829//cytosol;GO:0016020//membrane;GO:0030126//COPI vesicle coat;GO:0030133//transport vesicle;GO:0030663//COPI-coated vesicle membrane;GO:0031410//cytoplasmic vesicle;GO:0033116//endoplasmic reticulum-Golgi intermediate compartment membrane	-	GO:0006886//intracellular protein transport;GO:0006890//retrograde vesicle-mediated transport, Golgi to endoplasmic reticulum;GO:0006891//intra-Golgi vesicle-mediated transport;GO:0015031//protein transport;GO:0016192//vesicle-mediated transport	--
ENSG00000005249	0.138	0.070	0.100	0.183	0.000	0.071	6.00	2.00	4.00	7.00	0.00	3.00	PRKAR2B	protein kinase cAMP-dependent type II regulatory subunit beta [Source:HGNC Symbol;Acc:HGNC:9392]	Organismal Systems	Endocrine system	ko04910//Insulin signaling pathway	K04739	GO:0005737//cytoplasm;GO:0005813//centrosome;GO:0005829//cytosol;GO:0005886//plasma membrane;GO:0005952//cAMP-dependent protein kinase complex;GO:0016020//membrane;GO:0030425//dendrite;GO:0043025//neuronal cell body;GO:0043197//dendritic spine;GO:0043198//dendritic shaft;GO:0048471//perinuclear region of cytoplasm;GO:0070062//extracellular exosome;GO:0097546//ciliary base;GO:0098794//postsynapse;…	GO:0000166//nucleotide binding;GO:0004862//cAMP-dependent protein kinase inhibitor activity;GO:0005515//protein binding;GO:0008603//cAMP-dependent protein kinase regulator activity;GO:0019901//protein kinase binding;GO:0019904//protein domain specific binding;GO:0030552//cAMP binding;GO:0031625//ubiquitin protein ligase binding;GO:0034236//protein kinase A catalytic subunit binding	GO:0001932//regulation of protein phosphorylation;GO:0006631//fatty acid metabolic process;GO:0007612//learning;GO:0035556//intracellular signal transduction;GO:0050804//modulation of chemical synaptic transmission;GO:0097332//response to antipsychotic drug;GO:2000480//negative regulation of cAMP-dependent protein kinase activity	--
ENSG00000005302	21.944	14.065	14.926	22.018	24.693	23.322	716.00	319.00	347.00	497.00	680.00	556.00	MSL3	MSL complex subunit 3 [Source:HGNC Symbol;Acc:HGNC:7370]	-	-	-	-	GO:0005634//nucleus;GO:0005654//nucleoplasm;GO:0035267//NuA4 histone acetyltransferase complex;GO:0072487//MSL complex	GO:0003677//DNA binding;GO:0005515//protein binding;GO:0035064//methylated histone binding;GO:0046972//histone acetyltransferase activity (H4-K16 specific)	GO:0006325//chromatin organization;GO:0006338//chromatin remodeling;GO:0006355//regulation of transcription, DNA-templated;GO:0010468//regulation of gene expression;GO:0045893//positive regulation of transcription, DNA-templated	--
ENSG00000005339	11.985	15.752	12.536	16.576	13.961	11.384	1154.00	1124.00	1101.00	1118.00	1279.00	901.00	CREBBP	CREB binding protein [Source:HGNC Symbol;Acc:HGNC:2348]	Human Diseases;Human Diseases;Human Diseases;Human Diseases;Environmental Information Processing;Human Diseases;Human Diseases;Human Diseases;Human Diseases;Environmental Information Processing;Environmental Information Processing;Human Diseases;Human Diseases;Environmental Information Processing;Cellular Processes;Organismal Systems;Organismal Systems;Environmental Information Processing;Organis…	Cancer: overview;Infectious disease: viral;Neurodegenerative disease;Infectious disease: viral;Signal transduction;Cancer: overview;Infectious disease: viral;Infectious disease: bacterial;Infectious disease: viral;Signal transduction;Signal transduction;Infectious disease: viral;Cancer: overview;Signal transduction;Cell growth and death;Endocrine system;Endocrine system;Signal transduction;Endocr…	ko05200//Pathways in cancer;ko05165//Human papillomavirus infection;ko05016//Huntington disease;ko05166//Human T-cell leukemia virus 1 infection;ko04024//cAMP signaling pathway;ko05203//Viral carcinogenesis;ko05167//Kaposi sarcoma-associated herpesvirus infection;ko05152//Tuberculosis;ko05164//Influenza A;ko04310//Wnt signaling pathway;ko04630//JAK-STAT signaling pathway;ko05161//Hepatitis B;ko05…	K04498;K04498;K04498;K04498;K04498;K04498;K04498;K04498;K04498;K04498;K04498;K04498;K04498;K04498;K04498;K04498;K04498;K04498;K04498;K04498;K04498;K04498;K04498;K04498;K04498;K04498	GO:0000123//histone acetyltransferase complex;GO:0000785//chromatin;GO:0005634//nucleus;GO:0005654//nucleoplasm;GO:0005667//transcription regulator complex;GO:0005737//cytoplasm;GO:0005829//cytosol;GO:0016604//nuclear body;GO:0032991//protein-containing complex	GO:0001223//transcription coactivator binding;GO:0002039//p53 binding;GO:0003682//chromatin binding;GO:0003684//damaged DNA binding;GO:0003712//transcription coregulator activity;GO:0003713//transcription coactivator activity;GO:0003714//transcription corepressor activity;GO:0004402//histone acetyltransferase activity;GO:0005515//protein binding;GO:0008270//zinc ion binding;GO:0016407//acetyltran…	GO:0000122//negative regulation of transcription by RNA polymerase II;GO:0001666//response to hypoxia;GO:0002223//stimulatory C-type lectin receptor signaling pathway;GO:0006338//chromatin remodeling;GO:0006355//regulation of transcription, DNA-templated;GO:0006473//protein acetylation;GO:0007165//signal transduction;GO:0008589//regulation of smoothened signaling pathway;GO:0016479//negative regu…	--
ENSG00000005379	2.688	1.854	2.337	1.630	1.457	2.295	123.00	74.00	85.00	72.00	63.00	118.00	TSPOAP1	TSPO associated protein 1 [Source:HGNC Symbol;Acc:HGNC:16831]	-	-	-	-	GO:0005737//cytoplasm;GO:0005739//mitochondrion;GO:0005829//cytosol;GO:0044305//calyx of Held;GO:0098978//glutamatergic synapse	GO:0005515//protein binding;GO:0030156//benzodiazepine receptor binding;GO:0099626//voltage-gated calcium channel activity involved in regulation of presynaptic cytosolic calcium levels	GO:0008150//biological_process;GO:0099509//regulation of presynaptic cytosolic calcium ion concentration	--
ENSG00000005381	0.000	0.000	0.000	0.000	0.000	0.000	0.00	0.00	0.00	0.00	0.00	0.00	MPO	myeloperoxidase [Source:HGNC Symbol;Acc:HGNC:7218]	Human Diseases;Organismal Systems;Cellular Processes;Metabolism;Human Diseases	Cancer: overview;Immune system;Transport and catabolism;Xenobiotics biodegradation and metabolism;Cancer: specific types	ko05202//Transcriptional misregulation in cancer;ko04613//Neutrophil extracellular trap formation;ko04145//Phagosome;ko00983//Drug metabolism - other enzymes;ko05221//Acute myeloid leukemia	K10789;K10789;K10789;K10789;K10789	GO:0005576//extracellular region;GO:0005615//extracellular space;GO:0005634//nucleus;GO:0005654//nucleoplasm;GO:0005764//lysosome;GO:0030141//secretory granule;GO:0035578//azurophil granule lumen;GO:0042582//azurophil granule;GO:0043231//intracellular membrane-bounded organelle;GO:0070062//extracellular exosome;GO:0097013//phagocytic vesicle lumen	GO:0003682//chromatin binding;GO:0004601//peroxidase activity;GO:0005515//protein binding;GO:0008201//heparin binding;GO:0016491//oxidoreductase activity;GO:0020037//heme binding;GO:0046872//metal ion binding	GO:0001878//response to yeast;GO:0002149//hypochlorous acid biosynthetic process;GO:0002679//respiratory burst involved in defense response;GO:0006952//defense response;GO:0006979//response to oxidative stress;GO:0009612//response to mechanical stimulus;GO:0019430//removal of superoxide radicals;GO:0032094//response to food;GO:0032496//response to lipopolysaccharide;GO:0034374//low-density lipopr…	--
ENSG00000005421	0.064	0.042	0.000	0.040	0.128	0.073	2.00	1.00	0.00	1.00	4.00	2.00	PON1	paraoxonase 1 [Source:HGNC Symbol;Acc:HGNC:9204]	-	-	-	-	GO:0005576//extracellular region;GO:0005615//extracellular space;GO:0005789//endoplasmic reticulum membrane;GO:0034364//high-density lipoprotein particle;GO:0034366//spherical high-density lipoprotein particle;GO:0070062//extracellular exosome;GO:0072562//blood microparticle	GO:0004063//aryldialkylphosphatase activity;GO:0004064//arylesterase activity;GO:0005509//calcium ion binding;GO:0005543//phospholipid binding;GO:0016787//hydrolase activity;GO:0042803//protein homodimerization activity;GO:0046872//metal ion binding;GO:0102007//acyl-L-homoserine-lactone lactonohydrolase activity	GO:0008203//cholesterol metabolic process;GO:0009636//response to toxic substance;GO:0010875//positive regulation of cholesterol efflux;GO:0019439//aromatic compound catabolic process;GO:0032411//positive regulation of transporter activity;GO:0046395//carboxylic acid catabolic process;GO:0046434//organophosphate catabolic process;GO:0046470//phosphatidylcholine metabolic process;GO:0051099//posit…	--
ENSG00000005436	14.200	12.800	13.302	16.098	14.973	16.076	317.00	179.00	206.00	248.00	304.00	303.00	GCFC2	GC-rich sequence DNA-binding factor 2 [Source:HGNC Symbol;Acc:HGNC:1317]	-	-	-	-	GO:0005634//nucleus;GO:0005654//nucleoplasm;GO:0005730//nucleolus;GO:0005829//cytosol;GO:0071008//U2-type post-mRNA release spliceosomal complex	GO:0003677//DNA binding;GO:0005515//protein binding	GO:0000245//spliceosomal complex assembly;GO:0000398//mRNA splicing, via spliceosome;GO:0006355//regulation of transcription, DNA-templated;GO:0006397//mRNA processing;GO:0006807//nitrogen compound metabolic process;GO:0008380//RNA splicing;GO:0043170//macromolecule metabolic process;GO:0044238//primary metabolic process;GO:0045892//negative regulation of transcription, DNA-templated	GCFC
ENSG00000005448	61.123	108.334	102.973	56.351	54.619	68.861	880.00	1196.00	1223.00	635.00	796.00	871.00	WDR54	WD repeat domain 54 [Source:HGNC Symbol;Acc:HGNC:25770]	-	-	-	-	GO:0005930//axoneme;GO:0031982//vesicle;GO:0043231//intracellular membrane-bounded organelle	GO:0005515//protein binding;GO:0042803//protein homodimerization activity	GO:0002091//negative regulation of receptor internalization;GO:0042058//regulation of epidermal growth factor receptor signaling pathway;GO:0043408//regulation of MAPK cascade;GO:0060271//cilium assembly	--
ENSG00000005469	5.399	2.917	2.881	5.744	5.105	4.392	156.00	63.00	63.00	141.00	154.00	99.00	CROT	carnitine O-octanoyltransferase [Source:HGNC Symbol;Acc:HGNC:2366]	Cellular Processes	Transport and catabolism	ko04146//Peroxisome	K05940	GO:0005777//peroxisome;GO:0005782//peroxisomal matrix;GO:0005829//cytosol;GO:0043231//intracellular membrane-bounded organelle	GO:0005515//protein binding;GO:0008458//carnitine O-octanoyltransferase activity;GO:0016740//transferase activity;GO:0016746//acyltransferase activity	GO:0006091//generation of precursor metabolites and energy;GO:0006629//lipid metabolic process;GO:0006631//fatty acid metabolic process;GO:0006635//fatty acid beta-oxidation;GO:0009437//carnitine metabolic process;GO:0015908//fatty acid transport;GO:0015936//coenzyme A metabolic process;GO:0033540//fatty acid beta-oxidation using acyl-CoA oxidase;GO:0051791//medium-chain fatty acid metabolic proc…	--
ENSG00000005471	0.000	0.000	0.000	0.000	0.000	0.000	0.00	0.00	0.00	0.00	0.00	0.00	ABCB4	ATP binding cassette subfamily B member 4 [Source:HGNC Symbol;Acc:HGNC:45]	Organismal Systems;Environmental Information Processing	Digestive system;Membrane transport	ko04976//Bile secretion;ko02010//ABC transporters	K05659;K05659	GO:0005654//nucleoplasm;GO:0005737//cytoplasm;GO:0005829//cytosol;GO:0005886//plasma membrane;GO:0005925//focal adhesion;GO:0016020//membrane;GO:0016324//apical plasma membrane;GO:0030136//clathrin-coated vesicle;GO:0031410//cytoplasmic vesicle;GO:0045121//membrane raft;GO:0046581//intercellular canaliculus;GO:0070062//extracellular exosome	GO:0000166//nucleotide binding;GO:0005515//protein binding;GO:0005524//ATP binding;GO:0005548//phospholipid transporter activity;GO:0016887//ATP hydrolysis activity;GO:0042626//ATPase-coupled transmembrane transporter activity;GO:0090554//phosphatidylcholine floppase activity;GO:0140326//ATPase-coupled intramembrane lipid transporter activity;GO:0140359//ABC-type transporter activity	GO:0006629//lipid metabolic process;GO:0006869//lipid transport;GO:0032376//positive regulation of cholesterol transport;GO:0032782//bile acid secretion;GO:0045332//phospholipid translocation;GO:0055085//transmembrane transport;GO:0055088//lipid homeostasis;GO:0061092//positive regulation of phospholipid translocation;GO:1901557//response to fenofibrate;GO:1903413//cellular response to bile acid;…	--
ENSG00000005483	14.101	13.797	10.887	10.456	10.935	11.310	1115.00	845.00	764.00	687.00	850.73	794.00	KMT2E	lysine methyltransferase 2E (inactive) [Source:HGNC Symbol;Acc:HGNC:18541]	Metabolism;Metabolism	Global and overview maps;Amino acid metabolism	ko01100//Metabolic pathways;ko00310//Lysine degradation	K09189;K09189	GO:0000785//chromatin;GO:0000791//euchromatin;GO:0005634//nucleus;GO:0005654//nucleoplasm;GO:0005694//chromosome;GO:0005737//cytoplasm;GO:0005813//centrosome;GO:0005856//cytoskeleton;GO:0005886//plasma membrane;GO:0016020//membrane;GO:0016604//nuclear body;GO:0016607//nuclear speck;GO:0032991//protein-containing complex;GO:0034967//Set3 complex;GO:0070210//Rpd3L-Expanded complex	GO:0003713//transcription coactivator activity;GO:0005515//protein binding;GO:0019899//enzyme binding;GO:0035064//methylated histone binding;GO:0046872//metal ion binding	GO:0002446//neutrophil mediated immunity;GO:0006306//DNA methylation;GO:0006325//chromatin organization;GO:0006355//regulation of transcription, DNA-templated;GO:0007049//cell cycle;GO:0030218//erythrocyte differentiation;GO:0042119//neutrophil activation;GO:0045893//positive regulation of transcription, DNA-templated;GO:0051726//regulation of cell cycle;GO:1900087//positive regulation of G1/S tr…	--
ENSG00000005486	58.027	34.623	32.841	38.118	38.995	44.919	1267.00	603.00	613.00	692.00	874.00	893.00	RHBDD2	rhomboid domain containing 2 [Source:HGNC Symbol;Acc:HGNC:23082]	-	-	-	-	GO:0000139//Golgi membrane;GO:0000839//Hrd1p ubiquitin ligase ERAD-L complex;GO:0005654//nucleoplasm;GO:0005794//Golgi apparatus;GO:0016020//membrane;GO:0048471//perinuclear region of cytoplasm	GO:0004252//serine-type endopeptidase activity;GO:0005515//protein binding;GO:0051787//misfolded protein binding;GO:1990381//ubiquitin-specific protease binding	GO:0030433//ubiquitin-dependent ERAD pathway;GO:0030968//endoplasmic reticulum unfolded protein response	--
ENSG00000005513	0.000	0.000	0.000	0.000	0.000	0.000	0.00	0.00	0.00	0.00	0.00	0.00	SOX8	SRY-box transcription factor 8 [Source:HGNC Symbol;Acc:HGNC:11203]	-	-	-	-	GO:0000785//chromatin;GO:0005634//nucleus;GO:0005667//transcription regulator complex;GO:0005737//cytoplasm	GO:0000978//RNA polymerase II cis-regulatory region sequence-specific DNA binding;GO:0000981//DNA-binding transcription factor activity, RNA polymerase II-specific;GO:0000987//cis-regulatory region sequence-specific DNA binding;GO:0003677//DNA binding;GO:0003700//DNA-binding transcription factor activity;GO:0043565//sequence-specific DNA binding;GO:0140297//DNA-binding transcription factor bindin…	GO:0000122//negative regulation of transcription by RNA polymerase II;GO:0001649//osteoblast differentiation;GO:0001701//in utero embryonic development;GO:0001755//neural crest cell migration;GO:0002009//morphogenesis of an epithelium;GO:0007165//signal transduction;GO:0007283//spermatogenesis;GO:0007422//peripheral nervous system development;GO:0008584//male gonad development;GO:0010628//positiv…	HMG
ENSG00000005700	15.913	9.146	7.767	10.333	9.360	17.950	1175.00	525.00	507.00	606.00	730.00	1211.00	IBTK	inhibitor of Bruton tyrosine kinase [Source:HGNC Symbol;Acc:HGNC:17853]	-	-	-	-	GO:0005634//nucleus;GO:0005654//nucleoplasm;GO:0005737//cytoplasm;GO:0016020//membrane	GO:0005515//protein binding;GO:0019901//protein kinase binding;GO:0030292//protein tyrosine kinase inhibitor activity	GO:0001933//negative regulation of protein phosphorylation;GO:0051209//release of sequestered calcium ion into cytosol	--
ENSG00000005801	27.424	19.496	18.345	33.859	31.152	27.442	724.00	375.00	345.00	514.00	767.00	541.00	ZNF195	zinc finger protein 195 [Source:HGNC Symbol;Acc:HGNC:12986]	Human Diseases	Infectious disease: viral	ko05168//Herpes simplex virus 1 infection	K09228	GO:0005634//nucleus	GO:0000978//RNA polymerase II cis-regulatory region sequence-specific DNA binding;GO:0000981//DNA-binding transcription factor activity, RNA polymerase II-specific;GO:0003677//DNA binding;GO:0008270//zinc ion binding;GO:0046872//metal ion binding	GO:0006355//regulation of transcription, DNA-templated;GO:0006357//regulation of transcription by RNA polymerase II	zf-C2H2
ENSG00000005810	8.208	5.247	3.982	5.936	6.358	6.405	1146.00	574.00	500.00	701.91	890.00	885.00	MYCBP2	MYC binding protein 2 [Source:HGNC Symbol;Acc:HGNC:23386]	-	-	-	-	GO:0005634//nucleus;GO:0005654//nucleoplasm;GO:0005737//cytoplasm;GO:0005829//cytosol;GO:0005856//cytoskeleton;GO:0005886//plasma membrane;GO:0015630//microtubule cytoskeleton;GO:0016020//membrane;GO:0030424//axon;GO:0042995//cell projection;GO:0043231//intracellular membrane-bounded organelle;GO:0110165//cellular anatomical entity	GO:0005085//guanyl-nucleotide exchange factor activity;GO:0005515//protein binding;GO:0008270//zinc ion binding;GO:0016740//transferase activity;GO:0031267//small GTPase binding;GO:0042802//identical protein binding;GO:0046872//metal ion binding;GO:0061630//ubiquitin protein ligase activity	GO:0007411//axon guidance;GO:0008045//motor neuron axon guidance;GO:0008582//regulation of synaptic assembly at neuromuscular junction;GO:0016567//protein ubiquitination;GO:0021785//branchiomotor neuron axon guidance;GO:0021952//central nervous system projection neuron axonogenesis;GO:0031398//positive regulation of protein ubiquitination;GO:0032880//regulation of protein localization;GO:0032922/…	--
ENSG00000005812	14.588	9.711	9.828	14.128	13.454	10.546	625.00	314.00	374.00	476.00	552.00	399.99	FBXL3	F-box and leucine rich repeat protein 3 [Source:HGNC Symbol;Acc:HGNC:13599]	Organismal Systems	Environmental adaptation	ko04710//Circadian rhythm	K10269	GO:0000151//ubiquitin ligase complex;GO:0005634//nucleus;GO:0005737//cytoplasm;GO:0005829//cytosol;GO:0016604//nuclear body;GO:0019005//SCF ubiquitin ligase complex	GO:0004842//ubiquitin-protein transferase activity;GO:0005515//protein binding	GO:0016567//protein ubiquitination;GO:0031146//SCF-dependent proteasomal ubiquitin-dependent protein catabolic process;GO:0031648//protein destabilization;GO:0042752//regulation of circadian rhythm;GO:0043153//entrainment of circadian clock by photoperiod;GO:0043161//proteasome-mediated ubiquitin-dependent protein catabolic process;GO:0048511//rhythmic process	--
ENSG00000005844	0.000	0.000	0.000	0.000	0.000	0.000	0.00	0.00	0.00	0.00	0.00	0.00	ITGAL	integrin subunit alpha L [Source:HGNC Symbol;Acc:HGNC:6148]	Human Diseases;Cellular Processes;Environmental Information Processing;Human Diseases;Organismal Systems;Environmental Information Processing;Organismal Systems;Organismal Systems;Human Diseases;Human Diseases;Human Diseases;Human Diseases	Infectious disease: viral;Cell motility;Signal transduction;Infectious disease: viral;Immune system;Signaling molecules and interaction;Immune system;Immune system;Immune disease;Infectious disease: bacterial;Cardiovascular disease;Infectious disease: parasitic	ko05166//Human T-cell leukemia virus 1 infection;ko04810//Regulation of actin cytoskeleton;ko04015//Rap1 signaling pathway;ko05169//Epstein-Barr virus infection;ko04613//Neutrophil extracellular trap formation;ko04514//Cell adhesion molecules;ko04650//Natural killer cell mediated cytotoxicity;ko04670//Leukocyte transendothelial migration;ko05323//Rheumatoid arthritis;ko05150//Staphylococcus aureu…	K05718;K05718;K05718;K05718;K05718;K05718;K05718;K05718;K05718;K05718;K05718;K05718	GO:0005886//plasma membrane;GO:0008305//integrin complex;GO:0009897//external side of plasma membrane;GO:0009986//cell surface;GO:0016020//membrane;GO:0034687//integrin alphaL-beta2 complex;GO:0035579//specific granule membrane;GO:0070062//extracellular exosome	GO:0005178//integrin binding;GO:0005515//protein binding;GO:0030369//ICAM-3 receptor activity;GO:0044877//protein-containing complex binding;GO:0046872//metal ion binding;GO:0050839//cell adhesion molecule binding	GO:0002291//T cell activation via T cell receptor contact with antigen bound to MHC molecule on antigen presenting cell;GO:0006909//phagocytosis;GO:0006954//inflammatory response;GO:0007155//cell adhesion;GO:0007157//heterophilic cell-cell adhesion via plasma membrane cell adhesion molecules;GO:0007159//leukocyte cell-cell adhesion;GO:0007160//cell-matrix adhesion;GO:0007165//signal transduction;…	--
ENSG00000005882	46.492	16.983	19.375	19.978	17.350	45.420	1193.00	396.00	425.00	410.00	518.00	1110.00	PDK2	pyruvate dehydrogenase kinase 2 [Source:HGNC Symbol;Acc:HGNC:8810]	Human Diseases	Cardiovascular disease	ko05415//Diabetic cardiomyopathy	K00898	GO:0005654//nucleoplasm;GO:0005739//mitochondrion;GO:0005759//mitochondrial matrix;GO:0005829//cytosol;GO:0005967//mitochondrial pyruvate dehydrogenase complex	GO:0000166//nucleotide binding;GO:0004672//protein kinase activity;GO:0004740//pyruvate dehydrogenase (acetyl-transferring) kinase activity;GO:0005515//protein binding;GO:0005524//ATP binding;GO:0016301//kinase activity;GO:0016740//transferase activity;GO:0042803//protein homodimerization activity	GO:0005975//carbohydrate metabolic process;GO:0006006//glucose metabolic process;GO:0006111//regulation of gluconeogenesis;GO:0006885//regulation of pH;GO:0008286//insulin receptor signaling pathway;GO:0010510//regulation of acetyl-CoA biosynthetic process from pyruvate;GO:0010565//regulation of cellular ketone metabolic process;GO:0010906//regulation of glucose metabolic process;GO:0016310//phos…	--
ENSG00000005884	114.553	106.563	105.356	120.100	116.516	133.123	7238.00	5116.00	5518.00	5950.00	7064.00	7340.00	ITGA3	integrin subunit alpha 3 [Source:HGNC Symbol;Acc:HGNC:6139]	Human Diseases;Environmental Information Processing;Human Diseases;Cellular Processes;Cellular Processes;Organismal Systems;Human Diseases;Human Diseases;Human Diseases;Environmental Information Processing;Human Diseases	Cancer: overview;Signal transduction;Infectious disease: viral;Cell motility;Cellular community - eukaryotes;Immune system;Cardiovascular disease;Cancer: specific types;Cardiovascular disease;Signaling molecules and interaction;Cardiovascular disease	ko05200//Pathways in cancer;ko04151//PI3K-Akt signaling pathway;ko05165//Human papillomavirus infection;ko04810//Regulation of actin cytoskeleton;ko04510//Focal adhesion;ko04640//Hematopoietic cell lineage;ko05414//Dilated cardiomyopathy;ko05222//Small cell lung cancer;ko05410//Hypertrophic cardiomyopathy;ko04512//ECM-receptor interaction;ko05412//Arrhythmogenic right ventricular cardiomyopathy	K06482;K06482;K06482;K06482;K06482;K06482;K06482;K06482;K06482;K06482;K06482	GO:0005886//plasma membrane;GO:0005925//focal adhesion;GO:0008305//integrin complex;GO:0009897//external side of plasma membrane;GO:0009986//cell surface;GO:0016020//membrane;GO:0016323//basolateral plasma membrane;GO:0030426//growth cone;GO:0031527//filopodium membrane;GO:0031594//neuromuscular junction;GO:0034667//integrin alpha3-beta1 complex;GO:0042995//cell projection;GO:0043235//receptor co…	GO:0001968//fibronectin binding;GO:0002020//protease binding;GO:0005178//integrin binding;GO:0005515//protein binding;GO:0005518//collagen binding;GO:0019904//protein domain specific binding;GO:0043236//laminin binding;GO:0044877//protein-containing complex binding;GO:0046872//metal ion binding;GO:0046982//protein heterodimerization activity	GO:0001764//neuron migration;GO:0007155//cell adhesion;GO:0007160//cell-matrix adhesion;GO:0007229//integrin-mediated signaling pathway;GO:0007266//Rho protein signal transduction;GO:0007507//heart development;GO:0007613//memory;GO:0009410//response to xenobiotic stimulus;GO:0010628//positive regulation of gene expression;GO:0010634//positive regulation of epithelial cell migration;GO:0010811//po…	--
ENSG00000005889	8.770	7.518	5.902	6.922	7.203	9.326	703.00	426.00	426.00	441.00	553.00	621.00	ZFX	zinc finger protein X-linked [Source:HGNC Symbol;Acc:HGNC:12869]	-	-	-	-	GO:0000785//chromatin;GO:0005634//nucleus;GO:0005654//nucleoplasm;GO:0005694//chromosome;GO:0005730//nucleolus	GO:0000978//RNA polymerase II cis-regulatory region sequence-specific DNA binding;GO:0001228//DNA-binding transcription activator activity, RNA polymerase II-specific;GO:0003677//DNA binding;GO:0043035//chromatin insulator sequence binding;GO:0046872//metal ion binding	GO:0001541//ovarian follicle development;GO:0006355//regulation of transcription, DNA-templated;GO:0006357//regulation of transcription by RNA polymerase II;GO:0007281//germ cell development;GO:0007283//spermatogenesis;GO:0009566//fertilization;GO:0009791//post-embryonic development;GO:0035264//multicellular organism growth;GO:0045944//positive regulation of transcription by RNA polymerase II;GO:…	zf-C2H2
ENSG00000005893	86.484	58.218	63.682	71.497	74.877	92.001	3800.00	2137.00	2314.00	2495.00	3312.00	3504.00	LAMP2	lysosomal associated membrane protein 2 [Source:HGNC Symbol;Acc:HGNC:6501]	Human Diseases;Cellular Processes;Cellular Processes;Cellular Processes	Infectious disease: bacterial;Transport and catabolism;Transport and catabolism;Transport and catabolism	ko05152//Tuberculosis;ko04145//Phagosome;ko04140//Autophagy - animal;ko04142//Lysosome	K06528;K06528;K06528;K06528	GO:0000421//autophagosome membrane;GO:0005615//extracellular space;GO:0005737//cytoplasm;GO:0005764//lysosome;GO:0005765//lysosomal membrane;GO:0005768//endosome;GO:0005770//late endosome;GO:0005802//trans-Golgi network;GO:0005886//plasma membrane;GO:0010008//endosome membrane;GO:0016020//membrane;GO:0030670//phagocytic vesicle membrane;GO:0031088//platelet dense granule membrane;GO:0031410//cyto…	GO:0005515//protein binding;GO:0008200//ion channel inhibitor activity;GO:0019899//enzyme binding;GO:0019904//protein domain specific binding;GO:0035591//signaling adaptor activity	GO:0006605//protein targeting;GO:0006914//autophagy;GO:0007042//lysosomal lumen acidification;GO:0009267//cellular response to starvation;GO:0017038//protein import;GO:0030163//protein catabolic process;GO:0031333//negative regulation of protein-containing complex assembly;GO:0031647//regulation of protein stability;GO:0046716//muscle cell cellular homeostasis;GO:0050821//protein stabilization;GO…	--
ENSG00000005961	0.558	0.402	0.426	0.111	0.029	0.807	19.00	11.00	13.00	3.00	1.00	26.00	ITGA2B	integrin subunit alpha 2b [Source:HGNC Symbol;Acc:HGNC:6138]	Human Diseases;Environmental Information Processing;Human Diseases;Cellular Processes;Environmental Information Processing;Cellular Processes;Organismal Systems;Human Diseases;Organismal Systems;Organismal Systems;Human Diseases;Human Diseases;Human Diseases;Environmental Information Processing;Human Diseases	Cancer: overview;Signal transduction;Infectious disease: viral;Cell motility;Signal transduction;Cellular community - eukaryotes;Immune system;Cardiovascular disease;Immune system;Immune system;Cardiovascular disease;Cancer: specific types;Cardiovascular disease;Signaling molecules and interaction;Cardiovascular disease	ko05200//Pathways in cancer;ko04151//PI3K-Akt signaling pathway;ko05165//Human papillomavirus infection;ko04810//Regulation of actin cytoskeleton;ko04015//Rap1 signaling pathway;ko04510//Focal adhesion;ko04613//Neutrophil extracellular trap formation;ko05418//Fluid shear stress and atherosclerosis;ko04611//Platelet activation;ko04640//Hematopoietic cell lineage;ko05414//Dilated cardiomyopathy;ko0…	K06476;K06476;K06476;K06476;K06476;K06476;K06476;K06476;K06476;K06476;K06476;K06476;K06476;K06476;K06476	GO:0005886//plasma membrane;GO:0005925//focal adhesion;GO:0008305//integrin complex;GO:0009897//external side of plasma membrane;GO:0009986//cell surface;GO:0016020//membrane;GO:0031092//platelet alpha granule membrane;GO:0070062//extracellular exosome;GO:0072562//blood microparticle	GO:0005178//integrin binding;GO:0005515//protein binding;GO:0042802//identical protein binding;GO:0046872//metal ion binding;GO:0050840//extracellular matrix binding;GO:0060090//molecular adaptor activity;GO:0070051//fibrinogen binding	GO:0001525//angiogenesis;GO:0002687//positive regulation of leukocyte migration;GO:0007155//cell adhesion;GO:0007160//cell-matrix adhesion;GO:0007229//integrin-mediated signaling pathway;GO:0033627//cell adhesion mediated by integrin;GO:0098609//cell-cell adhesion	--
ENSG00000005981	0.000	0.000	0.000	0.000	0.000	0.000	0.00	0.00	0.00	0.00	0.00	0.00	ASB4	ankyrin repeat and SOCS box containing 4 [Source:HGNC Symbol;Acc:HGNC:16009]	-	-	-	-	GO:0005829//cytosol;GO:0031462//Cul2-RING ubiquitin ligase complex;GO:0031466//Cul5-RING ubiquitin ligase complex	GO:0004842//ubiquitin-protein transferase activity;GO:0005515//protein binding;GO:0019899//enzyme binding;GO:0031625//ubiquitin protein ligase binding;GO:0061630//ubiquitin protein ligase activity	GO:0016567//protein ubiquitination;GO:0035556//intracellular signal transduction;GO:0051865//protein autoubiquitination;GO:2001214//positive regulation of vasculogenesis	--
ENSG00000006007	56.609	45.124	41.803	56.237	54.300	58.613	1967.00	1177.00	1184.00	1515.00	1877.00	1759.00	GDE1	glycerophosphodiester phosphodiesterase 1 [Source:HGNC Symbol;Acc:HGNC:29644]	-	-	-	-	GO:0005886//plasma membrane;GO:0016020//membrane;GO:0030659//cytoplasmic vesicle membrane;GO:0031410//cytoplasmic vesicle	GO:0004622//lysophospholipase activity;GO:0005515//protein binding;GO:0008081//phosphoric diester hydrolase activity;GO:0008889//glycerophosphodiester phosphodiesterase activity;GO:0016787//hydrolase activity;GO:0046872//metal ion binding;GO:0047395//glycerophosphoinositol glycerophosphodiesterase activity	GO:0006580//ethanolamine metabolic process;GO:0006629//lipid metabolic process;GO:0006644//phospholipid metabolic process;GO:0046475//glycerophospholipid catabolic process;GO:0070291//N-acylethanolamine metabolic process	--
ENSG00000006015	40.040	24.407	24.332	22.874	29.795	28.277	365.00	171.00	184.00	168.00	267.00	230.00	REX1BD	required for excision 1-B domain containing [Source:HGNC Symbol;Acc:HGNC:26098]	-	-	-	-	-	GO:0005515//protein binding	-	--
ENSG00000006016	10.508	10.999	8.112	3.798	3.531	15.797	161.00	153.00	144.00	47.00	66.00	220.00	CRLF1	cytokine receptor like factor 1 [Source:HGNC Symbol;Acc:HGNC:2364]	-	-	-	-	GO:0005576//extracellular region;GO:0005615//extracellular space;GO:0005829//cytosol;GO:0009897//external side of plasma membrane;GO:0043235//receptor complex;GO:0097058//CRLF-CLCF1 complex	GO:0004896//cytokine receptor activity;GO:0005125//cytokine activity;GO:0005127//ciliary neurotrophic factor receptor binding;GO:0005515//protein binding;GO:0019955//cytokine binding	GO:0001657//ureteric bud development;GO:0008284//positive regulation of cell population proliferation;GO:0019221//cytokine-mediated signaling pathway;GO:0042531//positive regulation of tyrosine phosphorylation of STAT protein;GO:0043524//negative regulation of neuron apoptotic process;GO:2000672//negative regulation of motor neuron apoptotic process	--
ENSG00000006025	4.924	2.455	1.669	1.605	2.027	3.040	235.00	90.00	67.00	61.00	97.00	128.00	OSBPL7	oxysterol binding protein like 7 [Source:HGNC Symbol;Acc:HGNC:16387]	-	-	-	-	GO:0005654//nucleoplasm;GO:0005737//cytoplasm;GO:0005776//autophagosome;GO:0005783//endoplasmic reticulum;GO:0005789//endoplasmic reticulum membrane;GO:0005829//cytosol;GO:0005886//plasma membrane;GO:0016020//membrane;GO:0043231//intracellular membrane-bounded organelle;GO:0097038//perinuclear endoplasmic reticulum	GO:0005515//protein binding;GO:0008289//lipid binding;GO:0015248//sterol transporter activity;GO:0015485//cholesterol binding	GO:0006699//bile acid biosynthetic process;GO:0006869//lipid transport;GO:0010506//regulation of autophagy;GO:0015918//sterol transport;GO:0071397//cellular response to cholesterol;GO:1901800//positive regulation of proteasomal protein catabolic process	--
ENSG00000006042	0.000	0.000	0.000	0.057	0.045	0.113	0.00	0.00	0.00	1.00	1.00	1.00	TMEM98	transmembrane protein 98 [Source:HGNC Symbol;Acc:HGNC:24529]	-	-	-	-	GO:0005576//extracellular region;GO:0005615//extracellular space;GO:0005783//endoplasmic reticulum;GO:0005789//endoplasmic reticulum membrane;GO:0005886//plasma membrane;GO:0016020//membrane;GO:0070062//extracellular exosome	GO:0005515//protein binding	GO:0010955//negative regulation of protein processing;GO:0031642//negative regulation of myelination;GO:0045063//T-helper 1 cell differentiation;GO:0048715//negative regulation of oligodendrocyte differentiation;GO:1900181//negative regulation of protein localization to nucleus	--
ENSG00000006047	0.093	0.665	0.437	0.175	0.278	0.167	2.00	11.00	7.00	3.00	6.00	3.00	YBX2	Y-box binding protein 2 [Source:HGNC Symbol;Acc:HGNC:17948]	-	-	-	-	GO:0005634//nucleus;GO:0005737//cytoplasm	GO:0003676//nucleic acid binding;GO:0003677//DNA binding;GO:0003723//RNA binding	GO:0006366//transcription by RNA polymerase II;GO:0007283//spermatogenesis;GO:0009386//translational attenuation;GO:0010468//regulation of gene expression;GO:0048599//oocyte development;GO:0120162//positive regulation of cold-induced thermogenesis	CSD
ENSG00000006059	0.000	0.000	0.000	0.000	0.000	0.000	0.00	0.00	0.00	0.00	0.00	0.00	KRT33A	keratin 33A [Source:HGNC Symbol;Acc:HGNC:6450]	Organismal Systems;Human Diseases	Endocrine system;Infectious disease: bacterial	ko04915//Estrogen signaling pathway;ko05150//Staphylococcus aureus infection	K07604;K07604	GO:0005615//extracellular space;GO:0005829//cytosol;GO:0005856//cytoskeleton;GO:0005882//intermediate filament	GO:0005198//structural molecule activity	GO:0030855//epithelial cell differentiation;GO:0045109//intermediate filament organization	--
ENSG00000006062	9.952	14.094	13.964	17.520	16.496	11.668	572.00	622.00	663.00	807.00	942.00	585.00	MAP3K14	mitogen-activated protein kinase kinase kinase 14 [Source:HGNC Symbol;Acc:HGNC:6853]	Environmental Information Processing;Human Diseases;Human Diseases;Human Diseases;Human Diseases;Cellular Processes;Organismal Systems;Environmental Information Processing;Organismal Systems;Environmental Information Processing;Organismal Systems;Human Diseases;Organismal Systems	Signal transduction;Cancer: overview;Infectious disease: viral;Infectious disease: viral;Endocrine and metabolic disease;Cell growth and death;Development and regeneration;Signal transduction;Immune system;Signal transduction;Immune system;Infectious disease: bacterial;Immune system	ko04010//MAPK signaling pathway;ko05208//Chemical carcinogenesis - reactive oxygen species;ko05166//Human T-cell leukemia virus 1 infection;ko05169//Epstein-Barr virus infection;ko04936//Alcoholic liver disease;ko04210//Apoptosis;ko04380//Osteoclast differentiation;ko04668//TNF signaling pathway;ko04625//C-type lectin receptor signaling pathway;ko04064//NF-kappa B signaling pathway;ko04660//T cel…	K04466;K04466;K04466;K04466;K04466;K04466;K04466;K04466;K04466;K04466;K04466;K04466;K04466	GO:0001650//fibrillar center;GO:0005654//nucleoplasm;GO:0005737//cytoplasm;GO:0005829//cytosol;GO:0043231//intracellular membrane-bounded organelle	GO:0000166//nucleotide binding;GO:0004672//protein kinase activity;GO:0004674//protein serine/threonine kinase activity;GO:0004704//NF-kappaB-inducing kinase activity;GO:0004709//MAP kinase kinase kinase activity;GO:0005515//protein binding;GO:0005524//ATP binding;GO:0016301//kinase activity;GO:0016740//transferase activity;GO:0106310//protein serine kinase activity	GO:0000165//MAPK cascade;GO:0006468//protein phosphorylation;GO:0006955//immune response;GO:0007249//I-kappaB kinase/NF-kappaB signaling;GO:0016310//phosphorylation;GO:0038061//NIK/NF-kappaB signaling;GO:0051607//defense response to virus;GO:0071260//cellular response to mechanical stimulus	--
ENSG00000006071	0.000	0.000	0.000	0.000	0.000	0.000	0.00	0.00	0.00	0.00	0.00	0.00	ABCC8	ATP binding cassette subfamily C member 8 [Source:HGNC Symbol;Acc:HGNC:59]	Organismal Systems;Environmental Information Processing;Human Diseases	Endocrine system;Membrane transport;Endocrine and metabolic disease	ko04911//Insulin secretion;ko02010//ABC transporters;ko04930//Type II diabetes mellitus	K05032;K05032;K05032	GO:0005886//plasma membrane;GO:0008282//inward rectifying potassium channel;GO:0016020//membrane;GO:0030672//synaptic vesicle membrane;GO:0031004//potassium ion-transporting ATPase complex;GO:0032991//protein-containing complex;GO:0042383//sarcolemma	GO:0000166//nucleotide binding;GO:0005267//potassium channel activity;GO:0005515//protein binding;GO:0005524//ATP binding;GO:0008281//sulfonylurea receptor activity;GO:0015272//ATP-activated inward rectifier potassium channel activity;GO:0016887//ATP hydrolysis activity;GO:0019829//ATPase-coupled cation transmembrane transporter activity;GO:0042626//ATPase-coupled transmembrane transporter activi…	GO:0001678//cellular glucose homeostasis;GO:0006813//potassium ion transport;GO:0007565//female pregnancy;GO:0007613//memory;GO:0008542//visual learning;GO:0009268//response to pH;GO:0009410//response to xenobiotic stimulus;GO:0010043//response to zinc ion;GO:0010989//negative regulation of low-density lipoprotein particle clearance;GO:0016525//negative regulation of angiogenesis;GO:0032496//resp…	--
ENSG00000006116	0.361	0.000	0.000	0.000	0.000	0.364	9.00	0.00	0.00	0.00	0.00	8.00	CACNG3	calcium voltage-gated channel auxiliary subunit gamma 3 [Source:HGNC Symbol;Acc:HGNC:1407]	Environmental Information Processing;Organismal Systems;Organismal Systems;Human Diseases;Human Diseases;Organismal Systems;Human Diseases	Signal transduction;Endocrine system;Circulatory system;Cardiovascular disease;Cardiovascular disease;Circulatory system;Cardiovascular disease	ko04010//MAPK signaling pathway;ko04921//Oxytocin signaling pathway;ko04261//Adrenergic signaling in cardiomyocytes;ko05414//Dilated cardiomyopathy;ko05410//Hypertrophic cardiomyopathy;ko04260//Cardiac muscle contraction;ko05412//Arrhythmogenic right ventricular cardiomyopathy	K04868;K04868;K04868;K04868;K04868;K04868;K04868	GO:0005886//plasma membrane;GO:0005891//voltage-gated calcium channel complex;GO:0016020//membrane;GO:0030425//dendrite;GO:0030666//endocytic vesicle membrane;GO:0032281//AMPA glutamate receptor complex;GO:0034702//ion channel complex;GO:0036477//somatodendritic compartment;GO:0060076//excitatory synapse;GO:0098685//Schaffer collateral - CA1 synapse;GO:0098839//postsynaptic density membrane;GO:00…	GO:0005245//voltage-gated calcium channel activity;GO:0005262//calcium channel activity;GO:0016247//channel regulator activity;GO:0030165//PDZ domain binding;GO:0035255//ionotropic glutamate receptor binding	GO:0006605//protein targeting;GO:0006811//ion transport;GO:0006816//calcium ion transport;GO:0008104//protein localization;GO:0019226//transmission of nerve impulse;GO:0034220//ion transmembrane transport;GO:0051968//positive regulation of synaptic transmission, glutamatergic;GO:0070588//calcium ion transmembrane transport;GO:0098943//neurotransmitter receptor transport, postsynaptic endosome to …	--
ENSG00000006118	16.337	15.184	14.411	15.121	11.525	16.246	576.00	501.00	534.00	383.00	437.00	546.00	TMEM132A	transmembrane protein 132A [Source:HGNC Symbol;Acc:HGNC:31092]	-	-	-	-	GO:0000139//Golgi membrane;GO:0005783//endoplasmic reticulum;GO:0005788//endoplasmic reticulum lumen;GO:0005789//endoplasmic reticulum membrane;GO:0005794//Golgi apparatus;GO:0005886//plasma membrane;GO:0016020//membrane;GO:0070062//extracellular exosome	GO:0003674//molecular_function;GO:0042803//protein homodimerization activity	GO:0008150//biological_process;GO:0030177//positive regulation of Wnt signaling pathway;GO:0042177//negative regulation of protein catabolic process;GO:0061357//positive regulation of Wnt protein secretion	--
ENSG00000006125	179.378	163.336	144.910	182.096	178.188	188.874	12511.00	8493.00	8533.00	9985.00	12369.00	11568.00	AP2B1	adaptor related protein complex 2 subunit beta 1 [Source:HGNC Symbol;Acc:HGNC:563]	Human Diseases;Cellular Processes;Organismal Systems;Organismal Systems	Neurodegenerative disease;Transport and catabolism;Nervous system;Excretory system	ko05016//Huntington disease;ko04144//Endocytosis;ko04721//Synaptic vesicle cycle;ko04961//Endocrine and other factor-regulated calcium reabsorption	K11825;K11825;K11825;K11825	GO:0005829//cytosol;GO:0005886//plasma membrane;GO:0005905//clathrin-coated pit;GO:0009898//cytoplasmic side of plasma membrane;GO:0016020//membrane;GO:0030117//membrane coat;GO:0030122//AP-2 adaptor complex;GO:0030131//clathrin adaptor complex;GO:0030666//endocytic vesicle membrane;GO:0030669//clathrin-coated endocytic vesicle membrane;GO:0031090//organelle membrane;GO:0031410//cytoplasmic vesic…	GO:0005048//signal sequence binding;GO:0005515//protein binding;GO:0030276//clathrin binding;GO:0035615//clathrin adaptor activity	GO:0001822//kidney development;GO:0003279//cardiac septum development;GO:0003281//ventricular septum development;GO:0006886//intracellular protein transport;GO:0006897//endocytosis;GO:0007507//heart development;GO:0015031//protein transport;GO:0016192//vesicle-mediated transport;GO:0035904//aorta development;GO:0048488//synaptic vesicle endocytosis;GO:0060976//coronary vasculature development;GO:…	--
ENSG00000006128	0.000	0.000	0.000	0.000	0.000	0.000	0.00	0.00	0.00	0.00	0.00	0.00	TAC1	tachykinin precursor 1 [Source:HGNC Symbol;Acc:HGNC:11517]	Environmental Information Processing	Signaling molecules and interaction	ko04080//Neuroactive ligand-receptor interaction	K05239	GO:0005576//extracellular region;GO:0005615//extracellular space;GO:0030424//axon;GO:0043025//neuronal cell body;GO:0045202//synapse	GO:0031835//substance P receptor binding	GO:0006954//inflammatory response;GO:0007204//positive regulation of cytosolic calcium ion concentration;GO:0007217//tachykinin receptor signaling pathway;GO:0007218//neuropeptide signaling pathway;GO:0007267//cell-cell signaling;GO:0007268//chemical synaptic transmission;GO:0007320//insemination;GO:0009582//detection of abiotic stimulus;GO:0019233//sensory perception of pain;GO:0048265//response…	--
ENSG00000006194	14.927	16.255	16.248	12.851	17.163	13.241	631.64	520.76	551.22	427.12	705.83	500.98	ZNF263	zinc finger protein 263 [Source:HGNC Symbol;Acc:HGNC:13056]	-	-	-	-	GO:0005634//nucleus	GO:0000976//transcription cis-regulatory region binding;GO:0000978//RNA polymerase II cis-regulatory region sequence-specific DNA binding;GO:0000981//DNA-binding transcription factor activity, RNA polymerase II-specific;GO:0001227//DNA-binding transcription repressor activity, RNA polymerase II-specific;GO:0003677//DNA binding;GO:0003700//DNA-binding transcription factor activity;GO:0005515//prot…	GO:0000122//negative regulation of transcription by RNA polymerase II;GO:0006355//regulation of transcription, DNA-templated;GO:0006357//regulation of transcription by RNA polymerase II;GO:0045944//positive regulation of transcription by RNA polymerase II	zf-C2H2
ENSG00000006210	0.023	0.030	0.000	0.000	0.000	0.000	1.00	1.00	0.00	0.00	0.00	0.00	CX3CL1	C-X3-C motif chemokine ligand 1 [Source:HGNC Symbol;Acc:HGNC:10647]	Environmental Information Processing;Human Diseases;Organismal Systems;Environmental Information Processing;Environmental Information Processing	Signaling molecules and interaction;Infectious disease: viral;Immune system;Signal transduction;Signaling molecules and interaction	ko04060//Cytokine-cytokine receptor interaction;ko05163//Human cytomegalovirus infection;ko04062//Chemokine signaling pathway;ko04668//TNF signaling pathway;ko04061//Viral protein interaction with cytokine and cytokine receptor	K05508;K05508;K05508;K05508;K05508	GO:0005576//extracellular region;GO:0005615//extracellular space;GO:0005886//plasma membrane;GO:0009986//cell surface;GO:0016020//membrane;GO:0042995//cell projection;GO:0043005//neuron projection;GO:0043025//neuronal cell body;GO:0044297//cell body;GO:0048471//perinuclear region of cytoplasm	GO:0005102//signaling receptor binding;GO:0005125//cytokine activity;GO:0005178//integrin binding;GO:0005515//protein binding;GO:0008009//chemokine activity;GO:0031737//CX3C chemokine receptor binding;GO:0042056//chemoattractant activity;GO:0045237//CXCR1 chemokine receptor binding;GO:0048020//CCR chemokine receptor binding	GO:0001774//microglial cell activation;GO:0001954//positive regulation of cell-matrix adhesion;GO:0002052//positive regulation of neuroblast proliferation;GO:0002523//leukocyte migration involved in inflammatory response;GO:0002548//monocyte chemotaxis;GO:0002931//response to ischemia;GO:0006935//chemotaxis;GO:0006952//defense response;GO:0006954//inflammatory response;GO:0006955//immune response…	--
ENSG00000006282	27.421	23.190	25.659	19.310	19.292	36.849	857.00	602.00	641.00	507.00	614.00	801.00	SPATA20	spermatogenesis associated 20 [Source:HGNC Symbol;Acc:HGNC:26125]	-	-	-	-	GO:0005576//extracellular region	-	GO:0005975//carbohydrate metabolic process;GO:0007283//spermatogenesis;GO:0030154//cell differentiation	--
ENSG00000006283	0.192	0.359	0.300	0.103	0.128	0.247	17.00	25.00	22.00	8.00	7.00	13.00	CACNA1G	calcium voltage-gated channel subunit alpha1 G [Source:HGNC Symbol;Acc:HGNC:1394]	Environmental Information Processing;Environmental Information Processing;Human Diseases;Organismal Systems;Organismal Systems;Organismal Systems;Organismal Systems;Human Diseases	Signal transduction;Signal transduction;Endocrine and metabolic disease;Endocrine system;Environmental adaptation;Endocrine system;Endocrine system;Endocrine and metabolic disease	ko04010//MAPK signaling pathway;ko04020//Calcium signaling pathway;ko04934//Cushing syndrome;ko04925//Aldosterone synthesis and secretion;ko04713//Circadian entrainment;ko04927//Cortisol synthesis and secretion;ko04929//GnRH secretion;ko04930//Type II diabetes mellitus	K04854;K04854;K04854;K04854;K04854;K04854;K04854;K04854	GO:0005737//cytoplasm;GO:0005886//plasma membrane;GO:0005891//voltage-gated calcium channel complex;GO:0016020//membrane;GO:0034702//ion channel complex;GO:0045202//synapse;GO:0110165//cellular anatomical entity	GO:0005216//ion channel activity;GO:0005245//voltage-gated calcium channel activity;GO:0005261//cation channel activity;GO:0005262//calcium channel activity;GO:0008331//high voltage-gated calcium channel activity;GO:0008332//low voltage-gated calcium channel activity;GO:0086056//voltage-gated calcium channel activity involved in AV node cell action potential;GO:0086059//voltage-gated calcium chan…	GO:0001508//action potential;GO:0002027//regulation of heart rate;GO:0003163//sinoatrial node development;GO:0006811//ion transport;GO:0006816//calcium ion transport;GO:0007268//chemical synaptic transmission;GO:0010045//response to nickel cation;GO:0034220//ion transmembrane transport;GO:0042391//regulation of membrane potential;GO:0055085//transmembrane transport;GO:0060371//regulation of atria…	--
ENSG00000006327	37.510	75.341	79.441	96.387	102.342	37.309	474.00	734.00	840.00	966.00	1297.00	415.00	TNFRSF12A	TNF receptor superfamily member 12A [Source:HGNC Symbol;Acc:HGNC:18152]	Environmental Information Processing	Signaling molecules and interaction	ko04060//Cytokine-cytokine receptor interaction	K05149	GO:0005886//plasma membrane;GO:0016020//membrane	GO:0005515//protein binding	GO:0001525//angiogenesis;GO:0006915//apoptotic process;GO:0007155//cell adhesion;GO:0030154//cell differentiation;GO:0043065//positive regulation of apoptotic process;GO:0061041//regulation of wound healing;GO:2001238//positive regulation of extrinsic apoptotic signaling pathway	--
ENSG00000006377	0.000	0.000	0.000	0.000	0.000	0.000	0.00	0.00	0.00	0.00	0.00	0.00	DLX6	distal-less homeobox 6 [Source:HGNC Symbol;Acc:HGNC:2919]	-	-	-	-	GO:0000785//chromatin;GO:0005634//nucleus	GO:0000978//RNA polymerase II cis-regulatory region sequence-specific DNA binding;GO:0000981//DNA-binding transcription factor activity, RNA polymerase II-specific;GO:0003677//DNA binding;GO:0003700//DNA-binding transcription factor activity;GO:1990837//sequence-specific double-stranded DNA binding	GO:0001501//skeletal system development;GO:0006355//regulation of transcription, DNA-templated;GO:0006357//regulation of transcription by RNA polymerase II;GO:0007399//nervous system development;GO:0030154//cell differentiation;GO:0030326//embryonic limb morphogenesis;GO:0030855//epithelial cell differentiation;GO:0042472//inner ear morphogenesis;GO:0048646//anatomical structure formation involve…	Homeobox
ENSG00000006432	4.691	3.894	4.159	3.630	3.241	3.956	620.00	429.00	443.00	406.00	448.00	441.00	MAP3K9	mitogen-activated protein kinase kinase kinase 9 [Source:HGNC Symbol;Acc:HGNC:6861]	-	-	-	-	GO:0005575//cellular_component	GO:0000166//nucleotide binding;GO:0004672//protein kinase activity;GO:0004674//protein serine/threonine kinase activity;GO:0004706//JUN kinase kinase kinase activity;GO:0004708//MAP kinase kinase activity;GO:0004709//MAP kinase kinase kinase activity;GO:0004713//protein tyrosine kinase activity;GO:0005515//protein binding;GO:0005524//ATP binding;GO:0016301//kinase activity;GO:0016740//transferase…	GO:0000165//MAPK cascade;GO:0006468//protein phosphorylation;GO:0006915//apoptotic process;GO:0016310//phosphorylation;GO:0043065//positive regulation of apoptotic process;GO:0046777//protein autophosphorylation	--
ENSG00000006451	23.773	22.684	19.127	24.463	25.021	28.328	843.00	629.00	572.00	707.00	904.00	888.00	RALA	RAS like proto-oncogene A [Source:HGNC Symbol;Acc:HGNC:9839]	Human Diseases;Human Diseases;Environmental Information Processing;Environmental Information Processing;Environmental Information Processing;Human Diseases;Human Diseases	Cancer: overview;Infectious disease: bacterial;Signal transduction;Signal transduction;Signal transduction;Cancer: specific types;Cancer: specific types	ko05200//Pathways in cancer;ko05132//Salmonella infection;ko04014//Ras signaling pathway;ko04015//Rap1 signaling pathway;ko04072//Phospholipase D signaling pathway;ko05210//Colorectal cancer;ko05212//Pancreatic cancer	K07834;K07834;K07834;K07834;K07834;K07834;K07834	GO:0005739//mitochondrion;GO:0005886//plasma membrane;GO:0005925//focal adhesion;GO:0009986//cell surface;GO:0016020//membrane;GO:0030139//endocytic vesicle;GO:0030659//cytoplasmic vesicle membrane;GO:0032154//cleavage furrow;GO:0070062//extracellular exosome;GO:0090543//Flemming body;GO:0097060//synaptic membrane;GO:0098685//Schaffer collateral - CA1 synapse	GO:0000166//nucleotide binding;GO:0003924//GTPase activity;GO:0003925//G protein activity;GO:0005515//protein binding;GO:0005525//GTP binding;GO:0016787//hydrolase activity;GO:0017022//myosin binding;GO:0019003//GDP binding;GO:0031625//ubiquitin protein ligase binding;GO:0031755//Edg-2 lysophosphatidic acid receptor binding;GO:0051117//ATPase binding	GO:0001843//neural tube closure;GO:0006887//exocytosis;GO:0006935//chemotaxis;GO:0007049//cell cycle;GO:0007165//signal transduction;GO:0007265//Ras protein signal transduction;GO:0017157//regulation of exocytosis;GO:0031623//receptor internalization;GO:0032956//regulation of actin cytoskeleton organization;GO:0045742//positive regulation of epidermal growth factor receptor signaling pathway;GO:0…	--
ENSG00000006453	26.834	15.981	16.833	15.924	13.685	28.321	1271.38	582.72	665.96	601.91	651.43	1182.36	BAIAP2L1	BAR/IMD domain containing adaptor protein 2 like 1 [Source:HGNC Symbol;Acc:HGNC:21649]	Human Diseases	Infectious disease: bacterial	ko05130//Pathogenic Escherichia coli infection	K20127	GO:0005654//nucleoplasm;GO:0005737//cytoplasm;GO:0005829//cytosol;GO:0005856//cytoskeleton;GO:0005886//plasma membrane;GO:0005912//adherens junction;GO:0015629//actin cytoskeleton;GO:0070062//extracellular exosome	GO:0003779//actin binding;GO:0005515//protein binding;GO:0070064//proline-rich region binding;GO:0098641//cadherin binding involved in cell-cell adhesion	GO:0007009//plasma membrane organization;GO:0030833//regulation of actin filament polymerization;GO:0030838//positive regulation of actin filament polymerization;GO:0032956//regulation of actin cytoskeleton organization;GO:0051017//actin filament bundle assembly;GO:0051764//actin crosslink formation;GO:0098609//cell-cell adhesion	--
ENSG00000006459	1.371	1.030	0.819	0.848	0.864	1.920	158.00	95.00	82.00	79.00	104.00	188.00	KDM7A	lysine demethylase 7A [Source:HGNC Symbol;Acc:HGNC:22224]	-	-	-	-	GO:0005634//nucleus;GO:0005654//nucleoplasm;GO:0005730//nucleolus	GO:0003712//transcription coregulator activity;GO:0005506//iron ion binding;GO:0008270//zinc ion binding;GO:0016491//oxidoreductase activity;GO:0016706//2-oxoglutarate-dependent dioxygenase activity;GO:0032452//histone demethylase activity;GO:0032454//histone H3-methyl-lysine-9 demethylase activity;GO:0035064//methylated histone binding;GO:0035575//histone H4-methyl-lysine-20 demethylase activity…	GO:0006325//chromatin organization;GO:0006338//chromatin remodeling;GO:0006357//regulation of transcription by RNA polymerase II;GO:0007399//nervous system development;GO:0030901//midbrain development;GO:0045893//positive regulation of transcription, DNA-templated	--
ENSG00000006468	3.148	0.598	1.263	1.538	1.388	6.848	164.00	14.00	36.00	55.00	72.00	192.00	ETV1	ETS variant transcription factor 1 [Source:HGNC Symbol;Acc:HGNC:3490]	Human Diseases	Cancer: overview	ko05202//Transcriptional misregulation in cancer	K09431	GO:0000785//chromatin;GO:0005634//nucleus	GO:0000978//RNA polymerase II cis-regulatory region sequence-specific DNA binding;GO:0000981//DNA-binding transcription factor activity, RNA polymerase II-specific;GO:0001228//DNA-binding transcription activator activity, RNA polymerase II-specific;GO:0003677//DNA binding;GO:0003700//DNA-binding transcription factor activity;GO:0005515//protein binding;GO:0043565//sequence-specific DNA binding;GO…	GO:0006355//regulation of transcription, DNA-templated;GO:0006357//regulation of transcription by RNA polymerase II;GO:0006366//transcription by RNA polymerase II;GO:0007411//axon guidance;GO:0007517//muscle organ development;GO:0007638//mechanosensory behavior;GO:0045893//positive regulation of transcription, DNA-templated;GO:0045944//positive regulation of transcription by RNA polymerase II;GO:…	ETS
ENSG00000006530	38.313	31.355	31.162	40.929	46.831	36.797	1138.00	735.00	754.00	1007.00	1387.00	955.00	AGK	acylglycerol kinase [Source:HGNC Symbol;Acc:HGNC:21869]	Metabolism;Metabolism	Global and overview maps;Lipid metabolism	ko01100//Metabolic pathways;ko00561//Glycerolipid metabolism	K09881;K09881	GO:0005739//mitochondrion;GO:0005741//mitochondrial outer membrane;GO:0005743//mitochondrial inner membrane;GO:0005758//mitochondrial intermembrane space;GO:0005829//cytosol;GO:0016020//membrane;GO:0031966//mitochondrial membrane;GO:0042721//TIM22 mitochondrial import inner membrane insertion complex;GO:0043231//intracellular membrane-bounded organelle	GO:0000166//nucleotide binding;GO:0001727//lipid kinase activity;GO:0001729//ceramide kinase activity;GO:0004143//diacylglycerol kinase activity;GO:0005515//protein binding;GO:0005524//ATP binding;GO:0016301//kinase activity;GO:0016740//transferase activity;GO:0047620//acylglycerol kinase activity;GO:0102773//dihydroceramide kinase activity	GO:0006629//lipid metabolic process;GO:0016310//phosphorylation;GO:0045039//protein insertion into mitochondrial inner membrane;GO:0046486//glycerolipid metabolic process;GO:0046513//ceramide biosynthetic process;GO:0046834//lipid phosphorylation	--
ENSG00000006534	108.948	88.275	91.721	75.510	70.153	100.327	3704.00	2282.00	2530.00	2056.00	2429.00	3044.00	ALDH3B1	aldehyde dehydrogenase 3 family member B1 [Source:HGNC Symbol;Acc:HGNC:410]	Metabolism;Metabolism;Metabolism;Metabolism;Metabolism;Metabolism;Metabolism;Metabolism	Global and overview maps;Xenobiotics biodegradation and metabolism;Carbohydrate metabolism;Xenobiotics biodegradation and metabolism;Amino acid metabolism;Metabolism of other amino acids;Amino acid metabolism;Amino acid metabolism	ko01100//Metabolic pathways;ko00980//Metabolism of xenobiotics by cytochrome P450;ko00010//Glycolysis / Gluconeogenesis;ko00982//Drug metabolism - cytochrome P450;ko00350//Tyrosine metabolism;ko00410//beta-Alanine metabolism;ko00340//Histidine metabolism;ko00360//Phenylalanine metabolism	K00129;K00129;K00129;K00129;K00129;K00129;K00129;K00129	GO:0005737//cytoplasm;GO:0005829//cytosol;GO:0005886//plasma membrane;GO:0016020//membrane;GO:0030667//secretory granule membrane;GO:0031982//vesicle;GO:0035579//specific granule membrane;GO:0070062//extracellular exosome	GO:0004028//3-chloroallyl aldehyde dehydrogenase activity;GO:0004029//aldehyde dehydrogenase (NAD+) activity;GO:0004030//aldehyde dehydrogenase [NAD(P)+] activity;GO:0005515//protein binding;GO:0016491//oxidoreductase activity;GO:0016620//oxidoreductase activity, acting on the aldehyde or oxo group of donors, NAD or NADP as acceptor;GO:0018477//benzaldehyde dehydrogenase (NADP+) activity;GO:00184…	GO:0006066//alcohol metabolic process;GO:0006068//ethanol catabolic process;GO:0006081//cellular aldehyde metabolic process;GO:0006629//lipid metabolic process;GO:0006979//response to oxidative stress;GO:0030148//sphingolipid biosynthetic process;GO:0034599//cellular response to oxidative stress;GO:0046185//aldehyde catabolic process	--
ENSG00000006555	0.000	0.000	0.000	0.000	0.000	0.000	0.00	0.00	0.00	0.00	0.00	0.00	TTC22	tetratricopeptide repeat domain 22 [Source:HGNC Symbol;Acc:HGNC:26067]	-	-	-	-	-	GO:0005515//protein binding	-	--
ENSG00000006576	15.588	9.520	7.926	12.268	12.428	22.408	687.00	283.00	268.00	420.00	588.00	668.00	PHTF2	putative homeodomain transcription factor 2 [Source:HGNC Symbol;Acc:HGNC:13411]	-	-	-	-	GO:0005783//endoplasmic reticulum;GO:0016020//membrane	-	-	--
ENSG00000006606	1.074	0.853	0.000	1.450	0.545	0.650	8.00	6.00	0.00	8.00	5.00	4.00	CCL26	C-C motif chemokine ligand 26 [Source:HGNC Symbol;Acc:HGNC:10625]	Environmental Information Processing;Organismal Systems;Environmental Information Processing	Signaling molecules and interaction;Immune system;Signaling molecules and interaction	ko04060//Cytokine-cytokine receptor interaction;ko04062//Chemokine signaling pathway;ko04061//Viral protein interaction with cytokine and cytokine receptor	K21096;K21096;K21096	GO:0005576//extracellular region;GO:0005615//extracellular space	GO:0005125//cytokine activity;GO:0005515//protein binding;GO:0008009//chemokine activity;GO:0031728//CCR3 chemokine receptor binding;GO:0031737//CX3C chemokine receptor binding;GO:0048018//receptor ligand activity;GO:0048020//CCR chemokine receptor binding	GO:0001938//positive regulation of endothelial cell proliferation;GO:0002548//monocyte chemotaxis;GO:0006935//chemotaxis;GO:0006954//inflammatory response;GO:0006955//immune response;GO:0007165//signal transduction;GO:0007186//G protein-coupled receptor signaling pathway;GO:0007267//cell-cell signaling;GO:0010818//T cell chemotaxis;GO:0030335//positive regulation of cell migration;GO:0030593//neu…	--
ENSG00000006607	25.189	17.070	15.723	22.561	25.150	25.935	1359.71	747.20	751.41	969.59	1346.05	1256.91	FARP2	FERM, ARH/RhoGEF and pleckstrin domain protein 2 [Source:HGNC Symbol;Acc:HGNC:16460]	Environmental Information Processing;Cellular Processes	Signal transduction;Cellular community - eukaryotes	ko04015//Rap1 signaling pathway;ko04520//Adherens junction	K06082;K06082	GO:0005737//cytoplasm;GO:0005829//cytosol;GO:0005856//cytoskeleton	GO:0005085//guanyl-nucleotide exchange factor activity;GO:0008092//cytoskeletal protein binding	GO:0007155//cell adhesion;GO:0016322//neuron remodeling;GO:0016601//Rac protein signal transduction;GO:0022405//hair cycle process;GO:0030036//actin cytoskeleton organization;GO:0030316//osteoclast differentiation;GO:0033623//regulation of integrin activation;GO:0071526//semaphorin-plexin signaling pathway;GO:0071800//podosome assembly	--
ENSG00000006611	13.114	6.727	7.515	5.579	6.043	4.825	332.00	133.00	145.00	120.00	126.00	116.00	USH1C	USH1 protein network component harmonin [Source:HGNC Symbol;Acc:HGNC:12597]	-	-	-	-	GO:0001750//photoreceptor outer segment;GO:0001917//photoreceptor inner segment;GO:0002142//stereocilia ankle link complex;GO:0005737//cytoplasm;GO:0005829//cytosol;GO:0005856//cytoskeleton;GO:0005886//plasma membrane;GO:0005902//microvillus;GO:0005903//brush border;GO:0005929//cilium;GO:0032420//stereocilium;GO:0032426//stereocilium tip;GO:0042995//cell projection;GO:0045177//apical part of cell…	GO:0005515//protein binding;GO:0030507//spectrin binding	GO:0000086//G2/M transition of mitotic cell cycle;GO:0007605//sensory perception of sound;GO:0030046//parallel actin filament bundle assembly;GO:0030154//cell differentiation;GO:0032532//regulation of microvillus length;GO:0042472//inner ear morphogenesis;GO:0042491//inner ear auditory receptor cell differentiation;GO:0045494//photoreceptor cell maintenance;GO:0046549//retinal cone cell developme…	--
ENSG00000006625	101.529	74.069	72.777	107.498	97.090	106.781	1439.00	817.00	869.00	1232.00	1397.00	1339.00	GGCT	gamma-glutamylcyclotransferase [Source:HGNC Symbol;Acc:HGNC:21705]	Metabolism;Metabolism	Global and overview maps;Metabolism of other amino acids	ko01100//Metabolic pathways;ko00480//Glutathione metabolism	K00682;K00682	GO:0005829//cytosol;GO:0070062//extracellular exosome	GO:0003839//gamma-glutamylcyclotransferase activity;GO:0016829//lyase activity;GO:0042803//protein homodimerization activity	GO:0001836//release of cytochrome c from mitochondria	--
ENSG00000006634	18.349	10.593	8.909	12.862	13.998	22.125	599.00	238.00	238.00	326.00	458.00	627.00	DBF4	DBF4 zinc finger [Source:HGNC Symbol;Acc:HGNC:17364]	Cellular Processes	Cell growth and death	ko04110//Cell cycle	K06629	GO:0005634//nucleus;GO:0005654//nucleoplasm;GO:0016604//nuclear body;GO:0031431//Dbf4-dependent protein kinase complex	GO:0003676//nucleic acid binding;GO:0005515//protein binding;GO:0008047//enzyme activator activity;GO:0008270//zinc ion binding;GO:0043539//protein serine/threonine kinase activator activity;GO:0046872//metal ion binding	GO:0000082//G1/S transition of mitotic cell cycle;GO:0006260//DNA replication;GO:0007049//cell cycle;GO:0010571//positive regulation of nuclear cell cycle DNA replication;GO:1901987//regulation of cell cycle phase transition	--
ENSG00000006638	6.647	7.413	6.062	8.982	9.668	5.748	213.00	183.00	156.00	229.00	300.00	169.00	TBXA2R	thromboxane A2 receptor [Source:HGNC Symbol;Acc:HGNC:11608]	Environmental Information Processing;Environmental Information Processing;Organismal Systems	Signaling molecules and interaction;Signal transduction;Immune system	ko04080//Neuroactive ligand-receptor interaction;ko04020//Calcium signaling pathway;ko04611//Platelet activation	K04264;K04264;K04264	GO:0001669//acrosomal vesicle;GO:0005886//plasma membrane;GO:0016020//membrane;GO:0016607//nuclear speck	GO:0004930//G protein-coupled receptor activity;GO:0004960//thromboxane receptor activity;GO:0004961//thromboxane A2 receptor activity;GO:0005085//guanyl-nucleotide exchange factor activity;GO:0005515//protein binding	GO:0006939//smooth muscle contraction;GO:0006954//inflammatory response;GO:0007165//signal transduction;GO:0007186//G protein-coupled receptor signaling pathway;GO:0007189//adenylate cyclase-activating G protein-coupled receptor signaling pathway;GO:0007204//positive regulation of cytosolic calcium ion concentration;GO:0007584//response to nutrient;GO:0009410//response to xenobiotic stimulus;GO:0…	--
ENSG00000006652	30.080	22.072	19.156	35.410	30.660	37.401	941.67	522.00	523.79	841.97	984.68	991.96	IFRD1	interferon related developmental regulator 1 [Source:HGNC Symbol;Acc:HGNC:5456]	-	-	-	-	GO:0005634//nucleus;GO:0005737//cytoplasm;GO:0016528//sarcoplasm	-	GO:0007518//myoblast fate determination;GO:0014706//striated muscle tissue development;GO:0030154//cell differentiation;GO:0030517//negative regulation of axon extension;GO:0042692//muscle cell differentiation;GO:0043403//skeletal muscle tissue regeneration;GO:0048671//negative regulation of collateral sprouting	--
ENSG00000006659	0.000	0.000	0.000	0.000	0.000	0.000	0.00	0.00	0.00	0.00	0.00	0.00	LGALS14	galectin 14 [Source:HGNC Symbol;Acc:HGNC:30054]	-	-	-	-	GO:0005634//nucleus;GO:0005654//nucleoplasm	GO:0005515//protein binding;GO:0030246//carbohydrate binding	GO:0006915//apoptotic process	--
ENSG00000006695	25.395	21.044	25.326	29.613	25.117	29.107	938.00	548.00	640.00	770.00	842.00	824.00	COX10	cytochrome c oxidase assembly factor heme A:farnesyltransferase COX10 [Source:HGNC Symbol;Acc:HGNC:2260]	Metabolism;Organismal Systems;Metabolism;Metabolism	Global and overview maps;Environmental adaptation;Energy metabolism;Metabolism of cofactors and vitamins	ko01100//Metabolic pathways;ko04714//Thermogenesis;ko00190//Oxidative phosphorylation;ko00860//Porphyrin metabolism	K02257;K02257;K02257;K02257	GO:0005730//nucleolus;GO:0005739//mitochondrion;GO:0005743//mitochondrial inner membrane;GO:0005829//cytosol;GO:0016020//membrane;GO:0031966//mitochondrial membrane;GO:0070069//cytochrome complex	GO:0004311//farnesyltranstransferase activity;GO:0008495//protoheme IX farnesyltransferase activity;GO:0016740//transferase activity;GO:0016765//transferase activity, transferring alkyl or aryl (other than methyl) groups	GO:0000266//mitochondrial fission;GO:0006629//lipid metabolic process;GO:0006783//heme biosynthetic process;GO:0006784//heme A biosynthetic process;GO:0007005//mitochondrion organization;GO:0008535//respiratory chain complex IV assembly;GO:0009060//aerobic respiration;GO:0017004//cytochrome complex assembly	--
ENSG00000006704	74.224	65.017	62.571	62.017	63.425	83.064	2796.00	2036.00	2113.00	1938.00	2368.00	2608.00	GTF2IRD1	GTF2I repeat domain containing 1 [Source:HGNC Symbol;Acc:HGNC:4661]	Environmental Information Processing;Genetic Information Processing	Signal transduction;Transcription	ko04022//cGMP-PKG signaling pathway;ko03022//Basal transcription factors	K03121;K03121	GO:0005634//nucleus;GO:0005654//nucleoplasm;GO:0005829//cytosol	GO:0000978//RNA polymerase II cis-regulatory region sequence-specific DNA binding;GO:0000981//DNA-binding transcription factor activity, RNA polymerase II-specific;GO:0001227//DNA-binding transcription repressor activity, RNA polymerase II-specific;GO:0003677//DNA binding;GO:0003700//DNA-binding transcription factor activity;GO:0005515//protein binding	GO:0000122//negative regulation of transcription by RNA polymerase II;GO:0006355//regulation of transcription, DNA-templated;GO:0006366//transcription by RNA polymerase II;GO:0014886//transition between slow and fast fiber	GTF2I
ENSG00000006712	53.547	46.982	51.392	60.922	57.333	58.628	1521.00	1026.00	1133.00	1380.00	1627.00	1278.00	PAF1	PAF1 homolog, Paf1/RNA polymerase II complex component [Source:HGNC Symbol;Acc:HGNC:25459]	-	-	-	-	GO:0001650//fibrillar center;GO:0005634//nucleus;GO:0005654//nucleoplasm;GO:0005737//cytoplasm;GO:0016020//membrane;GO:0016593//Cdc73/Paf1 complex;GO:0043231//intracellular membrane-bounded organelle	GO:0000993//RNA polymerase II complex binding;GO:0003682//chromatin binding;GO:0005515//protein binding	GO:0000122//negative regulation of transcription by RNA polymerase II;GO:0001711//endodermal cell fate commitment;GO:0006368//transcription elongation from RNA polymerase II promoter;GO:0006378//mRNA polyadenylation;GO:0016055//Wnt signaling pathway;GO:0016570//histone modification;GO:0019827//stem cell population maintenance;GO:0031442//positive regulation of mRNA 3'-end processing;GO:0034504//p…	--
ENSG00000006715	22.344	15.263	13.509	27.890	20.555	17.474	682.00	381.00	359.00	637.00	733.00	494.00	VPS41	VPS41 subunit of HOPS complex [Source:HGNC Symbol;Acc:HGNC:12713]	Human Diseases	Infectious disease: bacterial	ko05132//Salmonella infection	K20184	GO:0005737//cytoplasm;GO:0005764//lysosome;GO:0005765//lysosomal membrane;GO:0005768//endosome;GO:0005769//early endosome;GO:0005770//late endosome;GO:0005794//Golgi apparatus;GO:0005798//Golgi-associated vesicle;GO:0005829//cytosol;GO:0010008//endosome membrane;GO:0012505//endomembrane system;GO:0015630//microtubule cytoskeleton;GO:0016020//membrane;GO:0030123//AP-3 adaptor complex;GO:0030136//c…	GO:0003674//molecular_function;GO:0005515//protein binding;GO:0008017//microtubule binding;GO:0042802//identical protein binding;GO:0046872//metal ion binding	GO:0006623//protein targeting to vacuole;GO:0006886//intracellular protein transport;GO:0006914//autophagy;GO:0008333//endosome to lysosome transport;GO:0009267//cellular response to starvation;GO:0015031//protein transport;GO:0016192//vesicle-mediated transport;GO:0016236//macroautophagy;GO:0034058//endosomal vesicle fusion;GO:0035542//regulation of SNARE complex assembly;GO:0046907//intracellul…	--
ENSG00000006740	8.096	4.758	4.224	5.732	4.997	8.638	414.00	189.00	181.00	244.00	262.00	416.00	ARHGAP44	Rho GTPase activating protein 44 [Source:HGNC Symbol;Acc:HGNC:29096]	-	-	-	-	GO:0005737//cytoplasm;GO:0005768//endosome;GO:0005829//cytosol;GO:0014069//postsynaptic density;GO:0030425//dendrite;GO:0031256//leading edge membrane;GO:0042995//cell projection;GO:0043197//dendritic spine;GO:0045202//synapse;GO:0048786//presynaptic active zone;GO:0055037//recycling endosome;GO:0098793//presynapse;GO:0098978//glutamatergic synapse	GO:0005096//GTPase activator activity;GO:0005515//protein binding;GO:0005543//phospholipid binding;GO:0031267//small GTPase binding	GO:0006887//exocytosis;GO:0007165//signal transduction;GO:0032956//regulation of actin cytoskeleton organization;GO:0035021//negative regulation of Rac protein signal transduction;GO:0043087//regulation of GTPase activity;GO:0043547//positive regulation of GTPase activity;GO:0050804//modulation of chemical synaptic transmission;GO:0051056//regulation of small GTPase mediated signal transduction;G…	--
ENSG00000006744	179.409	145.096	146.211	211.359	207.671	151.086	5340.00	3748.00	4050.00	5559.00	6722.00	4387.00	ELAC2	elaC ribonuclease Z 2 [Source:HGNC Symbol;Acc:HGNC:14198]	-	-	-	-	GO:0005634//nucleus;GO:0005654//nucleoplasm;GO:0005739//mitochondrion;GO:0005759//mitochondrial matrix;GO:0005829//cytosol;GO:0042645//mitochondrial nucleoid	GO:0003723//RNA binding;GO:0004518//nuclease activity;GO:0004519//endonuclease activity;GO:0004521//endoribonuclease activity;GO:0004549//tRNA-specific ribonuclease activity;GO:0016787//hydrolase activity;GO:0042781//3'-tRNA processing endoribonuclease activity;GO:0046872//metal ion binding	GO:0008033//tRNA processing;GO:0016078//tRNA catabolic process;GO:0042780//tRNA 3'-end processing;GO:0090646//mitochondrial tRNA processing;GO:1990180//mitochondrial tRNA 3'-end processing	--
ENSG00000006747	4.195	1.456	1.384	3.166	3.222	6.558	146.00	38.00	40.00	87.00	114.00	205.00	SCIN	scinderin [Source:HGNC Symbol;Acc:HGNC:21695]	Cellular Processes;Human Diseases;Organismal Systems	Cell motility;Cancer: overview;Immune system	ko04810//Regulation of actin cytoskeleton;ko05203//Viral carcinogenesis;ko04666//Fc gamma R-mediated phagocytosis	K05768;K05768;K05768	GO:0002102//podosome;GO:0005737//cytoplasm;GO:0005856//cytoskeleton;GO:0005903//brush border;GO:0005938//cell cortex;GO:0015629//actin cytoskeleton;GO:0042995//cell projection;GO:0070062//extracellular exosome;GO:0070161//anchoring junction	GO:0001786//phosphatidylserine binding;GO:0003779//actin binding;GO:0005509//calcium ion binding;GO:0005545//1-phosphatidylinositol binding;GO:0005546//phosphatidylinositol-4,5-bisphosphate binding;GO:0046872//metal ion binding;GO:0051015//actin filament binding	GO:0007417//central nervous system development;GO:0008154//actin polymerization or depolymerization;GO:0008285//negative regulation of cell population proliferation;GO:0017156//calcium-ion regulated exocytosis;GO:0030031//cell projection assembly;GO:0032330//regulation of chondrocyte differentiation;GO:0042989//sequestering of actin monomers;GO:0043065//positive regulation of apoptotic process;GO…	--
ENSG00000006756	2.093	1.243	1.795	1.499	1.280	1.950	140.00	64.00	82.00	80.00	86.00	107.00	ARSD	arylsulfatase D [Source:HGNC Symbol;Acc:HGNC:717]	-	-	-	-	GO:0005764//lysosome;GO:0005788//endoplasmic reticulum lumen;GO:0016020//membrane;GO:0110165//cellular anatomical entity	GO:0004065//arylsulfatase activity;GO:0008484//sulfuric ester hydrolase activity;GO:0016787//hydrolase activity;GO:0046872//metal ion binding	-	--
ENSG00000006757	34.868	32.834	31.074	31.687	29.899	41.848	455.00	334.00	364.00	318.00	402.00	498.00	PNPLA4	patatin like phospholipase domain containing 4 [Source:HGNC Symbol;Acc:HGNC:24887]	Metabolism;Metabolism	Global and overview maps;Metabolism of cofactors and vitamins	ko01100//Metabolic pathways;ko00830//Retinol metabolism	K11157;K11157	GO:0005737//cytoplasm;GO:0005739//mitochondrion;GO:0005811//lipid droplet;GO:0005829//cytosol;GO:0016020//membrane	GO:0003824//catalytic activity;GO:0004623//phospholipase A2 activity;GO:0004806//triglyceride lipase activity;GO:0016411//acylglycerol O-acyltransferase activity;GO:0016787//hydrolase activity;GO:0047376//all-trans-retinyl-palmitate hydrolase, all-trans-retinol forming activity;GO:0050253//retinyl-palmitate esterase activity;GO:0051264//mono-olein transacylation activity;GO:0051265//diolein trans…	GO:0006629//lipid metabolic process;GO:0008150//biological_process;GO:0016042//lipid catabolic process;GO:0019433//triglyceride catabolic process;GO:0042572//retinol metabolic process;GO:0055088//lipid homeostasis	--
ENSG00000006788	0.000	0.000	0.000	0.000	0.000	0.000	0.00	0.00	0.00	0.00	0.00	0.00	MYH13	myosin heavy chain 13 [Source:HGNC Symbol;Acc:HGNC:7571]	-	-	-	-	GO:0005737//cytoplasm;GO:0005859//muscle myosin complex;GO:0016459//myosin complex;GO:0016460//myosin II complex;GO:0030016//myofibril;GO:0032982//myosin filament;GO:0070062//extracellular exosome	GO:0000146//microfilament motor activity;GO:0000166//nucleotide binding;GO:0003774//cytoskeletal motor activity;GO:0003779//actin binding;GO:0005515//protein binding;GO:0005516//calmodulin binding;GO:0005524//ATP binding;GO:0051015//actin filament binding	GO:0006936//muscle contraction;GO:0009267//cellular response to starvation	--
ENSG00000006831	45.546	33.859	31.531	37.010	36.947	48.633	2351.00	1345.00	1359.00	1524.00	1916.00	2212.00	ADIPOR2	adiponectin receptor 2 [Source:HGNC Symbol;Acc:HGNC:24041]	Human Diseases;Human Diseases;Environmental Information Processing;Organismal Systems;Organismal Systems	Endocrine and metabolic disease;Endocrine and metabolic disease;Signal transduction;Aging;Endocrine system	ko04932//Non-alcoholic fatty liver disease;ko04936//Alcoholic liver disease;ko04152//AMPK signaling pathway;ko04211//Longevity regulating pathway;ko04920//Adipocytokine signaling pathway	K07297;K07297;K07297;K07297;K07297	GO:0005886//plasma membrane;GO:0016020//membrane	GO:0005515//protein binding;GO:0038023//signaling receptor activity;GO:0042802//identical protein binding;GO:0046872//metal ion binding;GO:0055100//adiponectin binding;GO:0097003//adipokinetic hormone receptor activity	GO:0006629//lipid metabolic process;GO:0006631//fatty acid metabolic process;GO:0009755//hormone-mediated signaling pathway;GO:0019395//fatty acid oxidation;GO:0033211//adiponectin-activated signaling pathway;GO:0042593//glucose homeostasis;GO:0061042//vascular wound healing;GO:0120162//positive regulation of cold-induced thermogenesis	--
ENSG00000006837	0.488	0.439	0.184	0.216	0.043	1.979	9.00	5.00	3.00	3.00	1.00	20.00	CDKL3	cyclin dependent kinase like 3 [Source:HGNC Symbol;Acc:HGNC:15483]	-	-	-	-	GO:0005634//nucleus;GO:0005737//cytoplasm	GO:0000166//nucleotide binding;GO:0004672//protein kinase activity;GO:0004674//protein serine/threonine kinase activity;GO:0004693//cyclin-dependent protein serine/threonine kinase activity;GO:0005515//protein binding;GO:0005524//ATP binding;GO:0016301//kinase activity;GO:0016740//transferase activity;GO:0106310//protein serine kinase activity	GO:0006468//protein phosphorylation;GO:0016310//phosphorylation;GO:0030517//negative regulation of axon extension;GO:0036211//protein modification process;GO:0050775//positive regulation of dendrite morphogenesis;GO:0051726//regulation of cell cycle;GO:0097484//dendrite extension	--
ENSG00000007001	0.000	0.000	0.000	0.000	0.000	0.000	0.00	0.00	0.00	0.00	0.00	0.00	UPP2	uridine phosphorylase 2 [Source:HGNC Symbol;Acc:HGNC:23061]	Metabolism;Metabolism;Metabolism	Global and overview maps;Xenobiotics biodegradation and metabolism;Nucleotide metabolism	ko01100//Metabolic pathways;ko00983//Drug metabolism - other enzymes;ko00240//Pyrimidine metabolism	K00757;K00757;K00757	GO:0005737//cytoplasm;GO:0005829//cytosol;GO:0045098//type III intermediate filament	GO:0003824//catalytic activity;GO:0004850//uridine phosphorylase activity;GO:0005515//protein binding;GO:0016740//transferase activity;GO:0016757//glycosyltransferase activity;GO:0016763//pentosyltransferase activity;GO:0042802//identical protein binding;GO:0047847//deoxyuridine phosphorylase activity	GO:0006218//uridine catabolic process;GO:0006249//dCMP catabolic process;GO:0009116//nucleoside metabolic process;GO:0009164//nucleoside catabolic process;GO:0009166//nucleotide catabolic process;GO:0044206//UMP salvage;GO:0046108//uridine metabolic process	--
ENSG00000007038	151.576	149.020	150.333	120.186	121.880	144.364	2055.00	1565.00	1678.00	1301.00	1661.00	1727.00	PRSS21	serine protease 21 [Source:HGNC Symbol;Acc:HGNC:9485]	-	-	-	-	GO:0005576//extracellular region;GO:0005615//extracellular space;GO:0005737//cytoplasm;GO:0005886//plasma membrane;GO:0016020//membrane;GO:0098552//side of membrane	GO:0004252//serine-type endopeptidase activity;GO:0005515//protein binding;GO:0008233//peptidase activity;GO:0008236//serine-type peptidase activity;GO:0016787//hydrolase activity	GO:0006508//proteolysis;GO:0007283//spermatogenesis	--
ENSG00000007047	16.996	8.069	8.304	8.203	6.299	17.406	520.00	265.00	270.00	212.00	236.00	666.00	MARK4	microtubule affinity regulating kinase 4 [Source:HGNC Symbol;Acc:HGNC:13538]	-	-	-	-	GO:0000930//gamma-tubulin complex;GO:0005737//cytoplasm;GO:0005813//centrosome;GO:0005815//microtubule organizing center;GO:0005829//cytosol;GO:0005856//cytoskeleton;GO:0015630//microtubule cytoskeleton;GO:0030425//dendrite;GO:0030496//midbody;GO:0036064//ciliary basal body;GO:0042995//cell projection;GO:0043005//neuron projection	GO:0000166//nucleotide binding;GO:0004672//protein kinase activity;GO:0004674//protein serine/threonine kinase activity;GO:0005515//protein binding;GO:0005524//ATP binding;GO:0008017//microtubule binding;GO:0008093//cytoskeletal anchor activity;GO:0016301//kinase activity;GO:0016740//transferase activity;GO:0043015//gamma-tubulin binding;GO:0043130//ubiquitin binding;GO:0048156//tau protein bindi…	GO:0000226//microtubule cytoskeleton organization;GO:0001578//microtubule bundle formation;GO:0006468//protein phosphorylation;GO:0007049//cell cycle;GO:0007399//nervous system development;GO:0016310//phosphorylation;GO:0030030//cell projection organization;GO:0035556//intracellular signal transduction;GO:0043068//positive regulation of programmed cell death;GO:0044782//cilium organization;GO:004…	--
ENSG00000007062	0.000	0.000	0.000	0.000	0.062	0.000	0.00	0.00	0.00	0.00	2.00	0.00	PROM1	prominin 1 [Source:HGNC Symbol;Acc:HGNC:9454]	Human Diseases	Cancer: overview	ko05202//Transcriptional misregulation in cancer	K06532	GO:0001750//photoreceptor outer segment;GO:0005615//extracellular space;GO:0005783//endoplasmic reticulum;GO:0005793//endoplasmic reticulum-Golgi intermediate compartment;GO:0005886//plasma membrane;GO:0005902//microvillus;GO:0005929//cilium;GO:0009986//cell surface;GO:0016020//membrane;GO:0016324//apical plasma membrane;GO:0031528//microvillus membrane;GO:0031982//vesicle;GO:0042622//photorecept…	GO:0005515//protein binding;GO:0015485//cholesterol binding;GO:0042805//actinin binding;GO:0045296//cadherin binding	GO:0010842//retina layer formation;GO:0045494//photoreceptor cell maintenance;GO:0060042//retina morphogenesis in camera-type eye;GO:0060219//camera-type eye photoreceptor cell differentiation;GO:0072112//glomerular visceral epithelial cell differentiation;GO:0072139//glomerular parietal epithelial cell differentiation;GO:2000768//positive regulation of nephron tubule epithelial cell differentiat…	--
ENSG00000007080	197.748	275.736	280.905	231.592	223.075	226.230	2499.00	2702.00	2987.00	2351.00	2865.00	2552.00	CCDC124	coiled-coil domain containing 124 [Source:HGNC Symbol;Acc:HGNC:25171]	-	-	-	-	GO:0005634//nucleus;GO:0005737//cytoplasm;GO:0005813//centrosome;GO:0005829//cytosol;GO:0005856//cytoskeleton;GO:0005886//plasma membrane;GO:0030496//midbody	GO:0003713//transcription coactivator activity;GO:0003723//RNA binding	GO:0006366//transcription by RNA polymerase II;GO:0007049//cell cycle;GO:0045893//positive regulation of transcription, DNA-templated;GO:0051301//cell division	--
ENSG00000007129	0.000	0.000	0.000	0.000	0.000	0.000	0.00	0.00	0.00	0.00	0.00	0.00	CEACAM21	CEA cell adhesion molecule 21 [Source:HGNC Symbol;Acc:HGNC:28834]	-	-	-	-	GO:0009897//external side of plasma membrane;GO:0016020//membrane	-	GO:0042110//T cell activation	--
ENSG00000007168	78.194	64.714	66.091	75.475	79.815	76.233	3345.00	1985.00	2035.00	2579.00	3335.00	2568.00	PAFAH1B1	platelet activating factor acetylhydrolase 1b regulatory subunit 1 [Source:HGNC Symbol;Acc:HGNC:8574]	Metabolism;Metabolism	Global and overview maps;Lipid metabolism	ko01100//Metabolic pathways;ko00565//Ether lipid metabolism	K16794;K16794	GO:0000235//astral microtubule;GO:0000776//kinetochore;GO:0005634//nucleus;GO:0005635//nuclear envelope;GO:0005737//cytoplasm;GO:0005813//centrosome;GO:0005819//spindle;GO:0005829//cytosol;GO:0005856//cytoskeleton;GO:0005871//kinesin complex;GO:0005874//microtubule;GO:0005875//microtubule associated complex;GO:0005881//cytoplasmic microtubule;GO:0005938//cell cortex;GO:0008247//1-alkyl-2-acetylgl…	GO:0005515//protein binding;GO:0008017//microtubule binding;GO:0008201//heparin binding;GO:0034452//dynactin binding;GO:0042802//identical protein binding;GO:0043274//phospholipase binding;GO:0044877//protein-containing complex binding;GO:0045505//dynein intermediate chain binding;GO:0046982//protein heterodimerization activity;GO:0051010//microtubule plus-end binding;GO:0051219//phosphoprotein b…	GO:0000132//establishment of mitotic spindle orientation;GO:0000226//microtubule cytoskeleton organization;GO:0001667//ameboidal-type cell migration;GO:0001675//acrosome assembly;GO:0001764//neuron migration;GO:0001961//positive regulation of cytokine-mediated signaling pathway;GO:0006629//lipid metabolic process;GO:0007017//microtubule-based process;GO:0007049//cell cycle;GO:0007097//nuclear mig…	--
ENSG00000007171	0.000	0.000	0.000	0.000	0.000	0.000	0.00	0.00	0.00	0.00	0.00	0.00	NOS2	nitric oxide synthase 2 [Source:HGNC Symbol;Acc:HGNC:7873]	Metabolism;Human Diseases;Human Diseases;Human Diseases;Human Diseases;Environmental Information Processing;Human Diseases;Environmental Information Processing;Organismal Systems;Human Diseases;Environmental Information Processing;Human Diseases;Human Diseases;Human Diseases;Cellular Processes;Human Diseases;Human Diseases;Metabolism;Metabolism	Global and overview maps;Cancer: overview;Neurodegenerative disease;Neurodegenerative disease;Neurodegenerative disease;Signal transduction;Infectious disease: bacterial;Signal transduction;Endocrine system;Infectious disease: parasitic;Signal transduction;Infectious disease: parasitic;Infectious disease: parasitic;Cancer: specific types;Transport and catabolism;Infectious disease: bacterial;Infe…	ko01100//Metabolic pathways;ko05200//Pathways in cancer;ko05022//Pathways of neurodegeneration - multiple diseases;ko05010//Alzheimer disease;ko05014//Amyotrophic lateral sclerosis;ko04020//Calcium signaling pathway;ko05152//Tuberculosis;ko04371//Apelin signaling pathway;ko04926//Relaxin signaling pathway;ko05145//Toxoplasmosis;ko04066//HIF-1 signaling pathway;ko05146//Amoebiasis;ko05142//Chagas …	K13241;K13241;K13241;K13241;K13241;K13241;K13241;K13241;K13241;K13241;K13241;K13241;K13241;K13241;K13241;K13241;K13241;K13241;K13241	GO:0005634//nucleus;GO:0005654//nucleoplasm;GO:0005737//cytoplasm;GO:0005777//peroxisome;GO:0005782//peroxisomal matrix;GO:0005829//cytosol;GO:0005886//plasma membrane;GO:0030863//cortical cytoskeleton;GO:0048471//perinuclear region of cytoplasm	GO:0004517//nitric-oxide synthase activity;GO:0005515//protein binding;GO:0005516//calmodulin binding;GO:0010181//FMN binding;GO:0016491//oxidoreductase activity;GO:0020037//heme binding;GO:0034617//tetrahydrobiopterin binding;GO:0034618//arginine binding;GO:0042803//protein homodimerization activity;GO:0046872//metal ion binding;GO:0050660//flavin adenine dinucleotide binding;GO:0050661//NADP bi…	GO:0001666//response to hypoxia;GO:0001912//positive regulation of leukocyte mediated cytotoxicity;GO:0002227//innate immune response in mucosa;GO:0006527//arginine catabolic process;GO:0006801//superoxide metabolic process;GO:0006809//nitric oxide biosynthetic process;GO:0006954//inflammatory response;GO:0007263//nitric oxide mediated signal transduction;GO:0007623//circadian rhythm;GO:0009617//…	--
ENSG00000007174	0.000	0.000	0.000	0.000	0.000	0.000	0.00	0.00	0.00	0.00	0.00	0.00	DNAH9	dynein axonemal heavy chain 9 [Source:HGNC Symbol;Acc:HGNC:2953]	Human Diseases;Human Diseases;Human Diseases	Neurodegenerative disease;Neurodegenerative disease;Neurodegenerative disease	ko05022//Pathways of neurodegeneration - multiple diseases;ko05014//Amyotrophic lateral sclerosis;ko05016//Huntington disease	K10408;K10408;K10408	GO:0005576//extracellular region;GO:0005737//cytoplasm;GO:0005856//cytoskeleton;GO:0005874//microtubule;GO:0005929//cilium;GO:0005930//axoneme;GO:0030286//dynein complex;GO:0031514//motile cilium;GO:0036157//outer dynein arm;GO:0042995//cell projection;GO:0097729//9+2 motile cilium;GO:0120135//distal portion of axoneme	GO:0000166//nucleotide binding;GO:0005515//protein binding;GO:0005524//ATP binding;GO:0008569//minus-end-directed microtubule motor activity;GO:0016887//ATP hydrolysis activity;GO:0045505//dynein intermediate chain binding;GO:0051959//dynein light intermediate chain binding	GO:0003341//cilium movement;GO:0007018//microtubule-based movement;GO:0030030//cell projection organization;GO:0051649//establishment of localization in cell;GO:0060294//cilium movement involved in cell motility;GO:0090660//cerebrospinal fluid circulation;GO:0120197//mucociliary clearance	--
ENSG00000007202	132.661	148.673	145.145	120.484	119.081	131.803	12786.00	11012.00	11656.00	9154.00	11540.00	10930.00	BLTP2	bridge-like lipid transfer protein family member 2 [Source:HGNC Symbol;Acc:HGNC:28960]	-	-	-	-	GO:0005739//mitochondrion;GO:0005783//endoplasmic reticulum;GO:0005789//endoplasmic reticulum membrane;GO:0005886//plasma membrane;GO:0016020//membrane;GO:0031966//mitochondrial membrane;GO:0140268//endoplasmic reticulum-plasma membrane contact site	GO:0035091//phosphatidylinositol binding	-	--
ENSG00000007216	0.133	0.302	0.199	0.125	0.033	0.188	4.00	7.00	5.00	3.00	1.00	5.00	SLC13A2	solute carrier family 13 member 2 [Source:HGNC Symbol;Acc:HGNC:10917]	-	-	-	-	GO:0005886//plasma membrane;GO:0016020//membrane;GO:0016324//apical plasma membrane;GO:0070062//extracellular exosome	GO:0005515//protein binding;GO:0015138//fumarate transmembrane transporter activity;GO:0015139//alpha-ketoglutarate transmembrane transporter activity;GO:0015141//succinate transmembrane transporter activity;GO:0015293//symporter activity;GO:0015361//low-affinity sodium:dicarboxylate symporter activity;GO:0015370//solute:sodium symporter activity;GO:0017153//sodium:dicarboxylate symporter activit…	GO:0006811//ion transport;GO:0006814//sodium ion transport;GO:0015741//fumarate transport;GO:0015742//alpha-ketoglutarate transport;GO:0035725//sodium ion transmembrane transport;GO:0055085//transmembrane transport;GO:0071285//cellular response to lithium ion;GO:0071422//succinate transmembrane transport	--
ENSG00000007237	0.921	0.784	0.456	1.489	0.532	0.678	66.00	28.00	24.00	62.00	33.00	57.00	GAS7	growth arrest specific 7 [Source:HGNC Symbol;Acc:HGNC:4169]	-	-	-	-	GO:0005737//cytoplasm;GO:0005884//actin filament;GO:0005886//plasma membrane	GO:0005515//protein binding;GO:0042802//identical protein binding;GO:0051015//actin filament binding	GO:0007399//nervous system development;GO:0030041//actin filament polymerization;GO:0030154//cell differentiation;GO:0048812//neuron projection morphogenesis	--
ENSG00000007255	9.808	6.912	6.609	3.224	4.919	11.526	93.00	49.00	54.00	26.00	47.00	98.00	TRAPPC6A	trafficking protein particle complex subunit 6A [Source:HGNC Symbol;Acc:HGNC:23069]	-	-	-	-	GO:0005737//cytoplasm;GO:0005783//endoplasmic reticulum;GO:0005794//Golgi apparatus;GO:0005801//cis-Golgi network;GO:0005802//trans-Golgi network;GO:0005829//cytosol;GO:0030008//TRAPP complex;GO:1990072//TRAPPIII protein complex	GO:0005515//protein binding	GO:0006888//endoplasmic reticulum to Golgi vesicle-mediated transport;GO:0016192//vesicle-mediated transport;GO:0043087//regulation of GTPase activity;GO:0048193//Golgi vesicle transport;GO:0048208//COPII vesicle coating;GO:0099022//vesicle tethering	--
ENSG00000007264	0.088	0.287	0.237	0.000	0.106	1.482	2.00	5.00	3.00	0.00	1.00	18.00	MATK	megakaryocyte-associated tyrosine kinase [Source:HGNC Symbol;Acc:HGNC:6906]	Organismal Systems	Nervous system	ko04722//Neurotrophin signaling pathway	K08888	GO:0005737//cytoplasm;GO:0005829//cytosol;GO:0016020//membrane	GO:0000166//nucleotide binding;GO:0003824//catalytic activity;GO:0004672//protein kinase activity;GO:0004713//protein tyrosine kinase activity;GO:0004715//non-membrane spanning protein tyrosine kinase activity;GO:0005515//protein binding;GO:0005524//ATP binding;GO:0016301//kinase activity;GO:0016740//transferase activity	GO:0006468//protein phosphorylation;GO:0008284//positive regulation of cell population proliferation;GO:0016310//phosphorylation	--
ENSG00000007306	0.065	0.000	0.000	0.000	0.000	0.037	2.00	0.00	0.00	0.00	0.00	1.00	CEACAM7	CEA cell adhesion molecule 7 [Source:HGNC Symbol;Acc:HGNC:1819]	-	-	-	-	GO:0005576//extracellular region;GO:0005829//cytosol;GO:0005886//plasma membrane;GO:0009986//cell surface;GO:0016020//membrane;GO:0016324//apical plasma membrane;GO:0098552//side of membrane	GO:1990782//protein tyrosine kinase binding	GO:0002682//regulation of immune system process;GO:0007165//signal transduction	--
ENSG00000007312	0.000	0.000	0.000	0.155	0.061	0.140	0.00	0.00	0.00	2.00	1.00	2.00	CD79B	CD79b molecule [Source:HGNC Symbol;Acc:HGNC:1699]	Organismal Systems	Immune system	ko04662//B cell receptor signaling pathway	K06507	GO:0005886//plasma membrane;GO:0009897//external side of plasma membrane;GO:0016020//membrane;GO:0019815//B cell receptor complex;GO:0070062//extracellular exosome;GO:0071755//IgM B cell receptor complex	GO:0004888//transmembrane signaling receptor activity;GO:0005515//protein binding;GO:0042802//identical protein binding	GO:0002250//adaptive immune response;GO:0002376//immune system process;GO:0006955//immune response;GO:0007165//signal transduction;GO:0007166//cell surface receptor signaling pathway;GO:0030183//B cell differentiation;GO:0050853//B cell receptor signaling pathway	--
ENSG00000007314	0.010	0.026	0.047	0.000	0.010	0.011	1.00	2.00	4.00	0.00	1.00	1.00	SCN4A	sodium voltage-gated channel alpha subunit 4 [Source:HGNC Symbol;Acc:HGNC:10591]	-	-	-	-	GO:0001518//voltage-gated sodium channel complex;GO:0005886//plasma membrane;GO:0005891//voltage-gated calcium channel complex;GO:0016020//membrane;GO:0034702//ion channel complex	GO:0005216//ion channel activity;GO:0005248//voltage-gated sodium channel activity;GO:0005261//cation channel activity;GO:0005272//sodium channel activity;GO:0005515//protein binding;GO:0008331//high voltage-gated calcium channel activity	GO:0006811//ion transport;GO:0006814//sodium ion transport;GO:0006936//muscle contraction;GO:0034220//ion transmembrane transport;GO:0035725//sodium ion transmembrane transport;GO:0055085//transmembrane transport;GO:0098703//calcium ion import across plasma membrane;GO:0100001//regulation of skeletal muscle contraction by action potential	--
ENSG00000007341	4.473	3.264	3.962	5.528	4.925	3.606	145.49	85.71	103.00	133.34	149.21	87.82	ST7L	suppression of tumorigenicity 7 like [Source:HGNC Symbol;Acc:HGNC:18441]	-	-	-	-	GO:0016020//membrane	GO:0005515//protein binding	GO:0030308//negative regulation of cell growth	--
ENSG00000007350	0.000	0.000	0.000	0.000	0.000	0.000	0.00	0.00	0.00	0.00	0.00	0.00	TKTL1	transketolase like 1 [Source:HGNC Symbol;Acc:HGNC:11835]	Metabolism;Metabolism;Metabolism;Metabolism	Global and overview maps;Global and overview maps;Global and overview maps;Carbohydrate metabolism	ko01100//Metabolic pathways;ko01200//Carbon metabolism;ko01230//Biosynthesis of amino acids;ko00030//Pentose phosphate pathway	K00615;K00615;K00615;K00615	GO:0005737//cytoplasm;GO:0005829//cytosol	GO:0003824//catalytic activity;GO:0004802//transketolase activity;GO:0016740//transferase activity;GO:0030976//thiamine pyrophosphate binding;GO:0046872//metal ion binding	GO:0006007//glucose catabolic process;GO:0006772//thiamine metabolic process	--
ENSG00000007372	0.128	0.000	0.000	0.000	0.000	0.000	2.00	0.00	0.00	0.00	0.00	0.00	PAX6	paired box 6 [Source:HGNC Symbol;Acc:HGNC:8620]	Cellular Processes;Human Diseases	Cellular community - eukaryotes;Endocrine and metabolic disease	ko04550//Signaling pathways regulating pluripotency of stem cells;ko04950//Maturity onset diabetes of the young	K08031;K08031	GO:0000785//chromatin;GO:0005634//nucleus;GO:0005654//nucleoplasm;GO:0005737//cytoplasm;GO:0005829//cytosol;GO:0016020//membrane	GO:0000976//transcription cis-regulatory region binding;GO:0000978//RNA polymerase II cis-regulatory region sequence-specific DNA binding;GO:0000979//RNA polymerase II core promoter sequence-specific DNA binding;GO:0000981//DNA-binding transcription factor activity, RNA polymerase II-specific;GO:0001221//transcription coregulator binding;GO:0001227//DNA-binding transcription repressor activity, R…	GO:0000122//negative regulation of transcription by RNA polymerase II;GO:0000132//establishment of mitotic spindle orientation;GO:0001568//blood vessel development;GO:0001654//eye development;GO:0001709//cell fate determination;GO:0001755//neural crest cell migration;GO:0001764//neuron migration;GO:0001933//negative regulation of protein phosphorylation;GO:0002052//positive regulation of neurobla…	PAX
ENSG00000007376	38.131	40.302	44.518	43.104	38.718	33.806	827.00	714.00	791.00	717.00	846.00	621.00	RPUSD1	RNA pseudouridine synthase domain containing 1 [Source:HGNC Symbol;Acc:HGNC:14173]	-	-	-	-	GO:0005575//cellular_component	GO:0003674//molecular_function;GO:0003723//RNA binding;GO:0005515//protein binding;GO:0009982//pseudouridine synthase activity	GO:0000455//enzyme-directed rRNA pseudouridine synthesis;GO:0001522//pseudouridine synthesis;GO:0008150//biological_process;GO:0009451//RNA modification	--
ENSG00000007384	3.977	2.300	2.312	2.137	1.638	4.974	145.00	42.00	50.00	48.00	64.00	153.00	RHBDF1	rhomboid 5 homolog 1 [Source:HGNC Symbol;Acc:HGNC:20561]	-	-	-	-	GO:0000139//Golgi membrane;GO:0005783//endoplasmic reticulum;GO:0005789//endoplasmic reticulum membrane;GO:0005794//Golgi apparatus;GO:0016020//membrane	GO:0004252//serine-type endopeptidase activity;GO:0005515//protein binding;GO:0019838//growth factor binding	GO:0008283//cell population proliferation;GO:0015031//protein transport;GO:0016477//cell migration;GO:0042058//regulation of epidermal growth factor receptor signaling pathway;GO:0050708//regulation of protein secretion;GO:0050709//negative regulation of protein secretion;GO:0061136//regulation of proteasomal protein catabolic process	--
ENSG00000007392	14.411	19.393	19.028	37.237	37.416	11.416	263.00	290.00	292.00	543.00	712.00	191.00	LUC7L	LUC7 like [Source:HGNC Symbol;Acc:HGNC:6723]	-	-	-	-	GO:0005685//U1 snRNP;GO:0071004//U2-type prespliceosome	GO:0003729//mRNA binding;GO:0005515//protein binding;GO:0042802//identical protein binding;GO:0050733//RS domain binding	GO:0006376//mRNA splice site selection;GO:0045843//negative regulation of striated muscle tissue development	--
ENSG00000007402	0.044	0.114	0.087	0.000	0.029	0.050	3.00	6.00	5.00	0.00	2.00	3.00	CACNA2D2	calcium voltage-gated channel auxiliary subunit alpha2delta 2 [Source:HGNC Symbol;Acc:HGNC:1400]	Environmental Information Processing;Organismal Systems;Organismal Systems;Human Diseases;Human Diseases;Organismal Systems;Human Diseases	Signal transduction;Endocrine system;Circulatory system;Cardiovascular disease;Cardiovascular disease;Circulatory system;Cardiovascular disease	ko04010//MAPK signaling pathway;ko04921//Oxytocin signaling pathway;ko04261//Adrenergic signaling in cardiomyocytes;ko05414//Dilated cardiomyopathy;ko05410//Hypertrophic cardiomyopathy;ko04260//Cardiac muscle contraction;ko05412//Arrhythmogenic right ventricular cardiomyopathy	K04859;K04859;K04859;K04859;K04859;K04859;K04859	GO:0005886//plasma membrane;GO:0005891//voltage-gated calcium channel complex;GO:0016020//membrane;GO:0034702//ion channel complex	GO:0005245//voltage-gated calcium channel activity;GO:0005262//calcium channel activity;GO:0046872//metal ion binding	GO:0006811//ion transport;GO:0006816//calcium ion transport;GO:0007528//neuromuscular junction development;GO:0034220//ion transmembrane transport;GO:0035265//organ growth;GO:0040014//regulation of multicellular organism growth;GO:0046622//positive regulation of organ growth;GO:0055001//muscle cell development;GO:0060024//rhythmic synaptic transmission;GO:0070588//calcium ion transmembrane transp…	--
ENSG00000007516	0.528	0.581	0.785	0.255	0.294	0.493	23.00	26.00	30.00	6.00	14.01	21.00	BAIAP3	BAI1 associated protein 3 [Source:HGNC Symbol;Acc:HGNC:948]	Human Diseases	Cancer: overview	ko05202//Transcriptional misregulation in cancer	K15621	GO:0005737//cytoplasm;GO:0005768//endosome;GO:0005794//Golgi apparatus;GO:0005829//cytosol;GO:0005886//plasma membrane;GO:0016020//membrane;GO:0031902//late endosome membrane;GO:0032588//trans-Golgi network membrane;GO:0055038//recycling endosome membrane;GO:0098793//presynapse;GO:0098982//GABA-ergic synapse;GO:0099503//secretory vesicle	GO:0000149//SNARE binding;GO:0005509//calcium ion binding;GO:0005515//protein binding;GO:0005543//phospholipid binding;GO:0019905//syntaxin binding;GO:0046872//metal ion binding	GO:0001956//positive regulation of neurotransmitter secretion;GO:0006887//exocytosis;GO:0007186//G protein-coupled receptor signaling pathway;GO:0032228//regulation of synaptic transmission, GABAergic;GO:0035774//positive regulation of insulin secretion involved in cellular response to glucose stimulus;GO:0042147//retrograde transport, endosome to Golgi;GO:0050795//regulation of behavior;GO:00508…	--
ENSG00000007520	89.515	104.273	99.105	112.477	102.357	81.809	1378.00	1249.00	1264.00	1371.00	1577.99	1132.00	TSR3	TSR3 ribosome maturation factor [Source:HGNC Symbol;Acc:HGNC:14175]	-	-	-	-	GO:0005737//cytoplasm;GO:0005829//cytosol	GO:0016740//transferase activity;GO:0106388//18S rRNA aminocarboxypropyltransferase activity;GO:1904047//S-adenosyl-L-methionine binding	GO:0000154//rRNA modification;GO:0000455//enzyme-directed rRNA pseudouridine synthesis;GO:0006364//rRNA processing;GO:0030490//maturation of SSU-rRNA;GO:0042254//ribosome biogenesis	--
ENSG00000007541	33.147	30.624	29.431	20.406	25.989	30.700	1069.00	661.00	754.00	508.00	695.00	835.00	PIGQ	phosphatidylinositol glycan anchor biosynthesis class Q [Source:HGNC Symbol;Acc:HGNC:14135]	Metabolism;Metabolism	Global and overview maps;Glycan biosynthesis and metabolism	ko01100//Metabolic pathways;ko00563//Glycosylphosphatidylinositol (GPI)-anchor biosynthesis	K03860;K03860	GO:0000506//glycosylphosphatidylinositol-N-acetylglucosaminyltransferase (GPI-GnT) complex;GO:0005783//endoplasmic reticulum;GO:0005789//endoplasmic reticulum membrane;GO:0016020//membrane	GO:0005515//protein binding	GO:0005975//carbohydrate metabolic process;GO:0006506//GPI anchor biosynthetic process	--
ENSG00000007545	6.706	4.921	5.415	5.208	5.310	5.882	580.26	388.15	432.56	419.10	506.90	527.40	CRAMP1	cramped chromatin regulator homolog 1 [Source:HGNC Symbol;Acc:HGNC:14122]	-	-	-	-	GO:0005634//nucleus	GO:0003677//DNA binding;GO:0003682//chromatin binding	GO:0007389//pattern specification process	--
ENSG00000007866	15.149	10.412	10.737	13.467	11.976	15.336	588.00	311.00	348.00	417.00	467.00	517.00	TEAD3	TEA domain transcription factor 3 [Source:HGNC Symbol;Acc:HGNC:11716]	Environmental Information Processing;Environmental Information Processing	Signal transduction;Signal transduction	ko04390//Hippo signaling pathway;ko04392//Hippo signaling pathway - multiple species	K09448;K09448	GO:0000785//chromatin;GO:0005634//nucleus;GO:0005654//nucleoplasm;GO:0005667//transcription regulator complex	GO:0000978//RNA polymerase II cis-regulatory region sequence-specific DNA binding;GO:0000981//DNA-binding transcription factor activity, RNA polymerase II-specific;GO:0003677//DNA binding;GO:0003700//DNA-binding transcription factor activity;GO:0005515//protein binding;GO:0061629//RNA polymerase II-specific DNA-binding transcription factor binding	GO:0006355//regulation of transcription, DNA-templated;GO:0006357//regulation of transcription by RNA polymerase II;GO:0007565//female pregnancy;GO:0035329//hippo signaling;GO:0045944//positive regulation of transcription by RNA polymerase II;GO:0048568//embryonic organ development;GO:0055059//asymmetric neuroblast division	TEA
ENSG00000007908	0.000	0.029	0.000	0.000	0.000	0.067	0.00	1.00	0.00	0.00	0.00	2.00	SELE	selectin E [Source:HGNC Symbol;Acc:HGNC:10718]	Human Diseases;Environmental Information Processing;Human Diseases;Environmental Information Processing;Human Diseases;Human Diseases;Human Diseases	Cardiovascular disease;Signaling molecules and interaction;Cardiovascular disease;Signal transduction;Endocrine and metabolic disease;Infectious disease: parasitic;Infectious disease: parasitic	ko05417//Lipid and atherosclerosis;ko04514//Cell adhesion molecules;ko05418//Fluid shear stress and atherosclerosis;ko04668//TNF signaling pathway;ko04933//AGE-RAGE signaling pathway in diabetic complications;ko05144//Malaria;ko05143//African trypanosomiasis	K06494;K06494;K06494;K06494;K06494;K06494;K06494	GO:0005615//extracellular space;GO:0005886//plasma membrane;GO:0005901//caveola;GO:0005905//clathrin-coated pit;GO:0009897//external side of plasma membrane;GO:0016020//membrane;GO:0030863//cortical cytoskeleton;GO:0045121//membrane raft;GO:0048471//perinuclear region of cytoplasm	GO:0004888//transmembrane signaling receptor activity;GO:0005515//protein binding;GO:0030246//carbohydrate binding;GO:0033691//sialic acid binding;GO:0043274//phospholipase binding;GO:0046872//metal ion binding;GO:0070492//oligosaccharide binding	GO:0002092//positive regulation of receptor internalization;GO:0002523//leukocyte migration involved in inflammatory response;GO:0002687//positive regulation of leukocyte migration;GO:0006954//inflammatory response;GO:0007155//cell adhesion;GO:0007157//heterophilic cell-cell adhesion via plasma membrane cell adhesion molecules;GO:0007159//leukocyte cell-cell adhesion;GO:0007202//activation of pho…	--
ENSG00000007923	47.489	56.476	55.854	83.045	79.525	41.901	1973.00	1781.26	1905.32	2696.30	3276.75	1511.00	DNAJC11	DnaJ heat shock protein family (Hsp40) member C11 [Source:HGNC Symbol;Acc:HGNC:25570]	-	-	-	-	GO:0001401//SAM complex;GO:0005654//nucleoplasm;GO:0005739//mitochondrion;GO:0005741//mitochondrial outer membrane;GO:0016020//membrane;GO:0016607//nuclear speck;GO:0061617//MICOS complex;GO:0140275//MIB complex	GO:0005515//protein binding	GO:0007007//inner mitochondrial membrane organization;GO:0042407//cristae formation	--
ENSG00000007933	0.000	0.000	0.000	0.000	0.000	0.254	0.00	0.00	0.00	0.00	0.00	6.00	FMO3	flavin containing dimethylaniline monoxygenase 3 [Source:HGNC Symbol;Acc:HGNC:3771]	Metabolism;Metabolism	Xenobiotics biodegradation and metabolism;Metabolism of other amino acids	ko00982//Drug metabolism - cytochrome P450;ko00430//Taurine and hypotaurine metabolism	K00485;K00485	GO:0005783//endoplasmic reticulum;GO:0005789//endoplasmic reticulum membrane;GO:0016020//membrane;GO:0043231//intracellular membrane-bounded organelle	GO:0004497//monooxygenase activity;GO:0004499//N,N-dimethylaniline monooxygenase activity;GO:0005515//protein binding;GO:0016491//oxidoreductase activity;GO:0034899//trimethylamine monooxygenase activity;GO:0047638//albendazole monooxygenase activity;GO:0047822//hypotaurine dehydrogenase activity;GO:0050660//flavin adenine dinucleotide binding;GO:0050661//NADP binding	GO:0042412//taurine biosynthetic process	--
ENSG00000007944	2.752	1.334	1.262	1.570	1.521	3.268	109.00	41.00	41.00	50.00	61.00	115.00	MYLIP	myosin regulatory light chain interacting protein [Source:HGNC Symbol;Acc:HGNC:21155]	Organismal Systems	Digestive system	ko04979//Cholesterol metabolism	K10637	GO:0005737//cytoplasm;GO:0005829//cytosol;GO:0005856//cytoskeleton;GO:0005886//plasma membrane;GO:0016020//membrane	GO:0004842//ubiquitin-protein transferase activity;GO:0005515//protein binding;GO:0008092//cytoskeletal protein binding;GO:0016740//transferase activity;GO:0046872//metal ion binding;GO:0061630//ubiquitin protein ligase activity	GO:0006511//ubiquitin-dependent protein catabolic process;GO:0007399//nervous system development;GO:0010977//negative regulation of neuron projection development;GO:0010989//negative regulation of low-density lipoprotein particle clearance;GO:0016567//protein ubiquitination;GO:0031648//protein destabilization;GO:0032803//regulation of low-density lipoprotein particle receptor catabolic process;GO…	--
ENSG00000007952	0.000	0.000	0.000	0.000	0.000	0.000	0.00	0.00	0.00	0.00	0.00	0.00	NOX1	NADPH oxidase 1 [Source:HGNC Symbol;Acc:HGNC:7889]	Human Diseases;Human Diseases;Human Diseases;Human Diseases;Human Diseases;Organismal Systems;Human Diseases	Neurodegenerative disease;Neurodegenerative disease;Cancer: overview;Cardiovascular disease;Cardiovascular disease;Development and regeneration;Endocrine and metabolic disease	ko05022//Pathways of neurodegeneration - multiple diseases;ko05010//Alzheimer disease;ko05208//Chemical carcinogenesis - reactive oxygen species;ko05417//Lipid and atherosclerosis;ko05418//Fluid shear stress and atherosclerosis;ko04380//Osteoclast differentiation;ko04933//AGE-RAGE signaling pathway in diabetic complications	K08008;K08008;K08008;K08008;K08008;K08008;K08008	GO:0005737//cytoplasm;GO:0005768//endosome;GO:0005769//early endosome;GO:0005886//plasma membrane;GO:0016020//membrane;GO:0034702//ion channel complex;GO:0042995//cell projection;GO:0043020//NADPH oxidase complex;GO:0070161//anchoring junction	GO:0005515//protein binding;GO:0016175//superoxide-generating NAD(P)H oxidase activity;GO:0016491//oxidoreductase activity;GO:0031267//small GTPase binding;GO:0046872//metal ion binding;GO:0050661//NADP binding;GO:0050664//oxidoreductase activity, acting on NAD(P)H, oxygen as acceptor	GO:0000165//MAPK cascade;GO:0001525//angiogenesis;GO:0003081//regulation of systemic arterial blood pressure by renin-angiotensin;GO:0006739//NADP metabolic process;GO:0006811//ion transport;GO:0006952//defense response;GO:0006954//inflammatory response;GO:0007165//signal transduction;GO:0007254//JNK cascade;GO:0008217//regulation of blood pressure;GO:0008284//positive regulation of cell populati…	--
ENSG00000007968	19.159	10.293	9.522	12.954	13.145	17.240	1294.00	535.00	537.00	698.00	892.00	1026.00	E2F2	E2F transcription factor 2 [Source:HGNC Symbol;Acc:HGNC:3114]	Human Diseases;Human Diseases;Human Diseases;Human Diseases;Human Diseases;Human Diseases;Human Diseases;Human Diseases;Cellular Processes;Human Diseases;Human Diseases;Human Diseases;Human Diseases;Cellular Processes;Human Diseases;Human Diseases;Human Diseases;Human Diseases;Human Diseases;Human Diseases;Human Diseases;Human Diseases;Human Diseases	Cancer: overview;Infectious disease: viral;Infectious disease: viral;Infectious disease: viral;Infectious disease: viral;Cancer: specific types;Infectious disease: viral;Cancer: overview;Cell growth and death;Infectious disease: viral;Endocrine and metabolic disease;Cancer: specific types;Cancer: specific types;Cell growth and death;Cancer: specific types;Drug resistance: antineoplastic;Cancer: s…	ko05200//Pathways in cancer;ko05163//Human cytomegalovirus infection;ko05166//Human T-cell leukemia virus 1 infection;ko05169//Epstein-Barr virus infection;ko05167//Kaposi sarcoma-associated herpesvirus infection;ko05225//Hepatocellular carcinoma;ko05161//Hepatitis B;ko05206//MicroRNAs in cancer;ko04218//Cellular senescence;ko05160//Hepatitis C;ko04934//Cushing syndrome;ko05226//Gastric cancer;ko…	K09389;K09389;K09389;K09389;K09389;K09389;K09389;K09389;K09389;K09389;K09389;K09389;K09389;K09389;K09389;K09389;K09389;K09389;K09389;K09389;K09389;K09389;K09389	GO:0000785//chromatin;GO:0005634//nucleus;GO:0005654//nucleoplasm;GO:0005667//transcription regulator complex;GO:0035189//Rb-E2F complex;GO:0090575//RNA polymerase II transcription regulator complex	GO:0000977//RNA polymerase II transcription regulatory region sequence-specific DNA binding;GO:0000978//RNA polymerase II cis-regulatory region sequence-specific DNA binding;GO:0000981//DNA-binding transcription factor activity, RNA polymerase II-specific;GO:0000987//cis-regulatory region sequence-specific DNA binding;GO:0001228//DNA-binding transcription activator activity, RNA polymerase II-spe…	GO:0000083//regulation of transcription involved in G1/S transition of mitotic cell cycle;GO:0006355//regulation of transcription, DNA-templated;GO:0006357//regulation of transcription by RNA polymerase II;GO:0006367//transcription initiation from RNA polymerase II promoter;GO:0007049//cell cycle;GO:0045944//positive regulation of transcription by RNA polymerase II;GO:0051726//regulation of cell …	E2F
ENSG00000008018	328.360	361.377	361.085	392.881	390.689	287.398	3803.00	3221.00	3492.00	3630.00	4546.00	2933.00	PSMB1	proteasome 20S subunit beta 1 [Source:HGNC Symbol;Acc:HGNC:9537]	Human Diseases;Human Diseases;Human Diseases;Human Diseases;Human Diseases;Human Diseases;Human Diseases;Genetic Information Processing	Neurodegenerative disease;Neurodegenerative disease;Neurodegenerative disease;Neurodegenerative disease;Neurodegenerative disease;Neurodegenerative disease;Neurodegenerative disease;Folding, sorting and degradation	ko05022//Pathways of neurodegeneration - multiple diseases;ko05010//Alzheimer disease;ko05014//Amyotrophic lateral sclerosis;ko05016//Huntington disease;ko05020//Prion disease;ko05012//Parkinson disease;ko05017//Spinocerebellar ataxia;ko03050//Proteasome	K02732;K02732;K02732;K02732;K02732;K02732;K02732;K02732	GO:0000502//proteasome complex;GO:0005576//extracellular region;GO:0005634//nucleus;GO:0005654//nucleoplasm;GO:0005737//cytoplasm;GO:0005829//cytosol;GO:0005839//proteasome core complex;GO:0019774//proteasome core complex, beta-subunit complex;GO:0034774//secretory granule lumen;GO:0070062//extracellular exosome;GO:1904813//ficolin-1-rich granule lumen	GO:0005515//protein binding	GO:0043161//proteasome-mediated ubiquitin-dependent protein catabolic process;GO:0051603//proteolysis involved in cellular protein catabolic process	--
ENSG00000008056	0.000	0.000	0.000	0.030	0.000	0.000	0.00	0.00	0.00	1.00	0.00	0.00	SYN1	synapsin I [Source:HGNC Symbol;Acc:HGNC:11494]	-	-	-	-	GO:0000795//synaptonemal complex;GO:0005794//Golgi apparatus;GO:0005856//cytoskeleton;GO:0008021//synaptic vesicle;GO:0014069//postsynaptic density;GO:0030424//axon;GO:0030425//dendrite;GO:0030672//synaptic vesicle membrane;GO:0031410//cytoplasmic vesicle;GO:0042995//cell projection;GO:0044297//cell body;GO:0045202//synapse;GO:0048786//presynaptic active zone;GO:0098685//Schaffer collateral - CA1…	GO:0003779//actin binding;GO:0005515//protein binding;GO:0005524//ATP binding;GO:0019901//protein kinase binding;GO:0042802//identical protein binding;GO:0048306//calcium-dependent protein binding;GO:0106006//cytoskeletal protein-membrane anchor activity	GO:0007268//chemical synaptic transmission;GO:0007269//neurotransmitter secretion;GO:0046928//regulation of neurotransmitter secretion;GO:0048666//neuron development;GO:0050808//synapse organization;GO:0097091//synaptic vesicle clustering;GO:0098693//regulation of synaptic vesicle cycle;GO:0099504//synaptic vesicle cycle;GO:2000300//regulation of synaptic vesicle exocytosis	--
ENSG00000008083	8.830	8.337	8.740	8.508	8.758	8.768	689.00	488.00	563.00	519.00	672.00	597.00	JARID2	jumonji and AT-rich interaction domain containing 2 [Source:HGNC Symbol;Acc:HGNC:6196]	Cellular Processes	Cellular community - eukaryotes	ko04550//Signaling pathways regulating pluripotency of stem cells	K11478	GO:0000785//chromatin;GO:0005634//nucleus;GO:0005654//nucleoplasm;GO:0005739//mitochondrion;GO:0035097//histone methyltransferase complex;GO:0035098//ESC/E(Z) complex	GO:0003677//DNA binding;GO:0003682//chromatin binding;GO:0005515//protein binding;GO:0043130//ubiquitin binding;GO:0046976//histone methyltransferase activity (H3-K27 specific);GO:0061649//ubiquitin modification-dependent histone binding	GO:0000122//negative regulation of transcription by RNA polymerase II;GO:0001889//liver development;GO:0006325//chromatin organization;GO:0006338//chromatin remodeling;GO:0007417//central nervous system development;GO:0008283//cell population proliferation;GO:0010468//regulation of gene expression;GO:0010614//negative regulation of cardiac muscle hypertrophy;GO:0030154//cell differentiation;GO:00…	ARID
ENSG00000008086	2.591	1.207	0.923	1.724	1.442	2.630	398.00	176.00	146.00	208.00	208.01	371.00	CDKL5	cyclin dependent kinase like 5 [Source:HGNC Symbol;Acc:HGNC:11411]	-	-	-	-	GO:0005634//nucleus;GO:0005654//nucleoplasm;GO:0005737//cytoplasm;GO:0005813//centrosome;GO:0005856//cytoskeleton;GO:0032587//ruffle membrane;GO:0032839//dendrite cytoplasm;GO:0036064//ciliary basal body;GO:0042995//cell projection;GO:0044294//dendritic growth cone;GO:0048471//perinuclear region of cytoplasm;GO:0097542//ciliary tip;GO:0098978//glutamatergic synapse;GO:0099092//postsynaptic densit…	GO:0000166//nucleotide binding;GO:0004672//protein kinase activity;GO:0004674//protein serine/threonine kinase activity;GO:0004693//cyclin-dependent protein serine/threonine kinase activity;GO:0005515//protein binding;GO:0005524//ATP binding;GO:0016301//kinase activity;GO:0016740//transferase activity;GO:0031267//small GTPase binding;GO:0106310//protein serine kinase activity	GO:0001764//neuron migration;GO:0006468//protein phosphorylation;GO:0016310//phosphorylation;GO:0043547//positive regulation of GTPase activity;GO:0045773//positive regulation of axon extension;GO:0046777//protein autophosphorylation;GO:0050773//regulation of dendrite development;GO:0050775//positive regulation of dendrite morphogenesis;GO:0050804//modulation of chemical synaptic transmission;GO:…	--
ENSG00000008118	0.000	0.000	0.000	0.000	0.000	0.000	0.00	0.00	0.00	0.00	0.00	0.00	CAMK1G	calcium/calmodulin dependent protein kinase IG [Source:HGNC Symbol;Acc:HGNC:14585]	Environmental Information Processing;Organismal Systems;Organismal Systems;Human Diseases	Signal transduction;Endocrine system;Endocrine system;Cancer: specific types	ko04020//Calcium signaling pathway;ko04921//Oxytocin signaling pathway;ko04925//Aldosterone synthesis and secretion;ko05214//Glioma	K08794;K08794;K08794;K08794	GO:0000139//Golgi membrane;GO:0005737//cytoplasm;GO:0005794//Golgi apparatus;GO:0005886//plasma membrane;GO:0005954//calcium- and calmodulin-dependent protein kinase complex;GO:0012505//endomembrane system;GO:0016020//membrane	GO:0000166//nucleotide binding;GO:0003824//catalytic activity;GO:0004672//protein kinase activity;GO:0004674//protein serine/threonine kinase activity;GO:0004683//calmodulin-dependent protein kinase activity;GO:0005515//protein binding;GO:0005516//calmodulin binding;GO:0005524//ATP binding;GO:0016301//kinase activity;GO:0016740//transferase activity;GO:0106310//protein serine kinase activity	GO:0006468//protein phosphorylation;GO:0008152//metabolic process;GO:0016310//phosphorylation	--
ENSG00000008128	14.222	11.136	10.975	11.300	10.620	17.993	460.56	295.81	301.34	280.84	364.51	448.68	CDK11A	cyclin dependent kinase 11A [Source:HGNC Symbol;Acc:HGNC:1730]	-	-	-	-	GO:0000307//cyclin-dependent protein kinase holoenzyme complex;GO:0005634//nucleus;GO:0005737//cytoplasm	GO:0000166//nucleotide binding;GO:0004672//protein kinase activity;GO:0004674//protein serine/threonine kinase activity;GO:0004693//cyclin-dependent protein serine/threonine kinase activity;GO:0005515//protein binding;GO:0005524//ATP binding;GO:0016301//kinase activity;GO:0016740//transferase activity;GO:0106310//protein serine kinase activity	GO:0000278//mitotic cell cycle;GO:0001558//regulation of cell growth;GO:0006355//regulation of transcription, DNA-templated;GO:0006468//protein phosphorylation;GO:0006915//apoptotic process;GO:0007049//cell cycle;GO:0007346//regulation of mitotic cell cycle;GO:0016310//phosphorylation;GO:0043484//regulation of RNA splicing;GO:0050684//regulation of mRNA processing	--
ENSG00000008130	56.359	50.385	44.109	50.138	41.917	54.606	2258.00	1479.00	1486.00	1452.00	1715.00	1867.00	NADK	NAD kinase [Source:HGNC Symbol;Acc:HGNC:29831]	Metabolism;Metabolism	Global and overview maps;Metabolism of cofactors and vitamins	ko01100//Metabolic pathways;ko00760//Nicotinate and nicotinamide metabolism	K00858;K00858	GO:0005829//cytosol	GO:0000166//nucleotide binding;GO:0003951//NAD+ kinase activity;GO:0005515//protein binding;GO:0005524//ATP binding;GO:0016301//kinase activity;GO:0016740//transferase activity;GO:0016773//phosphotransferase activity, alcohol group as acceptor;GO:0046872//metal ion binding	GO:0006741//NADP biosynthetic process;GO:0016310//phosphorylation;GO:0019674//NAD metabolic process;GO:0035774//positive regulation of insulin secretion involved in cellular response to glucose stimulus;GO:0046034//ATP metabolic process	--
ENSG00000008196	0.000	0.000	0.000	0.000	0.000	0.000	0.00	0.00	0.00	0.00	0.00	0.00	TFAP2B	transcription factor AP-2 beta [Source:HGNC Symbol;Acc:HGNC:11743]	-	-	-	-	GO:0000785//chromatin;GO:0005634//nucleus;GO:0005654//nucleoplasm	GO:0000977//RNA polymerase II transcription regulatory region sequence-specific DNA binding;GO:0000978//RNA polymerase II cis-regulatory region sequence-specific DNA binding;GO:0000981//DNA-binding transcription factor activity, RNA polymerase II-specific;GO:0000987//cis-regulatory region sequence-specific DNA binding;GO:0001228//DNA-binding transcription activator activity, RNA polymerase II-spe…	GO:0000122//negative regulation of transcription by RNA polymerase II;GO:0001822//kidney development;GO:0006006//glucose metabolic process;GO:0006355//regulation of transcription, DNA-templated;GO:0006357//regulation of transcription by RNA polymerase II;GO:0006366//transcription by RNA polymerase II;GO:0007423//sensory organ development;GO:0008284//positive regulation of cell population prolifer…	AP-2
ENSG00000008197	0.000	0.000	0.000	0.000	0.000	0.000	0.00	0.00	0.00	0.00	0.00	0.00	TFAP2D	transcription factor AP-2 delta [Source:HGNC Symbol;Acc:HGNC:15581]	-	-	-	-	GO:0000785//chromatin;GO:0005634//nucleus;GO:0005667//transcription regulator complex	GO:0000977//RNA polymerase II transcription regulatory region sequence-specific DNA binding;GO:0000981//DNA-binding transcription factor activity, RNA polymerase II-specific;GO:0003677//DNA binding;GO:0003700//DNA-binding transcription factor activity;GO:0005515//protein binding	GO:0006355//regulation of transcription, DNA-templated;GO:0006357//regulation of transcription by RNA polymerase II;GO:0006366//transcription by RNA polymerase II;GO:0042127//regulation of cell population proliferation;GO:0043524//negative regulation of neuron apoptotic process;GO:0045893//positive regulation of transcription, DNA-templated;GO:0045944//positive regulation of transcription by RNA …	AP-2
ENSG00000008226	0.000	0.000	0.000	0.000	0.023	0.000	0.00	0.00	0.00	0.00	2.03	0.00	DLEC1	DLEC1 cilia and flagella associated protein [Source:HGNC Symbol;Acc:HGNC:2899]	-	-	-	-	GO:0005737//cytoplasm;GO:0005829//cytosol;GO:0005929//cilium	GO:0003674//molecular_function;GO:0005515//protein binding;GO:0015631//tubulin binding;GO:0043014//alpha-tubulin binding;GO:0048487//beta-tubulin binding	GO:0002357//defense response to tumor cell;GO:0007283//spermatogenesis;GO:0008285//negative regulation of cell population proliferation;GO:0030154//cell differentiation	--
ENSG00000008256	12.479	12.602	14.780	12.027	10.815	13.850	727.00	565.00	719.00	559.00	633.00	711.00	CYTH3	cytohesin 3 [Source:HGNC Symbol;Acc:HGNC:9504]	Cellular Processes;Human Diseases;Human Diseases;Human Diseases;Environmental Information Processing	Transport and catabolism;Infectious disease: bacterial;Infectious disease: bacterial;Infectious disease: bacterial;Signal transduction	ko04144//Endocytosis;ko05132//Salmonella infection;ko05131//Shigellosis;ko05130//Pathogenic Escherichia coli infection;ko04072//Phospholipase D signaling pathway	K18441;K18441;K18441;K18441;K18441	GO:0000139//Golgi membrane;GO:0001726//ruffle;GO:0005654//nucleoplasm;GO:0005737//cytoplasm;GO:0005829//cytosol;GO:0005886//plasma membrane;GO:0005912//adherens junction;GO:0005923//bicellular tight junction;GO:0016020//membrane;GO:0070161//anchoring junction	GO:0005085//guanyl-nucleotide exchange factor activity;GO:0005515//protein binding;GO:0005547//phosphatidylinositol-3,4,5-trisphosphate binding;GO:0008289//lipid binding	GO:0032012//regulation of ARF protein signal transduction;GO:0045785//positive regulation of cell adhesion;GO:0048193//Golgi vesicle transport;GO:0090162//establishment of epithelial cell polarity	--
ENSG00000008277	1.890	1.132	1.159	0.746	1.029	2.620	123.00	44.00	72.00	35.00	77.00	121.00	ADAM22	ADAM metallopeptidase domain 22 [Source:HGNC Symbol;Acc:HGNC:201]	-	-	-	-	GO:0005886//plasma membrane;GO:0016020//membrane;GO:0030424//axon;GO:0042995//cell projection;GO:0043194//axon initial segment;GO:0098839//postsynaptic density membrane;GO:0098978//glutamatergic synapse	GO:0004222//metalloendopeptidase activity;GO:0005178//integrin binding;GO:0005515//protein binding;GO:0008237//metallopeptidase activity	GO:0006508//proteolysis;GO:0007155//cell adhesion;GO:0007162//negative regulation of cell adhesion;GO:0007417//central nervous system development;GO:0008344//adult locomotory behavior;GO:0014037//Schwann cell differentiation;GO:0022011//myelination in peripheral nervous system;GO:0042063//gliogenesis;GO:0099645//neurotransmitter receptor localization to postsynaptic specialization membrane;GO:190…	--
ENSG00000008282	68.460	51.357	49.694	73.926	73.426	78.405	1878.00	1087.00	1142.00	1619.00	2034.00	1877.00	SYPL1	synaptophysin like 1 [Source:HGNC Symbol;Acc:HGNC:11507]	-	-	-	-	GO:0005886//plasma membrane;GO:0008021//synaptic vesicle;GO:0016020//membrane;GO:0030141//secretory granule;GO:0030659//cytoplasmic vesicle membrane;GO:0030672//synaptic vesicle membrane;GO:0031410//cytoplasmic vesicle;GO:0042470//melanosome;GO:0070062//extracellular exosome	GO:0005515//protein binding	GO:0007268//chemical synaptic transmission	--
ENSG00000008283	34.441	25.415	26.847	33.806	39.819	29.285	1170.00	678.00	708.00	948.00	1251.00	838.00	CYB561	cytochrome b561 [Source:HGNC Symbol;Acc:HGNC:2571]	-	-	-	-	GO:0005765//lysosomal membrane;GO:0016020//membrane;GO:0031410//cytoplasmic vesicle;GO:0042584//chromaffin granule membrane	GO:0005515//protein binding;GO:0016491//oxidoreductase activity;GO:0046872//metal ion binding;GO:0140575//transmembrane monodehydroascorbate reductase activity	GO:0006879//cellular iron ion homeostasis;GO:0022900//electron transport chain;GO:0140576//ascorbate homeostasis	--
ENSG00000008294	21.894	11.424	10.763	13.306	14.898	22.408	1651.00	710.00	727.00	904.00	1142.00	1592.00	SPAG9	sperm associated antigen 9 [Source:HGNC Symbol;Acc:HGNC:14524]	-	-	-	-	GO:0001669//acrosomal vesicle;GO:0005737//cytoplasm;GO:0005764//lysosome;GO:0005765//lysosomal membrane;GO:0005829//cytosol;GO:0016020//membrane;GO:0031410//cytoplasmic vesicle;GO:0034451//centriolar satellite;GO:0048471//perinuclear region of cytoplasm;GO:0070062//extracellular exosome	GO:0005078//MAP-kinase scaffold activity;GO:0005515//protein binding;GO:0008432//JUN kinase binding;GO:0019894//kinesin binding;GO:0030159//signaling receptor complex adaptor activity;GO:0042802//identical protein binding	GO:0001933//negative regulation of protein phosphorylation;GO:0016192//vesicle-mediated transport;GO:0030335//positive regulation of cell migration;GO:0032418//lysosome localization;GO:0042147//retrograde transport, endosome to Golgi;GO:0043410//positive regulation of MAPK cascade;GO:0045665//negative regulation of neuron differentiation;GO:0045666//positive regulation of neuron differentiation;G…	--
ENSG00000008300	4.429	6.032	5.837	3.629	3.671	4.785	687.00	720.00	756.00	449.00	572.00	654.00	CELSR3	cadherin EGF LAG seven-pass G-type receptor 3 [Source:HGNC Symbol;Acc:HGNC:3230]	-	-	-	-	GO:0005886//plasma membrane;GO:0016020//membrane	GO:0004888//transmembrane signaling receptor activity;GO:0004930//G protein-coupled receptor activity;GO:0005509//calcium ion binding;GO:0005515//protein binding	GO:0007155//cell adhesion;GO:0007156//homophilic cell adhesion via plasma membrane adhesion molecules;GO:0007165//signal transduction;GO:0007166//cell surface receptor signaling pathway;GO:0007186//G protein-coupled receptor signaling pathway;GO:0036514//dopaminergic neuron axon guidance;GO:0036515//serotonergic neuron axon guidance;GO:0060071//Wnt signaling pathway, planar cell polarity pathway;…	--
ENSG00000008311	0.671	0.700	0.383	0.364	0.373	0.810	30.00	16.00	13.00	18.00	17.00	31.00	AASS	aminoadipate-semialdehyde synthase [Source:HGNC Symbol;Acc:HGNC:17366]	Metabolism;Metabolism	Global and overview maps;Amino acid metabolism	ko01100//Metabolic pathways;ko00310//Lysine degradation	K14157;K14157	GO:0005634//nucleus;GO:0005737//cytoplasm;GO:0005739//mitochondrion;GO:0005759//mitochondrial matrix;GO:0005829//cytosol;GO:0043231//intracellular membrane-bounded organelle	GO:0003714//transcription corepressor activity;GO:0003824//catalytic activity;GO:0004753//saccharopine dehydrogenase activity;GO:0004754//saccharopine dehydrogenase (NAD+, L-lysine-forming) activity;GO:0016491//oxidoreductase activity;GO:0042393//histone binding;GO:0047130//saccharopine dehydrogenase (NADP+, L-lysine-forming) activity;GO:0047131//saccharopine dehydrogenase (NAD+, L-glutamate-form…	GO:0000122//negative regulation of transcription by RNA polymerase II;GO:0006554//lysine catabolic process;GO:0008152//metabolic process;GO:0019477//L-lysine catabolic process;GO:0019878//lysine biosynthetic process via aminoadipic acid;GO:0033512//L-lysine catabolic process to acetyl-CoA via saccharopine	--
ENSG00000008323	0.417	0.255	0.065	0.000	0.080	0.200	10.00	7.00	1.00	0.00	3.00	6.00	PLEKHG6	pleckstrin homology and RhoGEF domain containing G6 [Source:HGNC Symbol;Acc:HGNC:25562]	-	-	-	-	GO:0000922//spindle pole;GO:0005737//cytoplasm;GO:0005813//centrosome;GO:0005819//spindle;GO:0005829//cytosol;GO:0005856//cytoskeleton;GO:0005902//microvillus;GO:0030054//cell junction;GO:0032154//cleavage furrow;GO:0042995//cell projection	GO:0005085//guanyl-nucleotide exchange factor activity;GO:0005096//GTPase activator activity;GO:0005515//protein binding	GO:0051056//regulation of small GTPase mediated signal transduction	--
ENSG00000008324	18.663	12.155	13.375	21.921	17.699	15.177	254.00	128.00	152.00	238.00	242.00	182.00	SS18L2	SS18 like 2 [Source:HGNC Symbol;Acc:HGNC:15593]	-	-	-	-	-	GO:0003713//transcription coactivator activity;GO:0005515//protein binding	GO:0045893//positive regulation of transcription, DNA-templated	--
ENSG00000008382	8.957	7.556	8.729	7.009	7.975	9.275	186.00	105.00	95.00	102.00	142.00	158.00	MPND	MPN domain containing [Source:HGNC Symbol;Acc:HGNC:25934]	-	-	-	-	GO:0070531//BRCA1-A complex;GO:0070552//BRISC complex	GO:0005515//protein binding;GO:0008233//peptidase activity;GO:0008237//metallopeptidase activity;GO:0016787//hydrolase activity;GO:0031593//polyubiquitin modification-dependent protein binding;GO:0046872//metal ion binding	GO:0006302//double-strand break repair;GO:0006508//proteolysis	--
ENSG00000008394	382.795	241.855	234.944	352.335	342.825	335.461	4495.00	2165.00	2305.00	3294.00	4023.00	3501.00	MGST1	microsomal glutathione S-transferase 1 [Source:HGNC Symbol;Acc:HGNC:7061]	Metabolism;Human Diseases;Human Diseases;Human Diseases;Human Diseases;Human Diseases;Metabolism;Metabolism;Human Diseases;Metabolism;Human Diseases;Metabolism	Global and overview maps;Cancer: overview;Cancer: overview;Cancer: overview;Cancer: specific types;Cardiovascular disease;Xenobiotics biodegradation and metabolism;Xenobiotics biodegradation and metabolism;Drug resistance: antineoplastic;Xenobiotics biodegradation and metabolism;Cancer: overview;Metabolism of other amino acids	ko01100//Metabolic pathways;ko05200//Pathways in cancer;ko05208//Chemical carcinogenesis - reactive oxygen species;ko05207//Chemical carcinogenesis - receptor activation;ko05225//Hepatocellular carcinoma;ko05418//Fluid shear stress and atherosclerosis;ko00983//Drug metabolism - other enzymes;ko00980//Metabolism of xenobiotics by cytochrome P450;ko01524//Platinum drug resistance;ko00982//Drug meta…	K00799;K00799;K00799;K00799;K00799;K00799;K00799;K00799;K00799;K00799;K00799;K00799	GO:0005739//mitochondrion;GO:0005741//mitochondrial outer membrane;GO:0005778//peroxisomal membrane;GO:0005783//endoplasmic reticulum;GO:0005789//endoplasmic reticulum membrane;GO:0005886//plasma membrane;GO:0016020//membrane;GO:0035577//azurophil granule membrane	GO:0004364//glutathione transferase activity;GO:0004602//glutathione peroxidase activity;GO:0005515//protein binding;GO:0016740//transferase activity	GO:0034635//glutathione transport;GO:0071449//cellular response to lipid hydroperoxide;GO:0098869//cellular oxidant detoxification	--
ENSG00000008405	14.093	9.371	8.698	11.283	14.408	19.529	522.00	280.00	282.00	334.00	525.00	623.00	CRY1	cryptochrome circadian regulator 1 [Source:HGNC Symbol;Acc:HGNC:2384]	Organismal Systems	Environmental adaptation	ko04710//Circadian rhythm	K02295	GO:0005634//nucleus;GO:0005737//cytoplasm;GO:0005739//mitochondrion	GO:0000166//nucleotide binding;GO:0003677//DNA binding;GO:0003690//double-stranded DNA binding;GO:0005515//protein binding;GO:0009881//photoreceptor activity;GO:0009882//blue light photoreceptor activity;GO:0016829//lyase activity;GO:0016922//nuclear receptor binding;GO:0019900//kinase binding;GO:0019901//protein kinase binding;GO:0019902//phosphatase binding;GO:0042826//histone deacetylase bindi…	GO:0000122//negative regulation of transcription by RNA polymerase II;GO:0006094//gluconeogenesis;GO:0006111//regulation of gluconeogenesis;GO:0007623//circadian rhythm;GO:0009416//response to light stimulus;GO:0009785//blue light signaling pathway;GO:0014823//response to activity;GO:0019915//lipid storage;GO:0031397//negative regulation of protein ubiquitination;GO:0031398//positive regulation o…	--
ENSG00000008438	0.000	0.000	0.000	0.000	0.000	0.000	0.00	0.00	0.00	0.00	0.00	0.00	PGLYRP1	peptidoglycan recognition protein 1 [Source:HGNC Symbol;Acc:HGNC:8904]	-	-	-	-	GO:0005576//extracellular region;GO:0005615//extracellular space;GO:0035580//specific granule lumen;GO:0070062//extracellular exosome;GO:0097013//phagocytic vesicle lumen;GO:1904724//tertiary granule lumen	GO:0008270//zinc ion binding;GO:0008745//N-acetylmuramoyl-L-alanine amidase activity;GO:0016019//peptidoglycan immune receptor activity;GO:0030544//Hsp70 protein binding;GO:0042834//peptidoglycan binding;GO:0048018//receptor ligand activity;GO:0060090//molecular adaptor activity	GO:0002376//immune system process;GO:0007165//signal transduction;GO:0009253//peptidoglycan catabolic process;GO:0009617//response to bacterium;GO:0016045//detection of bacterium;GO:0031640//killing of cells of other organism;GO:0032689//negative regulation of interferon-gamma production;GO:0032827//negative regulation of natural killer cell differentiation involved in immune response;GO:0042742/…	--
ENSG00000008441	3.131	2.313	2.201	2.271	2.258	3.230	130.00	64.00	66.00	75.00	100.00	140.00	NFIX	nuclear factor I X [Source:HGNC Symbol;Acc:HGNC:7788]	-	-	-	-	GO:0000785//chromatin;GO:0005634//nucleus;GO:0005654//nucleoplasm	GO:0000978//RNA polymerase II cis-regulatory region sequence-specific DNA binding;GO:0000981//DNA-binding transcription factor activity, RNA polymerase II-specific;GO:0003677//DNA binding;GO:0003700//DNA-binding transcription factor activity;GO:0005515//protein binding;GO:1990837//sequence-specific double-stranded DNA binding	GO:0000122//negative regulation of transcription by RNA polymerase II;GO:0006260//DNA replication;GO:0006355//regulation of transcription, DNA-templated;GO:0006357//regulation of transcription by RNA polymerase II;GO:0006366//transcription by RNA polymerase II;GO:0010468//regulation of gene expression;GO:0045893//positive regulation of transcription, DNA-templated;GO:0045944//positive regulation …	CTF/NFI
ENSG00000008513	4.584	6.359	5.436	5.315	5.337	7.723	399.00	430.00	396.00	362.00	403.00	600.00	ST3GAL1	ST3 beta-galactoside alpha-2,3-sialyltransferase 1 [Source:HGNC Symbol;Acc:HGNC:10862]	Metabolism;Metabolism;Metabolism;Metabolism;Metabolism	Global and overview maps;Glycan biosynthesis and metabolism;Glycan biosynthesis and metabolism;Glycan biosynthesis and metabolism;Glycan biosynthesis and metabolism	ko01100//Metabolic pathways;ko00512//Mucin type O-glycan biosynthesis;ko00603//Glycosphingolipid biosynthesis - globo and isoglobo series;ko00604//Glycosphingolipid biosynthesis - ganglio series;ko00533//Glycosaminoglycan biosynthesis - keratan sulfate	K00780;K00780;K00780;K00780;K00780	GO:0000139//Golgi membrane;GO:0005576//extracellular region;GO:0005794//Golgi apparatus;GO:0016020//membrane;GO:0032580//Golgi cisterna membrane;GO:0032588//trans-Golgi network membrane;GO:0070062//extracellular exosome;GO:1990675//Golgi medial cisterna membrane;GO:1990676//Golgi trans cisterna membrane	GO:0003836//beta-galactoside (CMP) alpha-2,3-sialyltransferase activity;GO:0008373//sialyltransferase activity;GO:0016740//transferase activity;GO:0016757//glycosyltransferase activity;GO:0047288//monosialoganglioside sialyltransferase activity	GO:0002319//memory B cell differentiation;GO:0006054//N-acetylneuraminate metabolic process;GO:0006486//protein glycosylation;GO:0006487//protein N-linked glycosylation;GO:0006629//lipid metabolic process;GO:0010706//ganglioside biosynthetic process via lactosylceramide;GO:0016266//O-glycan processing;GO:0018146//keratan sulfate biosynthetic process;GO:0019082//viral protein processing;GO:0036211…	--
ENSG00000008516	0.126	0.054	0.075	0.026	0.021	0.285	6.00	2.00	3.00	1.00	1.00	12.00	MMP25	matrix metallopeptidase 25 [Source:HGNC Symbol;Acc:HGNC:14246]	Organismal Systems	Endocrine system	ko04928//Parathyroid hormone synthesis, secretion and action	K08003	GO:0005576//extracellular region;GO:0005615//extracellular space;GO:0005886//plasma membrane;GO:0016020//membrane;GO:0031012//extracellular matrix;GO:0035579//specific granule membrane;GO:0098552//side of membrane	GO:0004222//metalloendopeptidase activity;GO:0005515//protein binding;GO:0008233//peptidase activity;GO:0008237//metallopeptidase activity;GO:0008270//zinc ion binding;GO:0016787//hydrolase activity;GO:0046872//metal ion binding	GO:0006508//proteolysis;GO:0006954//inflammatory response;GO:0030198//extracellular matrix organization;GO:0030574//collagen catabolic process;GO:0060022//hard palate development	--
ENSG00000008517	9.398	21.752	21.329	14.692	10.894	7.696	100.00	182.00	202.00	133.00	123.00	76.00	IL32	interleukin 32 [Source:HGNC Symbol;Acc:HGNC:16830]	Environmental Information Processing	Signaling molecules and interaction	ko04060//Cytokine-cytokine receptor interaction	K22632	GO:0005576//extracellular region;GO:0005615//extracellular space;GO:0005829//cytosol;GO:0016020//membrane	GO:0005125//cytokine activity;GO:0005515//protein binding	GO:0006952//defense response;GO:0006955//immune response;GO:0007155//cell adhesion;GO:0007165//signal transduction;GO:0010628//positive regulation of gene expression;GO:0034346//positive regulation of type III interferon production;GO:1903901//negative regulation of viral life cycle;GO:1905636//positive regulation of RNA polymerase II regulatory region sequence-specific DNA binding	--
ENSG00000008710	27.690	37.482	42.566	23.179	25.749	35.573	2194.00	2356.00	2464.00	1358.00	1643.00	2500.00	PKD1	polycystin 1, transient receptor potential channel interacting [Source:HGNC Symbol;Acc:HGNC:9008]	-	-	-	-	GO:0000139//Golgi membrane;GO:0002133//polycystin complex;GO:0005634//nucleus;GO:0005737//cytoplasm;GO:0005783//endoplasmic reticulum;GO:0005794//Golgi apparatus;GO:0005886//plasma membrane;GO:0005929//cilium;GO:0009986//cell surface;GO:0016020//membrane;GO:0016323//basolateral plasma membrane;GO:0016328//lateral plasma membrane;GO:0030660//Golgi-associated vesicle membrane;GO:0031514//motile cil…	GO:0005261//cation channel activity;GO:0005262//calcium channel activity;GO:0005515//protein binding;GO:0019901//protein kinase binding;GO:0019904//protein domain specific binding;GO:0030246//carbohydrate binding;GO:0042813//Wnt-activated receptor activity;GO:0044325//transmembrane transporter binding	GO:0001502//cartilage condensation;GO:0001568//blood vessel development;GO:0001701//in utero embryonic development;GO:0001822//kidney development;GO:0001889//liver development;GO:0001892//embryonic placenta development;GO:0006611//protein export from nucleus;GO:0006807//nitrogen compound metabolic process;GO:0006816//calcium ion transport;GO:0007156//homophilic cell adhesion via plasma membrane a…	--
ENSG00000008735	0.081	0.035	0.016	0.085	0.027	0.031	6.00	2.00	1.00	5.00	2.00	2.00	MAPK8IP2	mitogen-activated protein kinase 8 interacting protein 2 [Source:HGNC Symbol;Acc:HGNC:6883]	Environmental Information Processing	Signal transduction	ko04010//MAPK signaling pathway	K04435	GO:0005737//cytoplasm;GO:0014069//postsynaptic density;GO:0032991//protein-containing complex;GO:0043025//neuronal cell body	GO:0001540//amyloid-beta binding;GO:0005078//MAP-kinase scaffold activity;GO:0005198//structural molecule activity;GO:0005515//protein binding;GO:0008432//JUN kinase binding;GO:0019894//kinesin binding;GO:0019901//protein kinase binding;GO:0044877//protein-containing complex binding	GO:0001662//behavioral fear response;GO:0007172//signal complex assembly;GO:0007254//JNK cascade;GO:0007617//mating behavior;GO:0009966//regulation of signal transduction;GO:0010469//regulation of signaling receptor activity;GO:0032874//positive regulation of stress-activated MAPK cascade;GO:0035176//social behavior;GO:0046328//regulation of JNK cascade;GO:0046958//nonassociative learning;GO:0048…	--
ENSG00000008838	74.187	70.477	69.696	83.519	77.816	68.426	2345.00	1963.00	2065.00	2261.00	2712.00	1994.00	MED24	mediator complex subunit 24 [Source:HGNC Symbol;Acc:HGNC:22963]	Organismal Systems	Endocrine system	ko04919//Thyroid hormone signaling pathway	K15167	GO:0005634//nucleus;GO:0005654//nucleoplasm;GO:0016592//mediator complex;GO:0070847//core mediator complex	GO:0003712//transcription coregulator activity;GO:0003713//transcription coactivator activity;GO:0005515//protein binding;GO:0030374//nuclear receptor coactivator activity;GO:0042809//vitamin D receptor binding;GO:0046966//thyroid hormone receptor binding	GO:0032968//positive regulation of transcription elongation from RNA polymerase II promoter;GO:0045893//positive regulation of transcription, DNA-templated;GO:0051123//RNA polymerase II preinitiation complex assembly;GO:0060261//positive regulation of transcription initiation from RNA polymerase II promoter	--
ENSG00000008853	11.606	9.548	8.390	12.382	11.995	10.438	750.50	430.17	437.00	542.50	732.00	560.00	RHOBTB2	Rho related BTB domain containing 2 [Source:HGNC Symbol;Acc:HGNC:18756]	Genetic Information Processing	Folding, sorting and degradation	ko04120//Ubiquitin mediated proteolysis	K07868	GO:0005886//plasma membrane;GO:0010008//endosome membrane	GO:0000166//nucleotide binding;GO:0003924//GTPase activity;GO:0005515//protein binding;GO:0005525//GTP binding;GO:0019901//protein kinase binding	GO:0006897//endocytosis;GO:0007015//actin filament organization;GO:0007163//establishment or maintenance of cell polarity;GO:0007264//small GTPase mediated signal transduction;GO:0032488//Cdc42 protein signal transduction	--
ENSG00000008869	5.168	4.035	3.520	5.310	4.857	5.588	466.00	280.00	265.00	382.00	440.00	444.00	HEATR5B	HEAT repeat containing 5B [Source:HGNC Symbol;Acc:HGNC:29273]	-	-	-	-	GO:0005737//cytoplasm;GO:0005829//cytosol;GO:0016020//membrane;GO:0016607//nuclear speck;GO:0030136//clathrin-coated vesicle;GO:0030139//endocytic vesicle;GO:0031410//cytoplasmic vesicle;GO:0043231//intracellular membrane-bounded organelle;GO:0048471//perinuclear region of cytoplasm	GO:0005515//protein binding	GO:0006897//endocytosis;GO:0008104//protein localization;GO:0015031//protein transport;GO:0042147//retrograde transport, endosome to Golgi	--
ENSG00000008952	12.868	9.647	9.711	14.331	15.656	15.200	666.00	371.00	378.00	598.00	722.00	716.00	SEC62	SEC62 homolog, preprotein translocation factor [Source:HGNC Symbol;Acc:HGNC:11846]	Genetic Information Processing;Genetic Information Processing	Folding, sorting and degradation;Folding, sorting and degradation	ko04141//Protein processing in endoplasmic reticulum;ko03060//Protein export	K12275;K12275	GO:0005783//endoplasmic reticulum;GO:0005789//endoplasmic reticulum membrane;GO:0005791//rough endoplasmic reticulum;GO:0016020//membrane	GO:0038023//signaling receptor activity	GO:0006613//cotranslational protein targeting to membrane;GO:0006620//posttranslational protein targeting to endoplasmic reticulum membrane;GO:0015031//protein transport;GO:0031204//posttranslational protein targeting to membrane, translocation	--
ENSG00000008988	2168.748	1948.472	2030.236	1919.249	2024.438	2111.284	14695.00	10151.00	11481.00	10371.00	13777.00	12613.00	RPS20	ribosomal protein S20 [Source:HGNC Symbol;Acc:HGNC:10405]	Human Diseases;Genetic Information Processing	Infectious disease: viral;Translation	ko05171//Coronavirus disease - COVID-19;ko03010//Ribosome	K02969;K02969	GO:0005654//nucleoplasm;GO:0005737//cytoplasm;GO:0005829//cytosol;GO:0005840//ribosome;GO:0015935//small ribosomal subunit;GO:0016020//membrane;GO:0022626//cytosolic ribosome;GO:0022627//cytosolic small ribosomal subunit;GO:0045202//synapse;GO:0070062//extracellular exosome;GO:1990904//ribonucleoprotein complex	GO:0003723//RNA binding;GO:0003735//structural constituent of ribosome;GO:0005515//protein binding;GO:0097371//MDM2/MDM4 family protein binding;GO:1990948//ubiquitin ligase inhibitor activity	GO:0002181//cytoplasmic translation;GO:0006412//translation;GO:1901798//positive regulation of signal transduction by p53 class mediator	--
ENSG00000009307	168.373	119.141	110.627	163.204	166.341	177.400	8064.00	4417.00	4223.00	6234.00	7944.00	7253.00	CSDE1	cold shock domain containing E1 [Source:HGNC Symbol;Acc:HGNC:29905]	-	-	-	-	GO:0000932//P-body;GO:0005737//cytoplasm;GO:0005794//Golgi apparatus;GO:0005829//cytosol;GO:0005886//plasma membrane;GO:0010494//cytoplasmic stress granule;GO:0070937//CRD-mediated mRNA stability complex;GO:0106002//mCRD-mediated mRNA stability complex	GO:0003676//nucleic acid binding;GO:0003723//RNA binding;GO:0005515//protein binding;GO:0035613//RNA stem-loop binding	GO:0006446//regulation of translational initiation;GO:0008584//male gonad development;GO:0034063//stress granule assembly;GO:0070934//CRD-mediated mRNA stabilization;GO:0070966//nuclear-transcribed mRNA catabolic process, no-go decay;GO:0075522//IRES-dependent viral translational initiation;GO:1900152//negative regulation of nuclear-transcribed mRNA catabolic process, deadenylation-dependent deca…	CSD
ENSG00000009335	54.829	51.785	48.248	53.527	54.752	55.369	3716.00	2701.00	2651.00	2878.00	3657.00	3298.00	UBE3C	ubiquitin protein ligase E3C [Source:HGNC Symbol;Acc:HGNC:16803]	Genetic Information Processing	Folding, sorting and degradation	ko04120//Ubiquitin mediated proteolysis	K10589	GO:0000502//proteasome complex	GO:0004842//ubiquitin-protein transferase activity;GO:0005515//protein binding;GO:0016740//transferase activity;GO:0061630//ubiquitin protein ligase activity	GO:0000209//protein polyubiquitination;GO:0006511//ubiquitin-dependent protein catabolic process;GO:0016567//protein ubiquitination;GO:0035519//protein K29-linked ubiquitination;GO:0070936//protein K48-linked ubiquitination	--
ENSG00000009413	2.136	1.447	1.745	2.086	1.752	1.704	298.00	155.00	128.00	183.00	245.00	209.00	REV3L	REV3 like, DNA directed polymerase zeta catalytic subunit [Source:HGNC Symbol;Acc:HGNC:9968]	Human Diseases;Genetic Information Processing	Drug resistance: antineoplastic;Replication and repair	ko01524//Platinum drug resistance;ko03460//Fanconi anemia pathway	K02350;K02350	GO:0005634//nucleus;GO:0005654//nucleoplasm;GO:0005730//nucleolus;GO:0016035//zeta DNA polymerase complex;GO:0031981//nuclear lumen	GO:0000166//nucleotide binding;GO:0003676//nucleic acid binding;GO:0003677//DNA binding;GO:0003887//DNA-directed DNA polymerase activity;GO:0005515//protein binding;GO:0016740//transferase activity;GO:0016779//nucleotidyltransferase activity;GO:0046872//metal ion binding;GO:0051536//iron-sulfur cluster binding;GO:0051539//4 iron, 4 sulfur cluster binding	GO:0000724//double-strand break repair via homologous recombination;GO:0006260//DNA replication;GO:0006261//DNA-dependent DNA replication;GO:0006281//DNA repair;GO:0006974//cellular response to DNA damage stimulus;GO:0019985//translesion synthesis;GO:0042276//error-prone translesion synthesis	--
ENSG00000009694	0.012	0.016	0.000	0.007	0.012	0.027	2.00	2.00	0.00	1.00	2.00	4.00	TENM1	teneurin transmembrane protein 1 [Source:HGNC Symbol;Acc:HGNC:8117]	-	-	-	-	GO:0005576//extracellular region;GO:0005634//nucleus;GO:0005737//cytoplasm;GO:0005783//endoplasmic reticulum;GO:0005794//Golgi apparatus;GO:0005856//cytoskeleton;GO:0005886//plasma membrane;GO:0016020//membrane;GO:0016363//nuclear matrix;GO:0016607//nuclear speck;GO:0043005//neuron projection;GO:0048471//perinuclear region of cytoplasm	GO:0008201//heparin binding;GO:0042802//identical protein binding;GO:0042803//protein homodimerization activity;GO:0046982//protein heterodimerization activity;GO:0050839//cell adhesion molecule binding	GO:0006359//regulation of transcription by RNA polymerase III;GO:0006955//immune response;GO:0007157//heterophilic cell-cell adhesion via plasma membrane cell adhesion molecules;GO:0007165//signal transduction;GO:0007218//neuropeptide signaling pathway;GO:0007399//nervous system development;GO:0008285//negative regulation of cell population proliferation;GO:0030838//positive regulation of actin f…	--
ENSG00000009709	0.000	0.000	0.000	0.031	0.000	0.000	0.00	0.00	0.00	2.00	0.00	0.00	PAX7	paired box 7 [Source:HGNC Symbol;Acc:HGNC:8621]	Human Diseases	Cancer: overview	ko05202//Transcriptional misregulation in cancer	K09381	GO:0000785//chromatin;GO:0005634//nucleus	GO:0000978//RNA polymerase II cis-regulatory region sequence-specific DNA binding;GO:0000981//DNA-binding transcription factor activity, RNA polymerase II-specific;GO:0003676//nucleic acid binding;GO:0003677//DNA binding;GO:0003700//DNA-binding transcription factor activity;GO:0005515//protein binding;GO:1990837//sequence-specific double-stranded DNA binding	GO:0006355//regulation of transcription, DNA-templated;GO:0006357//regulation of transcription by RNA polymerase II;GO:0007517//muscle organ development;GO:0009653//anatomical structure morphogenesis;GO:0043066//negative regulation of apoptotic process;GO:0048856//anatomical structure development	PAX
ENSG00000009724	0.156	0.000	0.075	0.117	0.078	0.179	5.00	0.00	2.00	3.00	2.00	4.00	MASP2	MBL associated serine protease 2 [Source:HGNC Symbol;Acc:HGNC:6902]	Human Diseases;Human Diseases;Organismal Systems	Infectious disease: viral;Infectious disease: bacterial;Immune system	ko05171//Coronavirus disease - COVID-19;ko05150//Staphylococcus aureus infection;ko04610//Complement and coagulation cascades	K03993;K03993;K03993	GO:0005576//extracellular region;GO:0005615//extracellular space;GO:0070062//extracellular exosome;GO:0110165//cellular anatomical entity	GO:0001855//complement component C4b binding;GO:0004252//serine-type endopeptidase activity;GO:0005509//calcium ion binding;GO:0005515//protein binding;GO:0008233//peptidase activity;GO:0008236//serine-type peptidase activity;GO:0016787//hydrolase activity;GO:0042802//identical protein binding;GO:0046872//metal ion binding;GO:0048306//calcium-dependent protein binding	GO:0001867//complement activation, lectin pathway;GO:0002376//immune system process;GO:0006508//proteolysis;GO:0006956//complement activation;GO:0006958//complement activation, classical pathway;GO:0045087//innate immune response	--
ENSG00000009765	0.000	0.000	0.000	0.000	0.000	0.000	0.00	0.00	0.00	0.00	0.00	0.00	IYD	iodotyrosine deiodinase [Source:HGNC Symbol;Acc:HGNC:21071]	Organismal Systems	Endocrine system	ko04918//Thyroid hormone synthesis	K17231	GO:0005654//nucleoplasm;GO:0005886//plasma membrane;GO:0016020//membrane;GO:0030659//cytoplasmic vesicle membrane;GO:0031410//cytoplasmic vesicle	GO:0005515//protein binding;GO:0010181//FMN binding;GO:0016491//oxidoreductase activity;GO:0140616//iodotyrosine deiodinase activity	GO:0006570//tyrosine metabolic process;GO:0042403//thyroid hormone metabolic process	--
ENSG00000009780	4.476	2.897	3.451	3.194	3.372	4.184	117.00	48.00	61.00	74.00	99.00	93.00	FAM76A	family with sequence similarity 76 member A [Source:HGNC Symbol;Acc:HGNC:28530]	-	-	-	-	GO:0005654//nucleoplasm;GO:0016607//nuclear speck	-	-	--
ENSG00000009790	0.000	0.000	0.000	0.000	0.000	0.000	0.00	0.00	0.00	0.00	0.00	0.00	TRAF3IP3	TRAF3 interacting protein 3 [Source:HGNC Symbol;Acc:HGNC:30766]	-	-	-	-	GO:0000139//Golgi membrane;GO:0005739//mitochondrion;GO:0005741//mitochondrial outer membrane;GO:0005764//lysosome;GO:0005765//lysosomal membrane;GO:0005794//Golgi apparatus;GO:0005886//plasma membrane;GO:0016020//membrane	GO:0005515//protein binding;GO:0060090//molecular adaptor activity	GO:0032481//positive regulation of type I interferon production	--
ENSG00000009830	11.738	16.264	14.929	17.567	16.056	11.144	571.00	542.00	559.00	594.00	691.00	457.00	POMT2	protein O-mannosyltransferase 2 [Source:HGNC Symbol;Acc:HGNC:19743]	Metabolism;Metabolism;Metabolism	Global and overview maps;Glycan biosynthesis and metabolism;Glycan biosynthesis and metabolism	ko01100//Metabolic pathways;ko00514//Other types of O-glycan biosynthesis;ko00515//Mannose type O-glycan biosynthesis	K00728;K00728;K00728	GO:0005654//nucleoplasm;GO:0005730//nucleolus;GO:0005783//endoplasmic reticulum;GO:0005789//endoplasmic reticulum membrane;GO:0005829//cytosol;GO:0016020//membrane	GO:0000030//mannosyltransferase activity;GO:0004169//dolichyl-phosphate-mannose-protein mannosyltransferase activity;GO:0016740//transferase activity;GO:0016757//glycosyltransferase activity;GO:0046872//metal ion binding	GO:0006486//protein glycosylation;GO:0006493//protein O-linked glycosylation;GO:0021542//dentate gyrus development;GO:0035269//protein O-linked mannosylation;GO:0071711//basement membrane organization;GO:0150103//reactive gliosis;GO:1904100//positive regulation of protein O-linked glycosylation	--
ENSG00000009844	20.435	13.347	11.227	21.109	24.801	22.818	513.00	250.00	239.00	432.00	601.00	510.00	VTA1	vesicle trafficking 1 [Source:HGNC Symbol;Acc:HGNC:20954]	Cellular Processes	Transport and catabolism	ko04144//Endocytosis	K12199	GO:0005654//nucleoplasm;GO:0005737//cytoplasm;GO:0005768//endosome;GO:0005771//multivesicular body;GO:0005829//cytosol;GO:0010008//endosome membrane;GO:0016020//membrane;GO:0043231//intracellular membrane-bounded organelle;GO:0070062//extracellular exosome	GO:0005515//protein binding	GO:0015031//protein transport;GO:0016236//macroautophagy;GO:0032511//late endosome to vacuole transport via multivesicular body sorting pathway;GO:0036258//multivesicular body assembly;GO:0071985//multivesicular body sorting pathway;GO:1904903//ESCRT III complex disassembly	--
ENSG00000009950	0.577	0.000	0.170	0.063	0.859	0.779	24.00	0.00	6.00	2.00	12.00	29.00	MLXIPL	MLX interacting protein like [Source:HGNC Symbol;Acc:HGNC:12744]	Human Diseases;Human Diseases	Endocrine and metabolic disease;Endocrine and metabolic disease	ko04932//Non-alcoholic fatty liver disease;ko04931//Insulin resistance	K09113;K09113	GO:0000785//chromatin;GO:0005634//nucleus;GO:0005654//nucleoplasm;GO:0005667//transcription regulator complex;GO:0005737//cytoplasm;GO:0005829//cytosol	GO:0000978//RNA polymerase II cis-regulatory region sequence-specific DNA binding;GO:0000981//DNA-binding transcription factor activity, RNA polymerase II-specific;GO:0001216//DNA-binding transcription activator activity;GO:0001227//DNA-binding transcription repressor activity, RNA polymerase II-specific;GO:0001228//DNA-binding transcription activator activity, RNA polymerase II-specific;GO:00036…	GO:0000122//negative regulation of transcription by RNA polymerase II;GO:0000432//positive regulation of transcription from RNA polymerase II promoter by glucose;GO:0006355//regulation of transcription, DNA-templated;GO:0006357//regulation of transcription by RNA polymerase II;GO:0008284//positive regulation of cell population proliferation;GO:0008610//lipid biosynthetic process;GO:0009653//anato…	bHLH
ENSG00000009954	48.179	33.429	31.484	45.798	47.718	45.199	3651.00	1947.00	1986.00	2781.00	3650.00	3014.00	BAZ1B	bromodomain adjacent to zinc finger domain 1B [Source:HGNC Symbol;Acc:HGNC:961]	-	-	-	-	GO:0000785//chromatin;GO:0000793//condensed chromosome;GO:0005634//nucleus;GO:0005654//nucleoplasm;GO:0005721//pericentric heterochromatin;GO:0005730//nucleolus;GO:0043596//nuclear replication fork;GO:0090535//WICH complex;GO:0110016//B-WICH complex	GO:0000166//nucleotide binding;GO:0004713//protein tyrosine kinase activity;GO:0004715//non-membrane spanning protein tyrosine kinase activity;GO:0005515//protein binding;GO:0005524//ATP binding;GO:0008270//zinc ion binding;GO:0016301//kinase activity;GO:0016740//transferase activity;GO:0035173//histone kinase activity;GO:0042393//histone binding;GO:0046872//metal ion binding	GO:0006325//chromatin organization;GO:0006338//chromatin remodeling;GO:0006357//regulation of transcription by RNA polymerase II;GO:0006974//cellular response to DNA damage stimulus;GO:0016310//phosphorylation;GO:0035066//positive regulation of histone acetylation;GO:0043687//post-translational protein modification;GO:0045943//positive regulation of transcription by RNA polymerase I;GO:0045944//p…	--
ENSG00000010017	42.129	21.328	20.814	26.958	27.340	48.383	1853.14	722.00	764.51	946.00	1208.24	1875.33	RANBP9	RAN binding protein 9 [Source:HGNC Symbol;Acc:HGNC:13727]	-	-	-	-	GO:0000151//ubiquitin ligase complex;GO:0005634//nucleus;GO:0005654//nucleoplasm;GO:0005737//cytoplasm;GO:0005829//cytosol;GO:0005875//microtubule associated complex;GO:0005886//plasma membrane;GO:0016020//membrane;GO:0016604//nuclear body	GO:0005515//protein binding;GO:0019899//enzyme binding;GO:0031267//small GTPase binding	GO:0007010//cytoskeleton organization;GO:0007020//microtubule nucleation;GO:0065003//protein-containing complex assembly;GO:0070373//negative regulation of ERK1 and ERK2 cascade;GO:1902993//positive regulation of amyloid precursor protein catabolic process	--
ENSG00000010030	0.050	0.000	0.000	0.000	0.060	0.183	1.00	0.00	0.00	0.00	1.00	3.00	ETV7	ETS variant transcription factor 7 [Source:HGNC Symbol;Acc:HGNC:18160]	Human Diseases	Cancer: overview	ko05202//Transcriptional misregulation in cancer	K03211	GO:0000785//chromatin;GO:0005634//nucleus;GO:0005654//nucleoplasm	GO:0000977//RNA polymerase II transcription regulatory region sequence-specific DNA binding;GO:0000981//DNA-binding transcription factor activity, RNA polymerase II-specific;GO:0001227//DNA-binding transcription repressor activity, RNA polymerase II-specific;GO:0003677//DNA binding;GO:0003700//DNA-binding transcription factor activity;GO:0005515//protein binding;GO:0043565//sequence-specific DNA …	GO:0000122//negative regulation of transcription by RNA polymerase II;GO:0006355//regulation of transcription, DNA-templated;GO:0006357//regulation of transcription by RNA polymerase II;GO:0006366//transcription by RNA polymerase II;GO:0009887//animal organ morphogenesis	ETS
ENSG00000010072	9.828	5.640	5.414	11.149	10.748	10.188	375.60	147.50	158.16	326.34	434.84	318.24	SPRTN	SprT-like N-terminal domain [Source:HGNC Symbol;Acc:HGNC:25356]	-	-	-	-	GO:0000785//chromatin;GO:0005634//nucleus;GO:0005654//nucleoplasm;GO:0005694//chromosome;GO:0016607//nuclear speck	GO:0003677//DNA binding;GO:0003690//double-stranded DNA binding;GO:0003697//single-stranded DNA binding;GO:0004222//metalloendopeptidase activity;GO:0005515//protein binding;GO:0008233//peptidase activity;GO:0008237//metallopeptidase activity;GO:0016787//hydrolase activity;GO:0031593//polyubiquitin modification-dependent protein binding;GO:0043130//ubiquitin binding;GO:0046872//metal ion binding;…	GO:0006281//DNA repair;GO:0006508//proteolysis;GO:0006974//cellular response to DNA damage stimulus;GO:0009411//response to UV;GO:0016540//protein autoprocessing;GO:0019985//translesion synthesis;GO:0031398//positive regulation of protein ubiquitination;GO:0051716//cellular response to stimulus;GO:0106300//protein-DNA covalent cross-linking repair	--
ENSG00000010165	31.794	28.158	29.178	36.055	34.871	31.775	1382.00	943.00	1057.00	1256.00	1519.00	1213.00	METTL13	methyltransferase 13, eEF1A lysine and N-terminal methyltransferase [Source:HGNC Symbol;Acc:HGNC:24248]	-	-	-	-	GO:0005634//nucleus;GO:0005737//cytoplasm;GO:0005739//mitochondrion;GO:0005829//cytosol	GO:0003824//catalytic activity;GO:0005515//protein binding;GO:0008168//methyltransferase activity;GO:0008757//S-adenosylmethionine-dependent methyltransferase activity;GO:0016279//protein-lysine N-methyltransferase activity;GO:0016740//transferase activity	GO:0000122//negative regulation of transcription by RNA polymerase II;GO:0008152//metabolic process;GO:0032259//methylation;GO:1902807//negative regulation of cell cycle G1/S phase transition	--
ENSG00000010219	10.841	7.033	8.349	9.343	6.902	9.490	274.00	135.00	177.00	166.00	172.09	209.00	DYRK4	dual specificity tyrosine phosphorylation regulated kinase 4 [Source:HGNC Symbol;Acc:HGNC:3095]	-	-	-	-	GO:0005634//nucleus;GO:0005737//cytoplasm;GO:0005856//cytoskeleton;GO:0043231//intracellular membrane-bounded organelle	GO:0000166//nucleotide binding;GO:0004672//protein kinase activity;GO:0004674//protein serine/threonine kinase activity;GO:0004712//protein serine/threonine/tyrosine kinase activity;GO:0004713//protein tyrosine kinase activity;GO:0005515//protein binding;GO:0005524//ATP binding;GO:0016301//kinase activity;GO:0016740//transferase activity;GO:0046872//metal ion binding;GO:0106310//protein serine ki…	GO:0006468//protein phosphorylation;GO:0016310//phosphorylation	--
ENSG00000010244	107.115	130.461	116.766	196.379	195.174	86.431	3260.00	3026.00	2922.00	4659.00	5709.00	2423.00	ZNF207	zinc finger protein 207 [Source:HGNC Symbol;Acc:HGNC:12998]	-	-	-	-	GO:0000775//chromosome, centromeric region;GO:0000776//kinetochore;GO:0005634//nucleus;GO:0005654//nucleoplasm;GO:0005694//chromosome;GO:0005730//nucleolus;GO:0005737//cytoplasm;GO:0005819//spindle;GO:0005856//cytoskeleton;GO:0005874//microtubule;GO:1990047//spindle matrix	GO:0003677//DNA binding;GO:0003723//RNA binding;GO:0005515//protein binding;GO:0008017//microtubule binding;GO:0008201//heparin binding;GO:0046872//metal ion binding	GO:0000070//mitotic sister chromatid segregation;GO:0001578//microtubule bundle formation;GO:0007049//cell cycle;GO:0007059//chromosome segregation;GO:0007094//mitotic spindle assembly checkpoint signaling;GO:0008608//attachment of spindle microtubules to kinetochore;GO:0046785//microtubule polymerization;GO:0050821//protein stabilization;GO:0051301//cell division;GO:0051983//regulation of chromo…	Others
ENSG00000010256	415.522	451.210	465.695	398.218	389.801	438.163	8611.00	7186.00	8028.00	6579.00	8116.00	7994.00	UQCRC1	ubiquinol-cytochrome c reductase core protein 1 [Source:HGNC Symbol;Acc:HGNC:12585]	Metabolism;Human Diseases;Human Diseases;Human Diseases;Human Diseases;Human Diseases;Human Diseases;Organismal Systems;Human Diseases;Human Diseases;Human Diseases;Metabolism;Organismal Systems	Global and overview maps;Neurodegenerative disease;Neurodegenerative disease;Neurodegenerative disease;Neurodegenerative disease;Neurodegenerative disease;Neurodegenerative disease;Environmental adaptation;Cancer: overview;Cardiovascular disease;Endocrine and metabolic disease;Energy metabolism;Circulatory system	ko01100//Metabolic pathways;ko05022//Pathways of neurodegeneration - multiple diseases;ko05010//Alzheimer disease;ko05014//Amyotrophic lateral sclerosis;ko05016//Huntington disease;ko05020//Prion disease;ko05012//Parkinson disease;ko04714//Thermogenesis;ko05208//Chemical carcinogenesis - reactive oxygen species;ko05415//Diabetic cardiomyopathy;ko04932//Non-alcoholic fatty liver disease;ko00190//O…	K00414;K00414;K00414;K00414;K00414;K00414;K00414;K00414;K00414;K00414;K00414;K00414;K00414	GO:0005739//mitochondrion;GO:0005743//mitochondrial inner membrane;GO:0005746//mitochondrial respirasome;GO:0005750//mitochondrial respiratory chain complex III;GO:0016020//membrane;GO:0070469//respirasome	GO:0005515//protein binding;GO:0008121//ubiquinol-cytochrome-c reductase activity;GO:0031625//ubiquitin protein ligase binding;GO:0044877//protein-containing complex binding;GO:0046872//metal ion binding	GO:0006119//oxidative phosphorylation;GO:0006122//mitochondrial electron transport, ubiquinol to cytochrome c;GO:0009060//aerobic respiration;GO:0014823//response to activity;GO:0043279//response to alkaloid;GO:0045333//cellular respiration;GO:1902600//proton transmembrane transport	--
ENSG00000010270	36.271	25.931	23.667	30.403	35.213	32.927	730.00	399.00	387.00	478.00	719.00	595.00	STARD3NL	STARD3 N-terminal like [Source:HGNC Symbol;Acc:HGNC:19169]	-	-	-	-	GO:0005765//lysosomal membrane;GO:0005768//endosome;GO:0005789//endoplasmic reticulum membrane;GO:0005829//cytosol;GO:0016020//membrane;GO:0031902//late endosome membrane;GO:0043231//intracellular membrane-bounded organelle;GO:0044232//organelle membrane contact site;GO:0140284//endoplasmic reticulum-endosome membrane contact site	GO:0005515//protein binding;GO:0015485//cholesterol binding;GO:0042803//protein homodimerization activity	GO:0030301//cholesterol transport;GO:0099044//vesicle tethering to endoplasmic reticulum	--
ENSG00000010278	209.399	137.279	136.317	142.305	135.959	213.500	3384.00	1733.00	1832.00	1845.00	2206.00	3032.00	CD9	CD9 molecule [Source:HGNC Symbol;Acc:HGNC:1709]	Organismal Systems	Immune system	ko04640//Hematopoietic cell lineage	K06460	GO:0005576//extracellular region;GO:0005615//extracellular space;GO:0005886//plasma membrane;GO:0005925//focal adhesion;GO:0009897//external side of plasma membrane;GO:0009986//cell surface;GO:0016020//membrane;GO:0030666//endocytic vesicle membrane;GO:0030669//clathrin-coated endocytic vesicle membrane;GO:0031092//platelet alpha granule membrane;GO:0032991//protein-containing complex;GO:0070062/…	GO:0005178//integrin binding;GO:0005515//protein binding	GO:0007155//cell adhesion;GO:0007338//single fertilization;GO:0007342//fusion of sperm to egg plasma membrane involved in single fertilization;GO:0008283//cell population proliferation;GO:0008285//negative regulation of cell population proliferation;GO:0008347//glial cell migration;GO:0014905//myoblast fusion involved in skeletal muscle regeneration;GO:0030168//platelet activation;GO:0030913//par…	--
ENSG00000010282	0.000	0.000	0.000	0.000	0.000	0.000	0.00	0.00	0.00	0.00	0.00	0.00	HHATL	hedgehog acyltransferase like [Source:HGNC Symbol;Acc:HGNC:13242]	Environmental Information Processing	Signal transduction	ko04340//Hedgehog signaling pathway	K24679	GO:0005783//endoplasmic reticulum;GO:0005789//endoplasmic reticulum membrane;GO:0016020//membrane;GO:0048471//perinuclear region of cytoplasm	GO:0005515//protein binding;GO:0016746//acyltransferase activity	GO:0060262//negative regulation of N-terminal protein palmitoylation	--
ENSG00000010292	155.417	134.717	136.483	139.724	110.761	188.116	7766.00	6180.00	6525.00	5711.00	6903.00	8622.00	NCAPD2	non-SMC condensin I complex subunit D2 [Source:HGNC Symbol;Acc:HGNC:24305]	-	-	-	-	GO:0000228//nuclear chromosome;GO:0000779//condensed chromosome, centromeric region;GO:0000793//condensed chromosome;GO:0000794//condensed nuclear chromosome;GO:0000796//condensin complex;GO:0005634//nucleus;GO:0005654//nucleoplasm;GO:0005694//chromosome;GO:0005737//cytoplasm;GO:0005829//cytosol;GO:0016020//membrane	GO:0005515//protein binding;GO:0042393//histone binding	GO:0000278//mitotic cell cycle;GO:0007049//cell cycle;GO:0007076//mitotic chromosome condensation;GO:0010032//meiotic chromosome condensation;GO:0030261//chromosome condensation;GO:0051301//cell division;GO:0051984//positive regulation of chromosome segregation;GO:1905820//positive regulation of chromosome separation;GO:1905821//positive regulation of chromosome condensation	--
ENSG00000010295	0.029	0.036	0.034	0.000	0.029	0.000	1.00	1.00	1.00	0.00	1.00	0.00	IFFO1	intermediate filament family orphan 1 [Source:HGNC Symbol;Acc:HGNC:24970]	-	-	-	-	GO:0005634//nucleus;GO:0005637//nuclear inner membrane;GO:0005654//nucleoplasm;GO:0005882//intermediate filament;GO:0016020//membrane;GO:0016363//nuclear matrix;GO:0035861//site of double-strand break	GO:0005515//protein binding	GO:0006303//double-strand break repair via nonhomologous end joining;GO:1990166//protein localization to site of double-strand break;GO:1990683//DNA double-strand break attachment to nuclear envelope	--
ENSG00000010310	0.232	0.674	0.616	0.218	0.093	1.195	10.00	10.00	21.00	6.00	4.00	27.00	GIPR	gastric inhibitory polypeptide receptor [Source:HGNC Symbol;Acc:HGNC:4271]	Environmental Information Processing;Environmental Information Processing	Signaling molecules and interaction;Signal transduction	ko04080//Neuroactive ligand-receptor interaction;ko04024//cAMP signaling pathway	K04580;K04580	GO:0005886//plasma membrane;GO:0016020//membrane	GO:0004888//transmembrane signaling receptor activity;GO:0004930//G protein-coupled receptor activity;GO:0005515//protein binding;GO:0008528//G protein-coupled peptide receptor activity;GO:0016519//gastric inhibitory peptide receptor activity;GO:0017046//peptide hormone binding;GO:0120022//glucagon family peptide binding	GO:0002029//desensitization of G protein-coupled receptor signaling pathway;GO:0006091//generation of precursor metabolites and energy;GO:0007165//signal transduction;GO:0007166//cell surface receptor signaling pathway;GO:0007186//G protein-coupled receptor signaling pathway;GO:0007188//adenylate cyclase-modulating G protein-coupled receptor signaling pathway;GO:0007189//adenylate cyclase-activat…	--
ENSG00000010318	2.119	1.684	0.945	1.405	0.800	5.144	55.00	28.00	21.00	31.00	21.00	89.00	PHF7	PHD finger protein 7 [Source:HGNC Symbol;Acc:HGNC:18458]	-	-	-	-	GO:0005634//nucleus;GO:0005654//nucleoplasm;GO:0005794//Golgi apparatus;GO:0005829//cytosol;GO:0005886//plasma membrane;GO:0016607//nuclear speck	GO:0005515//protein binding;GO:0046872//metal ion binding	-	--
ENSG00000010319	0.375	0.277	0.240	0.261	0.629	0.442	24.00	5.00	13.00	10.00	21.00	16.00	SEMA3G	semaphorin 3G [Source:HGNC Symbol;Acc:HGNC:30400]	Organismal Systems	Development and regeneration	ko04360//Axon guidance	K06840	GO:0005576//extracellular region;GO:0070062//extracellular exosome	GO:0005102//signaling receptor binding;GO:0005515//protein binding;GO:0030215//semaphorin receptor binding;GO:0045499//chemorepellent activity	GO:0001755//neural crest cell migration;GO:0007411//axon guidance;GO:0030335//positive regulation of cell migration;GO:0030517//negative regulation of axon extension;GO:0048843//negative regulation of axon extension involved in axon guidance;GO:0050919//negative chemotaxis;GO:0071526//semaphorin-plexin signaling pathway	--
ENSG00000010322	19.533	24.569	25.128	17.597	17.304	20.236	1033.00	960.00	1062.00	735.00	909.00	932.00	NISCH	nischarin [Source:HGNC Symbol;Acc:HGNC:18006]	-	-	-	-	GO:0005654//nucleoplasm;GO:0005737//cytoplasm;GO:0005768//endosome;GO:0005769//early endosome;GO:0005829//cytosol;GO:0005886//plasma membrane;GO:0015630//microtubule cytoskeleton;GO:0016020//membrane;GO:0043231//intracellular membrane-bounded organelle;GO:0045171//intercellular bridge;GO:0055037//recycling endosome	GO:0005178//integrin binding;GO:0005515//protein binding;GO:0035091//phosphatidylinositol binding;GO:0042802//identical protein binding;GO:0043014//alpha-tubulin binding;GO:0045504//dynein heavy chain binding	GO:0006915//apoptotic process;GO:0016601//Rac protein signal transduction;GO:0030036//actin cytoskeleton organization;GO:0030336//negative regulation of cell migration;GO:0036158//outer dynein arm assembly	--
ENSG00000010327	0.019	0.013	0.000	0.012	0.010	0.022	2.00	1.00	0.00	1.00	1.00	2.00	STAB1	stabilin 1 [Source:HGNC Symbol;Acc:HGNC:18628]	-	-	-	-	GO:0005886//plasma membrane;GO:0016020//membrane;GO:0030666//endocytic vesicle membrane	GO:0005041//low-density lipoprotein particle receptor activity;GO:0005044//scavenger receptor activity;GO:0005509//calcium ion binding;GO:0005515//protein binding;GO:0005540//hyaluronic acid binding;GO:0015035//protein-disulfide reductase activity;GO:0030169//low-density lipoprotein particle binding	GO:0006898//receptor-mediated endocytosis;GO:0006954//inflammatory response;GO:0007155//cell adhesion;GO:0007267//cell-cell signaling;GO:0016525//negative regulation of angiogenesis;GO:0042742//defense response to bacterium	--
ENSG00000010361	0.052	0.135	0.000	0.165	0.052	0.507	1.00	2.00	0.00	1.00	1.00	7.00	FUZ	fuzzy planar cell polarity protein [Source:HGNC Symbol;Acc:HGNC:26219]	-	-	-	-	GO:0005737//cytoplasm;GO:0005856//cytoskeleton;GO:0005929//cilium;GO:0042995//cell projection;GO:0070062//extracellular exosome	GO:0005515//protein binding	GO:0001736//establishment of planar polarity;GO:0001843//neural tube closure;GO:0001942//hair follicle development;GO:0008285//negative regulation of cell population proliferation;GO:0008589//regulation of smoothened signaling pathway;GO:0010172//embryonic body morphogenesis;GO:0015031//protein transport;GO:0016192//vesicle-mediated transport;GO:0021915//neural tube development;GO:0030030//cell p…	--
ENSG00000010379	0.000	0.000	0.000	0.000	0.000	0.000	0.00	0.00	0.00	0.00	0.00	0.00	SLC6A13	solute carrier family 6 member 13 [Source:HGNC Symbol;Acc:HGNC:11046]	Organismal Systems;Organismal Systems	Nervous system;Nervous system	ko04727//GABAergic synapse;ko04721//Synaptic vesicle cycle	K05046;K05046	GO:0005886//plasma membrane;GO:0016020//membrane;GO:0016323//basolateral plasma membrane;GO:0070062//extracellular exosome;GO:0098793//presynapse	GO:0005283//amino acid:sodium symporter activity;GO:0005308//creatine transmembrane transporter activity;GO:0005332//gamma-aminobutyric acid:sodium symporter activity;GO:0005368//taurine transmembrane transporter activity;GO:0005369//taurine:sodium symporter activity;GO:0005515//protein binding;GO:0008028//monocarboxylic acid transmembrane transporter activity;GO:0015171//amino acid transmembrane…	GO:0006836//neurotransmitter transport;GO:0015718//monocarboxylic acid transport;GO:0015734//taurine transport;GO:0015881//creatine transmembrane transport;GO:0035725//sodium ion transmembrane transport;GO:0051936//gamma-aminobutyric acid reuptake;GO:0051939//gamma-aminobutyric acid import;GO:0055085//transmembrane transport;GO:0071702//organic substance transport;GO:0071705//nitrogen compound tr…	--
ENSG00000010404	17.800	24.727	24.152	21.987	20.936	22.092	699.82	661.52	680.59	551.27	743.16	838.80	IDS	iduronate 2-sulfatase [Source:HGNC Symbol;Acc:HGNC:5389]	Metabolism;Cellular Processes;Metabolism	Global and overview maps;Transport and catabolism;Glycan biosynthesis and metabolism	ko01100//Metabolic pathways;ko04142//Lysosome;ko00531//Glycosaminoglycan degradation	K01136;K01136;K01136	GO:0005737//cytoplasm;GO:0005764//lysosome;GO:0043202//lysosomal lumen;GO:0110165//cellular anatomical entity	GO:0004423//iduronate-2-sulfatase activity;GO:0005509//calcium ion binding;GO:0005515//protein binding;GO:0008484//sulfuric ester hydrolase activity;GO:0016787//hydrolase activity;GO:0046872//metal ion binding	GO:0006027//glycosaminoglycan catabolic process;GO:0030200//heparan sulfate proteoglycan catabolic process;GO:0030209//dermatan sulfate catabolic process	--
ENSG00000010438	0.000	0.000	0.000	0.000	0.000	0.000	0.00	0.00	0.00	0.00	0.00	0.00	PRSS3	serine protease 3 [Source:HGNC Symbol;Acc:HGNC:9486]	Environmental Information Processing;Human Diseases;Organismal Systems;Organismal Systems	Signaling molecules and interaction;Infectious disease: viral;Digestive system;Digestive system	ko04080//Neuroactive ligand-receptor interaction;ko05164//Influenza A;ko04974//Protein digestion and absorption;ko04972//Pancreatic secretion	K01312;K01312;K01312;K01312	GO:0005576//extracellular region;GO:0005615//extracellular space;GO:1904724//tertiary granule lumen	GO:0004252//serine-type endopeptidase activity;GO:0005509//calcium ion binding;GO:0005515//protein binding;GO:0008233//peptidase activity;GO:0008236//serine-type peptidase activity;GO:0016787//hydrolase activity;GO:0046872//metal ion binding	GO:0006508//proteolysis;GO:0007586//digestion;GO:0019730//antimicrobial humoral response;GO:0031638//zymogen activation;GO:0043542//endothelial cell migration	--
ENSG00000010539	7.573	5.147	6.418	11.397	7.776	7.536	234.00	125.00	160.00	290.00	287.00	217.00	ZNF200	zinc finger protein 200 [Source:HGNC Symbol;Acc:HGNC:12993]	Human Diseases	Infectious disease: viral	ko05168//Herpes simplex virus 1 infection	K09228	GO:0005634//nucleus	GO:0003674//molecular_function;GO:0005515//protein binding;GO:0046872//metal ion binding	GO:0008150//biological_process	zf-C2H2
ENSG00000010610	0.202	0.131	0.332	0.063	0.251	0.487	8.00	4.00	11.00	2.00	10.00	17.00	CD4	CD4 molecule [Source:HGNC Symbol;Acc:HGNC:1678]	Environmental Information Processing;Human Diseases;Human Diseases;Environmental Information Processing;Human Diseases;Organismal Systems;Organismal Systems;Organismal Systems;Organismal Systems;Human Diseases;Organismal Systems;Human Diseases	Signaling molecules and interaction;Infectious disease: viral;Infectious disease: viral;Signaling molecules and interaction;Infectious disease: bacterial;Immune system;Immune system;Immune system;Immune system;Cancer: overview;Immune system;Immune disease	ko04060//Cytokine-cytokine receptor interaction;ko05166//Human T-cell leukemia virus 1 infection;ko05170//Human immunodeficiency virus 1 infection;ko04514//Cell adhesion molecules;ko05135//Yersinia infection;ko04659//Th17 cell differentiation;ko04660//T cell receptor signaling pathway;ko04640//Hematopoietic cell lineage;ko04658//Th1 and Th2 cell differentiation;ko05235//PD-L1 expression and PD-1 …	K06454;K06454;K06454;K06454;K06454;K06454;K06454;K06454;K06454;K06454;K06454;K06454	GO:0005769//early endosome;GO:0005788//endoplasmic reticulum lumen;GO:0005789//endoplasmic reticulum membrane;GO:0005886//plasma membrane;GO:0009897//external side of plasma membrane;GO:0009986//cell surface;GO:0016020//membrane;GO:0030669//clathrin-coated endocytic vesicle membrane;GO:0042101//T cell receptor complex;GO:0045121//membrane raft	GO:0001618//virus receptor activity;GO:0004888//transmembrane signaling receptor activity;GO:0005201//extracellular matrix structural constituent;GO:0005515//protein binding;GO:0008270//zinc ion binding;GO:0008289//lipid binding;GO:0015026//coreceptor activity;GO:0019899//enzyme binding;GO:0019901//protein kinase binding;GO:0023026//MHC class II protein complex binding;GO:0038023//signaling recep…	GO:0001934//positive regulation of protein phosphorylation;GO:0002250//adaptive immune response;GO:0002376//immune system process;GO:0006955//immune response;GO:0007155//cell adhesion;GO:0007165//signal transduction;GO:0007166//cell surface receptor signaling pathway;GO:0007167//enzyme linked receptor protein signaling pathway;GO:0007169//transmembrane receptor protein tyrosine kinase signaling p…	--
ENSG00000010626	15.018	16.865	14.707	11.500	13.292	19.535	250.00	187.00	221.00	165.00	209.00	313.00	LRRC23	leucine rich repeat containing 23 [Source:HGNC Symbol;Acc:HGNC:19138]	-	-	-	-	GO:0005575//cellular_component;GO:0005737//cytoplasm;GO:0005829//cytosol	GO:0003674//molecular_function;GO:0005515//protein binding	GO:0008150//biological_process	--
ENSG00000010671	0.000	0.000	0.084	0.000	0.000	0.000	0.00	0.00	2.00	0.00	0.00	0.00	BTK	Bruton tyrosine kinase [Source:HGNC Symbol;Acc:HGNC:1133]	Human Diseases;Organismal Systems;Organismal Systems;Environmental Information Processing;Organismal Systems;Organismal Systems;Human Diseases	Infectious disease: viral;Immune system;Development and regeneration;Signal transduction;Immune system;Immune system;Immune disease	ko05169//Epstein-Barr virus infection;ko04611//Platelet activation;ko04380//Osteoclast differentiation;ko04064//NF-kappa B signaling pathway;ko04662//B cell receptor signaling pathway;ko04664//Fc epsilon RI signaling pathway;ko05340//Primary immunodeficiency	K07370;K07370;K07370;K07370;K07370;K07370;K07370	GO:0005634//nucleus;GO:0005737//cytoplasm;GO:0005829//cytosol;GO:0005886//plasma membrane;GO:0016020//membrane;GO:0031410//cytoplasmic vesicle;GO:0045121//membrane raft;GO:0048471//perinuclear region of cytoplasm	GO:0000166//nucleotide binding;GO:0004672//protein kinase activity;GO:0004713//protein tyrosine kinase activity;GO:0004715//non-membrane spanning protein tyrosine kinase activity;GO:0005515//protein binding;GO:0005524//ATP binding;GO:0005547//phosphatidylinositol-3,4,5-trisphosphate binding;GO:0008289//lipid binding;GO:0016004//phospholipase activator activity;GO:0016301//kinase activity;GO:00167…	GO:0001780//neutrophil homeostasis;GO:0001805//positive regulation of type III hypersensitivity;GO:0001812//positive regulation of type I hypersensitivity;GO:0001818//negative regulation of cytokine production;GO:0002250//adaptive immune response;GO:0002344//B cell affinity maturation;GO:0002376//immune system process;GO:0002553//histamine secretion by mast cell;GO:0002639//positive regulation of…	--
ENSG00000010704	38.767	24.576	23.335	26.208	23.590	34.038	1124.00	549.00	540.00	581.00	647.00	806.99	HFE	homeostatic iron regulator [Source:HGNC Symbol;Acc:HGNC:4886]	-	-	-	-	GO:0005615//extracellular space;GO:0005654//nucleoplasm;GO:0005769//early endosome;GO:0005886//plasma membrane;GO:0009897//external side of plasma membrane;GO:0016020//membrane;GO:0031410//cytoplasmic vesicle;GO:0045177//apical part of cell;GO:0045178//basal part of cell;GO:0048471//perinuclear region of cytoplasm;GO:0055037//recycling endosome;GO:1990712//HFE-transferrin receptor complex	GO:0005102//signaling receptor binding;GO:0005515//protein binding;GO:0030881//beta-2-microglobulin binding;GO:0039706//co-receptor binding;GO:1990459//transferrin receptor binding	GO:0001916//positive regulation of T cell mediated cytotoxicity;GO:0002476//antigen processing and presentation of endogenous peptide antigen via MHC class Ib;GO:0002486//antigen processing and presentation of endogenous peptide antigen via MHC class I via ER pathway, TAP-independent;GO:0002725//negative regulation of T cell cytokine production;GO:0006811//ion transport;GO:0006826//iron ion trans…	--
ENSG00000010803	21.204	17.737	18.537	18.961	19.999	22.178	829.00	560.00	601.00	608.00	739.00	748.00	SCMH1	Scm polycomb group protein homolog 1 [Source:HGNC Symbol;Acc:HGNC:19003]	-	-	-	-	GO:0001673//male germ cell nucleus;GO:0005634//nucleus;GO:0005654//nucleoplasm;GO:0010369//chromocenter	GO:0003682//chromatin binding;GO:0005515//protein binding;GO:0042393//histone binding	GO:0006338//chromatin remodeling;GO:0006355//regulation of transcription, DNA-templated;GO:0007283//spermatogenesis;GO:0009952//anterior/posterior pattern specification;GO:0031507//heterochromatin assembly;GO:0045892//negative regulation of transcription, DNA-templated	--
ENSG00000010810	17.393	12.935	18.291	9.723	7.831	18.652	387.00	295.00	313.00	150.00	221.00	367.00	FYN	FYN proto-oncogene, Src family tyrosine kinase [Source:HGNC Symbol;Acc:HGNC:4037]	Human Diseases;Cellular Processes;Human Diseases;Organismal Systems;Environmental Information Processing;Organismal Systems;Organismal Systems;Environmental Information Processing;Organismal Systems;Organismal Systems;Organismal Systems;Cellular Processes;Organismal Systems;Human Diseases	Neurodegenerative disease;Cellular community - eukaryotes;Infectious disease: bacterial;Development and regeneration;Signal transduction;Immune system;Development and regeneration;Signal transduction;Immune system;Nervous system;Immune system;Cellular community - eukaryotes;Immune system;Cardiovascular disease	ko05020//Prion disease;ko04510//Focal adhesion;ko05130//Pathogenic Escherichia coli infection;ko04360//Axon guidance;ko04072//Phospholipase D signaling pathway;ko04611//Platelet activation;ko04380//Osteoclast differentiation;ko04071//Sphingolipid signaling pathway;ko04650//Natural killer cell mediated cytotoxicity;ko04725//Cholinergic synapse;ko04660//T cell receptor signaling pathway;ko04520//Ad…	K05703;K05703;K05703;K05703;K05703;K05703;K05703;K05703;K05703;K05703;K05703;K05703;K05703;K05703	GO:0005634//nucleus;GO:0005737//cytoplasm;GO:0005739//mitochondrion;GO:0005768//endosome;GO:0005829//cytosol;GO:0005884//actin filament;GO:0005886//plasma membrane;GO:0014069//postsynaptic density;GO:0016020//membrane;GO:0030425//dendrite;GO:0031234//extrinsic component of cytoplasmic side of plasma membrane;GO:0043204//perikaryon;GO:0044297//cell body;GO:0045121//membrane raft;GO:0048471//perinu…	GO:0000166//nucleotide binding;GO:0001664//G protein-coupled receptor binding;GO:0004672//protein kinase activity;GO:0004713//protein tyrosine kinase activity;GO:0004715//non-membrane spanning protein tyrosine kinase activity;GO:0005102//signaling receptor binding;GO:0005515//protein binding;GO:0005524//ATP binding;GO:0015631//tubulin binding;GO:0016004//phospholipase activator activity;GO:001630…	GO:0000304//response to singlet oxygen;GO:0001764//neuron migration;GO:0002223//stimulatory C-type lectin receptor signaling pathway;GO:0002250//adaptive immune response;GO:0002376//immune system process;GO:0002862//negative regulation of inflammatory response to antigenic stimulus;GO:0003015//heart process;GO:0006468//protein phosphorylation;GO:0006816//calcium ion transport;GO:0006897//endocyto…	--
ENSG00000010818	1.939	2.807	2.696	1.656	1.586	2.190	213.00	233.00	240.00	137.00	182.00	227.00	HIVEP2	HIVEP zinc finger 2 [Source:HGNC Symbol;Acc:HGNC:4921]	-	-	-	-	GO:0005634//nucleus;GO:0005654//nucleoplasm	GO:0000978//RNA polymerase II cis-regulatory region sequence-specific DNA binding;GO:0000981//DNA-binding transcription factor activity, RNA polymerase II-specific;GO:0003677//DNA binding;GO:0046872//metal ion binding	GO:0006357//regulation of transcription by RNA polymerase II	zf-C2H2
ENSG00000010932	0.000	0.000	0.000	0.000	0.000	0.000	0.00	0.00	0.00	0.00	0.00	0.00	FMO1	flavin containing dimethylaniline monoxygenase 1 [Source:HGNC Symbol;Acc:HGNC:3769]	Metabolism;Metabolism	Xenobiotics biodegradation and metabolism;Metabolism of other amino acids	ko00982//Drug metabolism - cytochrome P450;ko00430//Taurine and hypotaurine metabolism	K00485;K00485	GO:0005783//endoplasmic reticulum;GO:0005788//endoplasmic reticulum lumen;GO:0005789//endoplasmic reticulum membrane;GO:0016020//membrane	GO:0004497//monooxygenase activity;GO:0004499//N,N-dimethylaniline monooxygenase activity;GO:0005515//protein binding;GO:0016491//oxidoreductase activity;GO:0034899//trimethylamine monooxygenase activity;GO:0047822//hypotaurine dehydrogenase activity;GO:0050660//flavin adenine dinucleotide binding;GO:0050661//NADP binding	GO:0000098//sulfur amino acid catabolic process;GO:0006082//organic acid metabolic process;GO:0006805//xenobiotic metabolic process;GO:0009404//toxin metabolic process;GO:0032496//response to lipopolysaccharide;GO:0042412//taurine biosynthetic process;GO:0046322//negative regulation of fatty acid oxidation;GO:0070995//NADPH oxidation;GO:0097009//energy homeostasis	--
ENSG00000011007	25.665	24.279	25.215	35.939	36.150	21.638	1614.00	1175.00	1324.00	1803.00	2284.00	1199.00	ELOA	elongin A [Source:HGNC Symbol;Acc:HGNC:11620]	-	-	-	-	GO:0005615//extracellular space;GO:0005634//nucleus;GO:0005654//nucleoplasm;GO:0070449//elongin complex;GO:0090734//site of DNA damage	GO:0005515//protein binding	GO:0006357//regulation of transcription by RNA polymerase II;GO:0006366//transcription by RNA polymerase II;GO:0006367//transcription initiation from RNA polymerase II promoter;GO:0006368//transcription elongation from RNA polymerase II promoter	--
ENSG00000011009	75.056	64.131	69.973	72.365	69.190	74.939	1546.00	1025.00	1222.00	1189.00	1410.00	1307.00	LYPLA2	lysophospholipase 2 [Source:HGNC Symbol;Acc:HGNC:6738]	Metabolism	Lipid metabolism	ko00564//Glycerophospholipid metabolism	K06130	GO:0005654//nucleoplasm;GO:0005737//cytoplasm;GO:0005795//Golgi stack;GO:0005829//cytosol;GO:0070062//extracellular exosome	GO:0004622//lysophospholipase activity;GO:0005515//protein binding;GO:0008474//palmitoyl-(protein) hydrolase activity;GO:0016787//hydrolase activity;GO:0045296//cadherin binding;GO:0052689//carboxylic ester hydrolase activity	GO:0002084//protein depalmitoylation;GO:0006629//lipid metabolic process;GO:0006631//fatty acid metabolic process;GO:0007411//axon guidance;GO:0046464//acylglycerol catabolic process;GO:0098734//macromolecule depalmitoylation;GO:1905344//prostaglandin catabolic process	--
ENSG00000011021	5.367	2.629	2.555	2.934	3.145	4.746	389.00	147.00	155.00	164.00	228.00	303.00	CLCN6	chloride voltage-gated channel 6 [Source:HGNC Symbol;Acc:HGNC:2024]	-	-	-	-	GO:0005765//lysosomal membrane;GO:0005768//endosome;GO:0010008//endosome membrane;GO:0016020//membrane;GO:0031902//late endosome membrane;GO:0043231//intracellular membrane-bounded organelle	GO:0000166//nucleotide binding;GO:0005247//voltage-gated chloride channel activity;GO:0005524//ATP binding;GO:0015108//chloride transmembrane transporter activity;GO:0015297//antiporter activity	GO:0006811//ion transport;GO:0006821//chloride transport;GO:0006884//cell volume homeostasis;GO:0007165//signal transduction;GO:0009612//response to mechanical stimulus;GO:0034220//ion transmembrane transport;GO:0055085//transmembrane transport;GO:1902476//chloride transmembrane transport	--
ENSG00000011028	41.835	31.125	26.678	23.590	22.462	44.942	3110.00	1626.00	1656.00	1399.00	1632.00	2901.00	MRC2	mannose receptor C type 2 [Source:HGNC Symbol;Acc:HGNC:16875]	Human Diseases;Cellular Processes	Infectious disease: bacterial;Transport and catabolism	ko05152//Tuberculosis;ko04145//Phagosome	K06560;K06560	GO:0005925//focal adhesion;GO:0016020//membrane	GO:0005515//protein binding;GO:0005518//collagen binding;GO:0030246//carbohydrate binding;GO:0038023//signaling receptor activity	GO:0001649//osteoblast differentiation;GO:0006897//endocytosis;GO:0030574//collagen catabolic process	--
ENSG00000011052	9.735	7.639	8.178	8.008	6.024	15.018	129.20	78.02	90.63	84.78	76.02	175.63	NME1-NME2	NME1-NME2 readthrough [Source:HGNC Symbol;Acc:HGNC:33531]	Metabolism;Metabolism;Metabolism;Metabolism	Global and overview maps;Nucleotide metabolism;Xenobiotics biodegradation and metabolism;Nucleotide metabolism	ko01100//Metabolic pathways;ko00230//Purine metabolism;ko00983//Drug metabolism - other enzymes;ko00240//Pyrimidine metabolism	K00940;K00940;K00940;K00940	GO:0005829//cytosol	GO:0000166//nucleotide binding;GO:0004550//nucleoside diphosphate kinase activity;GO:0005524//ATP binding;GO:0016301//kinase activity;GO:0016740//transferase activity	GO:0006183//GTP biosynthetic process;GO:0006228//UTP biosynthetic process;GO:0006241//CTP biosynthetic process;GO:0016310//phosphorylation	--
ENSG00000011083	0.127	0.083	0.076	0.053	0.148	0.120	6.00	3.00	3.00	2.00	7.00	5.00	SLC6A7	solute carrier family 6 member 7 [Source:HGNC Symbol;Acc:HGNC:11054]	Organismal Systems	Nervous system	ko04721//Synaptic vesicle cycle	K05040	GO:0005886//plasma membrane;GO:0016020//membrane;GO:0045202//synapse;GO:0097060//synaptic membrane	GO:0005298//proline:sodium symporter activity;GO:0015193//L-proline transmembrane transporter activity;GO:0015293//symporter activity;GO:0022857//transmembrane transporter activity	GO:0006836//neurotransmitter transport;GO:0006865//amino acid transport;GO:0015824//proline transport;GO:0030163//protein catabolic process;GO:0035524//proline transmembrane transport;GO:0035725//sodium ion transmembrane transport;GO:0055085//transmembrane transport;GO:0071702//organic substance transport;GO:0071705//nitrogen compound transport	--
ENSG00000011105	3.063	1.480	1.626	3.109	1.442	3.559	125.00	64.00	76.00	61.00	64.00	128.00	TSPAN9	tetraspanin 9 [Source:HGNC Symbol;Acc:HGNC:21640]	-	-	-	-	GO:0005886//plasma membrane;GO:0005925//focal adhesion;GO:0016020//membrane;GO:0097197//tetraspanin-enriched microdomain	GO:0003674//molecular_function	GO:0008150//biological_process	--
ENSG00000011114	6.394	5.150	4.893	6.622	6.255	5.501	551.00	300.00	271.00	424.00	476.00	457.00	BTBD7	BTB domain containing 7 [Source:HGNC Symbol;Acc:HGNC:18269]	-	-	-	-	GO:0005634//nucleus	GO:0005515//protein binding	GO:0060693//regulation of branching involved in salivary gland morphogenesis;GO:0061138//morphogenesis of a branching epithelium	--
ENSG00000011132	10.783	8.407	6.986	9.528	8.903	9.710	305.00	183.00	165.00	215.00	253.00	242.00	APBA3	amyloid beta precursor protein binding family A member 3 [Source:HGNC Symbol;Acc:HGNC:580]	-	-	-	-	GO:0005737//cytoplasm;GO:0005886//plasma membrane;GO:0043197//dendritic spine;GO:0048471//perinuclear region of cytoplasm	GO:0001540//amyloid-beta binding;GO:0004857//enzyme inhibitor activity;GO:0005515//protein binding;GO:0019899//enzyme binding	GO:0001701//in utero embryonic development;GO:0007268//chemical synaptic transmission;GO:0010468//regulation of gene expression;GO:0015031//protein transport;GO:0043086//negative regulation of catalytic activity	--
ENSG00000011143	23.711	23.180	23.342	22.229	23.703	18.352	593.00	420.00	438.02	406.00	574.00	434.06	MKS1	MKS transition zone complex subunit 1 [Source:HGNC Symbol;Acc:HGNC:7121]	-	-	-	-	GO:0005737//cytoplasm;GO:0005813//centrosome;GO:0005814//centriole;GO:0005829//cytosol;GO:0005856//cytoskeleton;GO:0005929//cilium;GO:0016020//membrane;GO:0035869//ciliary transition zone;GO:0036038//MKS complex;GO:0036064//ciliary basal body;GO:0042995//cell projection	GO:0005515//protein binding	GO:0001843//neural tube closure;GO:0003271//smoothened signaling pathway involved in regulation of secondary heart field cardioblast proliferation;GO:0007368//determination of left/right symmetry;GO:0008589//regulation of smoothened signaling pathway;GO:0010669//epithelial structure maintenance;GO:0030030//cell projection organization;GO:0042733//embryonic digit morphogenesis;GO:0044458//motile c…	--
ENSG00000011198	22.217	18.421	18.491	23.840	23.201	19.761	695.00	404.00	396.00	557.00	672.00	519.00	ABHD5	abhydrolase domain containing 5, lysophosphatidic acid acyltransferase [Source:HGNC Symbol;Acc:HGNC:21396]	Organismal Systems	Endocrine system	ko04923//Regulation of lipolysis in adipocytes	K13699	GO:0005654//nucleoplasm;GO:0005737//cytoplasm;GO:0005739//mitochondrion;GO:0005811//lipid droplet;GO:0005829//cytosol;GO:0043231//intracellular membrane-bounded organelle	GO:0003841//1-acylglycerol-3-phosphate O-acyltransferase activity;GO:0005515//protein binding;GO:0008233//peptidase activity;GO:0016740//transferase activity;GO:0016746//acyltransferase activity;GO:0016787//hydrolase activity;GO:0042171//lysophosphatidic acid acyltransferase activity;GO:0052689//carboxylic ester hydrolase activity;GO:0060229//lipase activator activity	GO:0006508//proteolysis;GO:0006629//lipid metabolic process;GO:0006631//fatty acid metabolic process;GO:0006654//phosphatidic acid biosynthetic process;GO:0008654//phospholipid biosynthetic process;GO:0010891//negative regulation of sequestering of triglyceride;GO:0010898//positive regulation of triglyceride catabolic process;GO:0030154//cell differentiation;GO:0050996//positive regulation of lip…	--
ENSG00000011201	0.810	0.335	0.382	0.477	0.416	0.753	66.00	21.00	26.00	31.00	34.00	54.00	ANOS1	anosmin 1 [Source:HGNC Symbol;Acc:HGNC:6211]	-	-	-	-	GO:0005576//extracellular region;GO:0005615//extracellular space;GO:0005886//plasma membrane;GO:0009986//cell surface;GO:0016020//membrane;GO:0031012//extracellular matrix	GO:0004867//serine-type endopeptidase inhibitor activity;GO:0005201//extracellular matrix structural constituent;GO:0005515//protein binding;GO:0008201//heparin binding;GO:0030414//peptidase inhibitor activity	GO:0006935//chemotaxis;GO:0007155//cell adhesion;GO:0007411//axon guidance;GO:0030182//neuron differentiation	--
ENSG00000011243	39.393	43.909	38.796	51.622	51.878	43.371	1062.00	906.00	873.00	1113.00	1396.00	1031.00	AKAP8L	A-kinase anchoring protein 8 like [Source:HGNC Symbol;Acc:HGNC:29857]	-	-	-	-	GO:0000785//chromatin;GO:0005634//nucleus;GO:0005654//nucleoplasm;GO:0005737//cytoplasm;GO:0016363//nuclear matrix;GO:0016605//PML body;GO:0016607//nuclear speck;GO:0043229//intracellular organelle;GO:1990904//ribonucleoprotein complex	GO:0003677//DNA binding;GO:0003723//RNA binding;GO:0005515//protein binding;GO:0005521//lamin binding;GO:0016301//kinase activity;GO:0017151//DEAD/H-box RNA helicase binding;GO:0034237//protein kinase A regulatory subunit binding;GO:0042826//histone deacetylase binding;GO:0046872//metal ion binding	GO:0006397//mRNA processing;GO:0007076//mitotic chromosome condensation;GO:0008380//RNA splicing;GO:0010793//regulation of mRNA export from nucleus;GO:0016310//phosphorylation;GO:0044839//cell cycle G2/M phase transition;GO:0045944//positive regulation of transcription by RNA polymerase II;GO:0051081//nuclear membrane disassembly	--
ENSG00000011258	7.071	4.891	3.665	3.887	4.139	6.023	466.00	250.00	208.00	208.00	279.00	339.00	MBTD1	mbt domain containing 1 [Source:HGNC Symbol;Acc:HGNC:19866]	-	-	-	-	GO:0000786//nucleosome;GO:0005634//nucleus;GO:0005694//chromosome;GO:0035267//NuA4 histone acetyltransferase complex;GO:0035861//site of double-strand break	GO:0003682//chromatin binding;GO:0005515//protein binding;GO:0008270//zinc ion binding;GO:0035064//methylated histone binding;GO:0046872//metal ion binding;GO:0062060//NuA4 histone acetyltransferase complex binding	GO:0000724//double-strand break repair via homologous recombination;GO:0006325//chromatin organization;GO:0006355//regulation of transcription, DNA-templated;GO:0042981//regulation of apoptotic process;GO:0045892//negative regulation of transcription, DNA-templated;GO:0045893//positive regulation of transcription, DNA-templated;GO:0048706//embryonic skeletal system development;GO:0051726//regulat…	--
ENSG00000011260	64.129	62.882	56.450	94.721	94.942	72.782	1550.00	1173.00	1141.00	1806.00	2292.00	1560.00	UTP18	UTP18 small subunit processome component [Source:HGNC Symbol;Acc:HGNC:24274]	Genetic Information Processing	Translation	ko03008//Ribosome biogenesis in eukaryotes	K14553	GO:0005634//nucleus;GO:0005654//nucleoplasm;GO:0005730//nucleolus;GO:0016020//membrane;GO:0031965//nuclear membrane;GO:0032040//small-subunit processome;GO:0034388//Pwp2p-containing subcomplex of 90S preribosome	GO:0003723//RNA binding;GO:0005515//protein binding	GO:0006364//rRNA processing;GO:0042274//ribosomal small subunit biogenesis	--
ENSG00000011275	18.227	20.342	18.442	18.313	18.839	17.905	1095.00	981.00	975.00	927.00	1234.00	984.00	RNF216	ring finger protein 216 [Source:HGNC Symbol;Acc:HGNC:21698]	-	-	-	-	GO:0005634//nucleus;GO:0005654//nucleoplasm;GO:0005737//cytoplasm;GO:0005829//cytosol;GO:0030136//clathrin-coated vesicle;GO:0031410//cytoplasmic vesicle	GO:0005515//protein binding;GO:0008270//zinc ion binding;GO:0016740//transferase activity;GO:0046872//metal ion binding;GO:0061630//ubiquitin protein ligase activity	GO:0006915//apoptotic process;GO:0016567//protein ubiquitination;GO:0032480//negative regulation of type I interferon production;GO:0032648//regulation of interferon-beta production;GO:0043161//proteasome-mediated ubiquitin-dependent protein catabolic process;GO:0050691//regulation of defense response to virus by host;GO:0070936//protein K48-linked ubiquitination	--
ENSG00000011295	27.958	23.339	20.868	23.134	26.057	29.722	924.98	635.00	604.00	638.00	887.00	860.00	TTC19	tetratricopeptide repeat domain 19 [Source:HGNC Symbol;Acc:HGNC:26006]	-	-	-	-	GO:0005739//mitochondrion;GO:0005743//mitochondrial inner membrane;GO:0005813//centrosome;GO:0016020//membrane;GO:0030496//midbody;GO:0070469//respirasome	GO:0005515//protein binding	GO:0000281//mitotic cytokinesis;GO:0007049//cell cycle;GO:0034551//mitochondrial respiratory chain complex III assembly;GO:0051301//cell division	--
ENSG00000011304	325.631	341.005	318.686	370.414	362.858	290.198	13005.00	10563.00	10884.00	12079.00	14659.00	10561.00	PTBP1	polypyrimidine tract binding protein 1 [Source:HGNC Symbol;Acc:HGNC:9583]	-	-	-	-	GO:0005634//nucleus;GO:0005654//nucleoplasm;GO:0005730//nucleolus;GO:0016020//membrane;GO:0070062//extracellular exosome	GO:0003676//nucleic acid binding;GO:0003677//DNA binding;GO:0003723//RNA binding;GO:0003729//mRNA binding;GO:0005515//protein binding;GO:0008187//poly-pyrimidine tract binding;GO:0036002//pre-mRNA binding	GO:0000381//regulation of alternative mRNA splicing, via spliceosome;GO:0006397//mRNA processing;GO:0008380//RNA splicing;GO:0010467//gene expression;GO:0022008//neurogenesis;GO:0033119//negative regulation of RNA splicing;GO:0035307//positive regulation of protein dephosphorylation;GO:0043484//regulation of RNA splicing;GO:0045595//regulation of cell differentiation;GO:0045665//negative regulati…	--
ENSG00000011332	2.742	2.236	1.220	2.186	1.912	1.073	55.00	35.00	20.00	48.00	50.00	26.00	DPF1	double PHD fingers 1 [Source:HGNC Symbol;Acc:HGNC:20225]	Organismal Systems;Human Diseases	Environmental adaptation;Cancer: specific types	ko04714//Thermogenesis;ko05225//Hepatocellular carcinoma	K22198;K22198	GO:0000785//chromatin;GO:0005634//nucleus;GO:0005737//cytoplasm;GO:0071565//nBAF complex	GO:0005515//protein binding;GO:0046872//metal ion binding;GO:1990837//sequence-specific double-stranded DNA binding	GO:0006338//chromatin remodeling;GO:0006357//regulation of transcription by RNA polymerase II;GO:0006915//apoptotic process;GO:0007399//nervous system development;GO:0030071//regulation of mitotic metaphase/anaphase transition;GO:0045597//positive regulation of cell differentiation;GO:0070316//regulation of G0 to G1 transition;GO:2000045//regulation of G1/S transition of mitotic cell cycle;GO:200…	--
ENSG00000011347	7.024	13.069	9.522	1.930	3.261	5.839	374.00	504.00	471.00	98.00	152.00	311.00	SYT7	synaptotagmin 7 [Source:HGNC Symbol;Acc:HGNC:11514]	-	-	-	-	GO:0005764//lysosome;GO:0005765//lysosomal membrane;GO:0005777//peroxisome;GO:0005778//peroxisomal membrane;GO:0005829//cytosol;GO:0005886//plasma membrane;GO:0008021//synaptic vesicle;GO:0016020//membrane;GO:0030424//axon;GO:0030658//transport vesicle membrane;GO:0030670//phagocytic vesicle membrane;GO:0030672//synaptic vesicle membrane;GO:0031045//dense core granule;GO:0031410//cytoplasmic vesi…	GO:0000149//SNARE binding;GO:0001786//phosphatidylserine binding;GO:0005509//calcium ion binding;GO:0005515//protein binding;GO:0005516//calmodulin binding;GO:0005544//calcium-dependent phospholipid binding;GO:0005546//phosphatidylinositol-4,5-bisphosphate binding;GO:0019905//syntaxin binding;GO:0030276//clathrin binding;GO:0046872//metal ion binding	GO:0001778//plasma membrane repair;GO:0006887//exocytosis;GO:0006906//vesicle fusion;GO:0006909//phagocytosis;GO:0014059//regulation of dopamine secretion;GO:0017156//calcium-ion regulated exocytosis;GO:0017158//regulation of calcium ion-dependent exocytosis;GO:0036465//synaptic vesicle recycling;GO:0045956//positive regulation of calcium ion-dependent exocytosis;GO:0046850//regulation of bone re…	--
ENSG00000011376	20.751	20.715	19.005	26.213	26.566	18.406	1234.00	876.00	976.00	1264.00	1630.00	968.00	LARS2	leucyl-tRNA synthetase 2, mitochondrial [Source:HGNC Symbol;Acc:HGNC:17095]	Genetic Information Processing	Translation	ko00970//Aminoacyl-tRNA biosynthesis	K01869	GO:0005739//mitochondrion;GO:0005759//mitochondrial matrix	GO:0000166//nucleotide binding;GO:0002161//aminoacyl-tRNA editing activity;GO:0004812//aminoacyl-tRNA ligase activity;GO:0004823//leucine-tRNA ligase activity;GO:0005524//ATP binding;GO:0016874//ligase activity	GO:0006399//tRNA metabolic process;GO:0006412//translation;GO:0006418//tRNA aminoacylation for protein translation;GO:0006429//leucyl-tRNA aminoacylation;GO:0010467//gene expression;GO:0032543//mitochondrial translation;GO:0106074//aminoacyl-tRNA metabolism involved in translational fidelity	--
ENSG00000011405	6.263	3.295	2.656	4.432	4.182	5.627	664.00	276.00	242.00	380.00	459.00	528.00	PIK3C2A	phosphatidylinositol-4-phosphate 3-kinase catalytic subunit type 2 alpha [Source:HGNC Symbol;Acc:HGNC:8971]	Metabolism;Human Diseases;Environmental Information Processing;Metabolism	Global and overview maps;Infectious disease: bacterial;Signal transduction;Carbohydrate metabolism	ko01100//Metabolic pathways;ko05132//Salmonella infection;ko04070//Phosphatidylinositol signaling system;ko00562//Inositol phosphate metabolism	K00923;K00923;K00923;K00923	GO:0005634//nucleus;GO:0005654//nucleoplasm;GO:0005737//cytoplasm;GO:0005794//Golgi apparatus;GO:0005802//trans-Golgi network;GO:0005829//cytosol;GO:0005886//plasma membrane;GO:0005942//phosphatidylinositol 3-kinase complex;GO:0016020//membrane;GO:0030136//clathrin-coated vesicle;GO:0031410//cytoplasmic vesicle;GO:0031982//vesicle;GO:0043231//intracellular membrane-bounded organelle;GO:0070062//e…	GO:0000166//nucleotide binding;GO:0005524//ATP binding;GO:0016301//kinase activity;GO:0016303//1-phosphatidylinositol-3-kinase activity;GO:0016740//transferase activity;GO:0030276//clathrin binding;GO:0035004//phosphatidylinositol 3-kinase activity;GO:0035005//1-phosphatidylinositol-4-phosphate 3-kinase activity;GO:0035091//phosphatidylinositol binding;GO:0046934//phosphatidylinositol-4,5-bisphos…	GO:0006629//lipid metabolic process;GO:0006661//phosphatidylinositol biosynthetic process;GO:0006887//exocytosis;GO:0006897//endocytosis;GO:0007173//epidermal growth factor receptor signaling pathway;GO:0008286//insulin receptor signaling pathway;GO:0010508//positive regulation of autophagy;GO:0014829//vascular associated smooth muscle contraction;GO:0016310//phosphorylation;GO:0036092//phosphati…	--
ENSG00000011422	79.944	159.600	144.454	102.916	107.821	96.353	1397.00	2149.00	2099.00	1419.00	1851.00	1491.00	PLAUR	plasminogen activator, urokinase receptor [Source:HGNC Symbol;Acc:HGNC:9053]	Human Diseases;Organismal Systems	Cancer: overview;Immune system	ko05205//Proteoglycans in cancer;ko04610//Complement and coagulation cascades	K03985;K03985	GO:0005576//extracellular region;GO:0005788//endoplasmic reticulum lumen;GO:0005789//endoplasmic reticulum membrane;GO:0005886//plasma membrane;GO:0005925//focal adhesion;GO:0009897//external side of plasma membrane;GO:0009986//cell surface;GO:0016020//membrane;GO:0019898//extrinsic component of membrane;GO:0035579//specific granule membrane;GO:0042995//cell projection;GO:0070161//anchoring junct…	GO:0005102//signaling receptor binding;GO:0005515//protein binding;GO:0019899//enzyme binding;GO:0019904//protein domain specific binding;GO:0030377//urokinase plasminogen activator receptor activity;GO:0038023//signaling receptor activity	GO:0001934//positive regulation of protein phosphorylation;GO:0006935//chemotaxis;GO:0007165//signal transduction;GO:0007596//blood coagulation;GO:0010755//regulation of plasminogen activation;GO:0030155//regulation of cell adhesion;GO:0030162//regulation of proteolysis;GO:0034112//positive regulation of homotypic cell-cell adhesion;GO:0038195//urokinase plasminogen activator signaling pathway;GO…	--
ENSG00000011426	78.944	75.781	68.332	79.264	89.165	95.472	4145.00	2847.00	2906.00	3357.00	4159.00	4267.00	ANLN	anillin, actin binding protein [Source:HGNC Symbol;Acc:HGNC:14082]	-	-	-	-	GO:0005634//nucleus;GO:0005654//nucleoplasm;GO:0005737//cytoplasm;GO:0005826//actomyosin contractile ring;GO:0005829//cytosol;GO:0005856//cytoskeleton;GO:0005938//cell cortex;GO:0015629//actin cytoskeleton;GO:0030496//midbody;GO:0032059//bleb;GO:0042995//cell projection	GO:0003779//actin binding;GO:0005515//protein binding;GO:0045296//cadherin binding	GO:0000281//mitotic cytokinesis;GO:0000915//actomyosin contractile ring assembly;GO:0000921//septin ring assembly;GO:0002244//hematopoietic progenitor cell differentiation;GO:0007049//cell cycle;GO:0007096//regulation of exit from mitosis;GO:0031106//septin ring organization;GO:0051301//cell division;GO:0090521//glomerular visceral epithelial cell migration;GO:1904172//positive regulation of bleb…	--
ENSG00000011451	28.200	34.640	33.407	32.160	28.335	34.767	1588.00	1498.00	1556.00	1430.00	1588.00	1740.00	WIZ	WIZ zinc finger [Source:HGNC Symbol;Acc:HGNC:30917]	-	-	-	-	GO:0005634//nucleus;GO:0005654//nucleoplasm;GO:0030496//midbody;GO:0070062//extracellular exosome	GO:0000978//RNA polymerase II cis-regulatory region sequence-specific DNA binding;GO:0000981//DNA-binding transcription factor activity, RNA polymerase II-specific;GO:0001222//transcription corepressor binding;GO:0005515//protein binding;GO:0044877//protein-containing complex binding;GO:0046872//metal ion binding;GO:1990226//histone methyltransferase binding	GO:0006357//regulation of transcription by RNA polymerase II;GO:0010571//positive regulation of nuclear cell cycle DNA replication;GO:0050821//protein stabilization	zf-C2H2
ENSG00000011454	13.035	7.484	6.652	9.751	8.039	12.450	758.00	326.00	360.00	483.00	521.00	711.00	RABGAP1	RAB GTPase activating protein 1 [Source:HGNC Symbol;Acc:HGNC:17155]	-	-	-	-	GO:0005737//cytoplasm;GO:0005813//centrosome;GO:0005829//cytosol;GO:0005856//cytoskeleton;GO:0005875//microtubule associated complex	GO:0005096//GTPase activator activity;GO:0005515//protein binding;GO:0015631//tubulin binding;GO:0031267//small GTPase binding	GO:0007049//cell cycle;GO:0043087//regulation of GTPase activity	--
ENSG00000011465	255.423	205.993	194.383	280.561	258.879	209.463	5136.00	3364.00	3248.00	4361.00	5401.00	3528.00	DCN	decorin [Source:HGNC Symbol;Acc:HGNC:2705]	Human Diseases;Environmental Information Processing	Cancer: overview;Signal transduction	ko05205//Proteoglycans in cancer;ko04350//TGF-beta signaling pathway	K04660;K04660	GO:0005576//extracellular region;GO:0005615//extracellular space;GO:0005796//Golgi lumen;GO:0043202//lysosomal lumen;GO:0062023//collagen-containing extracellular matrix	GO:0003723//RNA binding;GO:0005515//protein binding;GO:0005539//glycosaminoglycan binding;GO:0030021//extracellular matrix structural constituent conferring compression resistance;GO:0050840//extracellular matrix binding	GO:0009887//animal organ morphogenesis;GO:0010508//positive regulation of autophagy;GO:0010596//negative regulation of endothelial cell migration;GO:0016239//positive regulation of macroautophagy;GO:0016525//negative regulation of angiogenesis;GO:0045944//positive regulation of transcription by RNA polymerase II;GO:0051897//positive regulation of protein kinase B signaling;GO:0051901//positive re…	--
ENSG00000011478	29.931	33.057	36.782	24.906	22.991	41.524	782.00	682.00	820.00	524.00	614.00	1017.00	QPCTL	glutaminyl-peptide cyclotransferase like [Source:HGNC Symbol;Acc:HGNC:25952]	-	-	-	-	GO:0000139//Golgi membrane;GO:0005794//Golgi apparatus;GO:0016020//membrane	GO:0005515//protein binding;GO:0008270//zinc ion binding;GO:0016603//glutaminyl-peptide cyclotransferase activity;GO:0016740//transferase activity;GO:0016746//acyltransferase activity;GO:0046872//metal ion binding	GO:0017186//peptidyl-pyroglutamic acid biosynthetic process, using glutaminyl-peptide cyclotransferase	--
ENSG00000011485	106.243	100.543	94.691	112.189	110.005	114.802	2929.00	2133.00	2188.00	2479.00	3057.00	2785.00	PPP5C	protein phosphatase 5 catalytic subunit [Source:HGNC Symbol;Acc:HGNC:9322]	Environmental Information Processing	Signal transduction	ko04010//MAPK signaling pathway	K04460	GO:0005634//nucleus;GO:0005654//nucleoplasm;GO:0005737//cytoplasm;GO:0005829//cytosol;GO:0005886//plasma membrane;GO:0016020//membrane;GO:0032991//protein-containing complex;GO:0043231//intracellular membrane-bounded organelle;GO:0101031//chaperone complex;GO:0110165//cellular anatomical entity	GO:0003723//RNA binding;GO:0004721//phosphoprotein phosphatase activity;GO:0004722//protein serine/threonine phosphatase activity;GO:0005515//protein binding;GO:0005524//ATP binding;GO:0008289//lipid binding;GO:0016787//hydrolase activity;GO:0016791//phosphatase activity;GO:0017018//myosin phosphatase activity;GO:0042802//identical protein binding;GO:0043531//ADP binding;GO:0046872//metal ion bin…	GO:0000165//MAPK cascade;GO:0000278//mitotic cell cycle;GO:0006281//DNA repair;GO:0006302//double-strand break repair;GO:0006351//transcription, DNA-templated;GO:0006470//protein dephosphorylation;GO:0006974//cellular response to DNA damage stimulus;GO:0010288//response to lead ion;GO:0035970//peptidyl-threonine dephosphorylation;GO:0043123//positive regulation of I-kappaB kinase/NF-kappaB signal…	--
ENSG00000011523	5.936	5.593	4.240	4.856	4.092	7.332	347.00	208.12	186.00	186.00	214.00	394.00	CEP68	centrosomal protein 68 [Source:HGNC Symbol;Acc:HGNC:29076]	-	-	-	-	GO:0005654//nucleoplasm;GO:0005737//cytoplasm;GO:0005813//centrosome;GO:0005829//cytosol;GO:0005856//cytoskeleton;GO:0030054//cell junction;GO:0034451//centriolar satellite	GO:0005515//protein binding;GO:0019901//protein kinase binding;GO:0019904//protein domain specific binding	GO:0007098//centrosome cycle;GO:0010457//centriole-centriole cohesion;GO:0033365//protein localization to organelle	--
ENSG00000011566	6.400	3.323	2.915	4.775	5.046	6.141	335.00	143.00	127.00	202.00	275.00	256.00	MAP4K3	mitogen-activated protein kinase kinase kinase kinase 3 [Source:HGNC Symbol;Acc:HGNC:6865]	Environmental Information Processing	Signal transduction	ko04010//MAPK signaling pathway	K04406	GO:0005737//cytoplasm	GO:0000166//nucleotide binding;GO:0004672//protein kinase activity;GO:0004674//protein serine/threonine kinase activity;GO:0005515//protein binding;GO:0005524//ATP binding;GO:0008349//MAP kinase kinase kinase kinase activity;GO:0016301//kinase activity;GO:0016740//transferase activity;GO:0106310//protein serine kinase activity	GO:0000165//MAPK cascade;GO:0006468//protein phosphorylation;GO:0007254//JNK cascade;GO:0009411//response to UV;GO:0016310//phosphorylation;GO:0034612//response to tumor necrosis factor;GO:0035556//intracellular signal transduction	--
ENSG00000011590	0.000	0.000	0.000	0.000	0.000	0.101	0.00	0.00	0.00	0.00	0.00	2.00	ZBTB32	zinc finger and BTB domain containing 32 [Source:HGNC Symbol;Acc:HGNC:16763]	-	-	-	-	GO:0000785//chromatin;GO:0005634//nucleus;GO:0005654//nucleoplasm	GO:0000978//RNA polymerase II cis-regulatory region sequence-specific DNA binding;GO:0000981//DNA-binding transcription factor activity, RNA polymerase II-specific;GO:0001227//DNA-binding transcription repressor activity, RNA polymerase II-specific;GO:0003677//DNA binding;GO:0005515//protein binding;GO:0008270//zinc ion binding;GO:0042802//identical protein binding;GO:0046872//metal ion binding;G…	GO:0000122//negative regulation of transcription by RNA polymerase II;GO:0001817//regulation of cytokine production;GO:0002682//regulation of immune system process	ZBTB
ENSG00000011600	0.000	0.000	0.000	0.000	0.000	0.000	0.00	0.00	0.00	0.00	0.00	0.00	TYROBP	transmembrane immune signaling adaptor TYROBP [Source:HGNC Symbol;Acc:HGNC:12449]	Organismal Systems;Organismal Systems	Development and regeneration;Immune system	ko04380//Osteoclast differentiation;ko04650//Natural killer cell mediated cytotoxicity	K07992;K07992	GO:0005886//plasma membrane;GO:0009986//cell surface;GO:0016020//membrane;GO:0030667//secretory granule membrane	GO:0005102//signaling receptor binding;GO:0005515//protein binding;GO:0042802//identical protein binding;GO:0042803//protein homodimerization activity;GO:0046872//metal ion binding;GO:0060090//molecular adaptor activity	GO:0002222//stimulatory killer cell immunoglobulin-like receptor signaling pathway;GO:0002223//stimulatory C-type lectin receptor signaling pathway;GO:0002274//myeloid leukocyte activation;GO:0002282//microglial cell activation involved in immune response;GO:0002283//neutrophil activation involved in immune response;GO:0002376//immune system process;GO:0006968//cellular defense response;GO:000716…	--
ENSG00000011638	19.530	10.947	11.382	11.455	10.676	23.822	416.00	192.00	206.00	167.00	221.00	429.00	LDAF1	lipid droplet assembly factor 1 [Source:HGNC Symbol;Acc:HGNC:30136]	-	-	-	-	GO:0005783//endoplasmic reticulum;GO:0005789//endoplasmic reticulum membrane;GO:0005811//lipid droplet;GO:0016020//membrane	GO:0005515//protein binding	GO:0140042//lipid droplet formation	--
ENSG00000011677	7.863	4.904	5.349	6.019	4.842	7.234	375.00	180.00	213.00	229.00	232.00	304.00	GABRA3	gamma-aminobutyric acid type A receptor subunit alpha3 [Source:HGNC Symbol;Acc:HGNC:4077]	Environmental Information Processing;Organismal Systems;Human Diseases;Organismal Systems;Organismal Systems;Human Diseases	Signaling molecules and interaction;Nervous system;Substance dependence;Nervous system;Sensory system;Substance dependence	ko04080//Neuroactive ligand-receptor interaction;ko04723//Retrograde endocannabinoid signaling;ko05032//Morphine addiction;ko04727//GABAergic synapse;ko04742//Taste transduction;ko05033//Nicotine addiction	K05175;K05175;K05175;K05175;K05175;K05175	GO:0005886//plasma membrane;GO:0016020//membrane;GO:0032590//dendrite membrane;GO:0034707//chloride channel complex;GO:0043005//neuron projection;GO:0045202//synapse;GO:0045211//postsynaptic membrane;GO:0098794//postsynapse;GO:1902711//GABA-A receptor complex	GO:0004888//transmembrane signaling receptor activity;GO:0004890//GABA-A receptor activity;GO:0005216//ion channel activity;GO:0005230//extracellular ligand-gated ion channel activity;GO:0005237//inhibitory extracellular ligand-gated ion channel activity;GO:0005254//chloride channel activity;GO:0005515//protein binding;GO:0008503//benzodiazepine receptor activity;GO:0022851//GABA-gated chloride i…	GO:0006811//ion transport;GO:0006821//chloride transport;GO:0007214//gamma-aminobutyric acid signaling pathway;GO:0034220//ion transmembrane transport;GO:0051932//synaptic transmission, GABAergic;GO:0060078//regulation of postsynaptic membrane potential;GO:1902476//chloride transmembrane transport	--
ENSG00000012048	18.661	11.610	7.374	10.099	10.169	17.751	1369.00	594.00	538.00	615.00	820.00	1022.00	BRCA1	BRCA1 DNA repair associated [Source:HGNC Symbol;Acc:HGNC:1100]	Environmental Information Processing;Human Diseases;Human Diseases;Genetic Information Processing;Human Diseases;Genetic Information Processing;Genetic Information Processing	Signal transduction;Cancer: overview;Cancer: specific types;Folding, sorting and degradation;Drug resistance: antineoplastic;Replication and repair;Replication and repair	ko04151//PI3K-Akt signaling pathway;ko05206//MicroRNAs in cancer;ko05224//Breast cancer;ko04120//Ubiquitin mediated proteolysis;ko01524//Platinum drug resistance;ko03460//Fanconi anemia pathway;ko03440//Homologous recombination	K10605;K10605;K10605;K10605;K10605;K10605;K10605	GO:0000151//ubiquitin ligase complex;GO:0000152//nuclear ubiquitin ligase complex;GO:0000793//condensed chromosome;GO:0000794//condensed nuclear chromosome;GO:0000800//lateral element;GO:0000931//gamma-tubulin large complex;GO:0001673//male germ cell nucleus;GO:0001741//XY body;GO:0005634//nucleus;GO:0005654//nucleoplasm;GO:0005694//chromosome;GO:0005737//cytoplasm;GO:0005886//plasma membrane;GO:…	GO:0000976//transcription cis-regulatory region binding;GO:0001216//DNA-binding transcription activator activity;GO:0002039//p53 binding;GO:0003677//DNA binding;GO:0003684//damaged DNA binding;GO:0003713//transcription coactivator activity;GO:0003723//RNA binding;GO:0004842//ubiquitin-protein transferase activity;GO:0005515//protein binding;GO:0008270//zinc ion binding;GO:0015631//tubulin binding…	GO:0000209//protein polyubiquitination;GO:0000724//double-strand break repair via homologous recombination;GO:0006281//DNA repair;GO:0006282//regulation of DNA repair;GO:0006301//postreplication repair;GO:0006302//double-strand break repair;GO:0006310//DNA recombination;GO:0006357//regulation of transcription by RNA polymerase II;GO:0006629//lipid metabolic process;GO:0006631//fatty acid metaboli…	--
ENSG00000012061	61.135	61.962	63.873	61.216	63.005	66.554	1150.12	984.34	983.57	946.53	1263.02	1054.59	ERCC1	ERCC excision repair 1, endonuclease non-catalytic subunit [Source:HGNC Symbol;Acc:HGNC:3433]	Human Diseases;Genetic Information Processing;Genetic Information Processing	Drug resistance: antineoplastic;Replication and repair;Replication and repair	ko01524//Platinum drug resistance;ko03460//Fanconi anemia pathway;ko03420//Nucleotide excision repair	K10849;K10849;K10849	GO:0000109//nucleotide-excision repair complex;GO:0000110//nucleotide-excision repair factor 1 complex;GO:0000781//chromosome, telomeric region;GO:0005634//nucleus;GO:0005654//nucleoplasm;GO:0005737//cytoplasm;GO:0070522//ERCC4-ERCC1 complex	GO:0000014//single-stranded DNA endodeoxyribonuclease activity;GO:0001094//TFIID-class transcription factor complex binding;GO:0003677//DNA binding;GO:0003684//damaged DNA binding;GO:0003697//single-stranded DNA binding;GO:0005515//protein binding;GO:1990599//3' overhang single-stranded DNA endodeoxyribonuclease activity;GO:1990841//promoter-specific chromatin binding	GO:0000720//pyrimidine dimer repair by nucleotide-excision repair;GO:0006281//DNA repair;GO:0006289//nucleotide-excision repair;GO:0006302//double-strand break repair;GO:0006303//double-strand break repair via nonhomologous end joining;GO:0006310//DNA recombination;GO:0006312//mitotic recombination;GO:0006949//syncytium formation;GO:0006974//cellular response to DNA damage stimulus;GO:0006979//re…	--
ENSG00000012124	0.361	0.000	0.000	0.238	0.000	0.066	4.00	0.00	0.00	2.00	0.00	2.00	CD22	CD22 molecule [Source:HGNC Symbol;Acc:HGNC:1643]	Environmental Information Processing;Organismal Systems;Organismal Systems	Signaling molecules and interaction;Immune system;Immune system	ko04514//Cell adhesion molecules;ko04640//Hematopoietic cell lineage;ko04662//B cell receptor signaling pathway	K06467;K06467;K06467	GO:0005737//cytoplasm;GO:0005769//early endosome;GO:0005886//plasma membrane;GO:0009897//external side of plasma membrane;GO:0009986//cell surface;GO:0016020//membrane;GO:0032809//neuronal cell body membrane;GO:0055037//recycling endosome;GO:0070062//extracellular exosome	GO:0001791//IgM binding;GO:0005102//signaling receptor binding;GO:0005515//protein binding;GO:0019903//protein phosphatase binding;GO:0030246//carbohydrate binding;GO:0033691//sialic acid binding;GO:0042609//CD4 receptor binding	GO:0002638//negative regulation of immunoglobulin production;GO:0007155//cell adhesion;GO:0030100//regulation of endocytosis;GO:0030888//regulation of B cell proliferation;GO:0042113//B cell activation;GO:0050776//regulation of immune response;GO:0050849//negative regulation of calcium-mediated signaling;GO:0050859//negative regulation of B cell receptor signaling pathway	--
ENSG00000012171	75.160	74.686	63.648	59.992	58.488	78.592	2771.00	1922.00	1957.00	1759.00	2120.00	2541.00	SEMA3B	semaphorin 3B [Source:HGNC Symbol;Acc:HGNC:10724]	Organismal Systems	Development and regeneration	ko04360//Axon guidance	K06840	GO:0005576//extracellular region;GO:0005783//endoplasmic reticulum;GO:0062023//collagen-containing extracellular matrix	GO:0005515//protein binding;GO:0030215//semaphorin receptor binding;GO:0045499//chemorepellent activity	GO:0001755//neural crest cell migration;GO:0007267//cell-cell signaling;GO:0007411//axon guidance;GO:0030335//positive regulation of cell migration;GO:0048843//negative regulation of axon extension involved in axon guidance;GO:0050919//negative chemotaxis;GO:0061643//chemorepulsion of axon;GO:0071526//semaphorin-plexin signaling pathway	--
ENSG00000012174	22.771	14.187	12.640	15.443	14.622	23.015	1316.00	631.00	610.00	712.00	849.00	1172.00	MBTPS2	membrane bound transcription factor peptidase, site 2 [Source:HGNC Symbol;Acc:HGNC:15455]	Genetic Information Processing	Folding, sorting and degradation	ko04141//Protein processing in endoplasmic reticulum	K07765	GO:0000139//Golgi membrane;GO:0005737//cytoplasm;GO:0005794//Golgi apparatus;GO:0016020//membrane	GO:0004222//metalloendopeptidase activity;GO:0005515//protein binding;GO:0008233//peptidase activity;GO:0008237//metallopeptidase activity;GO:0016787//hydrolase activity;GO:0046872//metal ion binding	GO:0006508//proteolysis;GO:0006629//lipid metabolic process;GO:0007095//mitotic G2 DNA damage checkpoint signaling;GO:0008202//steroid metabolic process;GO:0008203//cholesterol metabolic process;GO:0030968//endoplasmic reticulum unfolded protein response;GO:0031293//membrane protein intracellular domain proteolysis;GO:0034976//response to endoplasmic reticulum stress;GO:0036500//ATF6-mediated unf…	--
ENSG00000012211	22.933	21.707	19.714	21.008	19.546	29.241	687.32	520.08	527.26	514.50	630.87	764.88	PRICKLE3	prickle planar cell polarity protein 3 [Source:HGNC Symbol;Acc:HGNC:6645]	Environmental Information Processing	Signal transduction	ko04310//Wnt signaling pathway	K04511	GO:0005737//cytoplasm;GO:0005739//mitochondrion;GO:0005886//plasma membrane;GO:0016020//membrane	GO:0005515//protein binding;GO:0008270//zinc ion binding;GO:0046872//metal ion binding	GO:0008150//biological_process;GO:0030030//cell projection organization	--
ENSG00000012223	0.093	0.141	0.037	0.116	0.072	0.538	3.00	3.00	1.00	3.00	2.00	14.00	LTF	lactotransferrin [Source:HGNC Symbol;Acc:HGNC:6720]	-	-	-	-	GO:0005576//extracellular region;GO:0005615//extracellular space;GO:0005634//nucleus;GO:0005737//cytoplasm;GO:0005769//early endosome;GO:0005886//plasma membrane;GO:0009986//cell surface;GO:0030141//secretory granule;GO:0032991//protein-containing complex;GO:0035580//specific granule lumen;GO:0042581//specific granule;GO:0055037//recycling endosome;GO:0070062//extracellular exosome;GO:0097013//ph…	GO:0001530//lipopolysaccharide binding;GO:0003677//DNA binding;GO:0004252//serine-type endopeptidase activity;GO:0004869//cysteine-type endopeptidase inhibitor activity;GO:0005506//iron ion binding;GO:0005515//protein binding;GO:0008201//heparin binding;GO:0008233//peptidase activity;GO:0008236//serine-type peptidase activity;GO:0016787//hydrolase activity;GO:0043539//protein serine/threonine kin…	GO:0001503//ossification;GO:0001817//regulation of cytokine production;GO:0002227//innate immune response in mucosa;GO:0002376//immune system process;GO:0006508//proteolysis;GO:0006811//ion transport;GO:0006826//iron ion transport;GO:0006959//humoral immune response;GO:0019731//antibacterial humoral response;GO:0019732//antifungal humoral response;GO:0031640//killing of cells of other organism;GO…	Others
ENSG00000012232	9.906	9.585	9.234	10.376	9.962	13.602	811.00	570.00	589.00	672.00	815.00	977.00	EXTL3	exostosin like glycosyltransferase 3 [Source:HGNC Symbol;Acc:HGNC:3518]	Metabolism;Metabolism	Global and overview maps;Glycan biosynthesis and metabolism	ko01100//Metabolic pathways;ko00534//Glycosaminoglycan biosynthesis - heparan sulfate / heparin	K02370;K02370	GO:0005634//nucleus;GO:0005783//endoplasmic reticulum;GO:0005789//endoplasmic reticulum membrane;GO:0005794//Golgi apparatus;GO:0005886//plasma membrane;GO:0016020//membrane	GO:0000287//magnesium ion binding;GO:0001888//glucuronyl-galactosyl-proteoglycan 4-alpha-N-acetylglucosaminyltransferase activity;GO:0005515//protein binding;GO:0016500//protein-hormone receptor activity;GO:0016740//transferase activity;GO:0016757//glycosyltransferase activity;GO:0016758//hexosyltransferase activity;GO:0046872//metal ion binding	GO:0006486//protein glycosylation;GO:0015012//heparan sulfate proteoglycan biosynthetic process;GO:0030307//positive regulation of cell growth;GO:0045617//negative regulation of keratinocyte differentiation;GO:0050728//negative regulation of inflammatory response;GO:0051897//positive regulation of protein kinase B signaling;GO:0106015//negative regulation of inflammatory response to wounding;GO:1…	--
ENSG00000012504	0.000	0.000	0.000	0.000	0.000	0.000	0.00	0.00	0.00	0.00	0.00	0.00	NR1H4	nuclear receptor subfamily 1 group H member 4 [Source:HGNC Symbol;Acc:HGNC:7967]	Organismal Systems	Digestive system	ko04976//Bile secretion	K08537	GO:0000785//chromatin;GO:0000791//euchromatin;GO:0005634//nucleus;GO:0005654//nucleoplasm;GO:0043235//receptor complex	GO:0000976//transcription cis-regulatory region binding;GO:0000977//RNA polymerase II transcription regulatory region sequence-specific DNA binding;GO:0000978//RNA polymerase II cis-regulatory region sequence-specific DNA binding;GO:0000981//DNA-binding transcription factor activity, RNA polymerase II-specific;GO:0001221//transcription coregulator binding;GO:0001228//DNA-binding transcription act…	GO:0000122//negative regulation of transcription by RNA polymerase II;GO:0001080//nitrogen catabolite activation of transcription from RNA polymerase II promoter;GO:0001678//cellular glucose homeostasis;GO:0002376//immune system process;GO:0006355//regulation of transcription, DNA-templated;GO:0006357//regulation of transcription by RNA polymerase II;GO:0006366//transcription by RNA polymerase II…	THR-like
ENSG00000012660	168.857	95.553	89.615	138.530	130.774	155.338	5707.00	2245.00	2348.00	3589.00	4409.00	4504.00	ELOVL5	ELOVL fatty acid elongase 5 [Source:HGNC Symbol;Acc:HGNC:21308]	Metabolism;Metabolism;Metabolism;Metabolism	Global and overview maps;Global and overview maps;Lipid metabolism;Lipid metabolism	ko01100//Metabolic pathways;ko01212//Fatty acid metabolism;ko00062//Fatty acid elongation;ko01040//Biosynthesis of unsaturated fatty acids	K10244;K10244;K10244;K10244	GO:0005783//endoplasmic reticulum;GO:0005789//endoplasmic reticulum membrane;GO:0016020//membrane;GO:0030425//dendrite;GO:0042995//cell projection;GO:0043025//neuronal cell body;GO:0097447//dendritic tree	GO:0005515//protein binding;GO:0009922//fatty acid elongase activity;GO:0016740//transferase activity	GO:0006629//lipid metabolic process;GO:0006631//fatty acid metabolic process;GO:0006633//fatty acid biosynthetic process;GO:0006636//unsaturated fatty acid biosynthetic process;GO:0019367//fatty acid elongation, saturated fatty acid;GO:0030148//sphingolipid biosynthetic process;GO:0030497//fatty acid elongation;GO:0034625//fatty acid elongation, monounsaturated fatty acid;GO:0034626//fatty acid e…	--
ENSG00000012779	0.122	0.000	0.039	0.121	0.000	0.110	4.00	0.00	1.00	3.00	0.00	3.00	ALOX5	arachidonate 5-lipoxygenase [Source:HGNC Symbol;Acc:HGNC:435]	Metabolism;Organismal Systems;Human Diseases;Organismal Systems;Metabolism;Organismal Systems	Global and overview maps;Nervous system;Infectious disease: parasitic;Immune system;Lipid metabolism;Endocrine system	ko01100//Metabolic pathways;ko04726//Serotonergic synapse;ko05145//Toxoplasmosis;ko04664//Fc epsilon RI signaling pathway;ko00590//Arachidonic acid metabolism;ko04913//Ovarian steroidogenesis	K00461;K00461;K00461;K00461;K00461;K00461	GO:0005576//extracellular region;GO:0005615//extracellular space;GO:0005634//nucleus;GO:0005635//nuclear envelope;GO:0005641//nuclear envelope lumen;GO:0005654//nucleoplasm;GO:0005737//cytoplasm;GO:0005829//cytosol;GO:0016020//membrane;GO:0016363//nuclear matrix;GO:0031965//nuclear membrane;GO:0034774//secretory granule lumen;GO:0048471//perinuclear region of cytoplasm;GO:1904813//ficolin-1-rich …	GO:0004051//arachidonate 5-lipoxygenase activity;GO:0004052//arachidonate 12(S)-lipoxygenase activity;GO:0005506//iron ion binding;GO:0005515//protein binding;GO:0016491//oxidoreductase activity;GO:0016702//oxidoreductase activity, acting on single donors with incorporation of molecular oxygen, incorporation of two atoms of oxygen;GO:0016787//hydrolase activity;GO:0036403//arachidonate 8(S)-lipox…	GO:0001676//long-chain fatty acid metabolic process;GO:0001937//negative regulation of endothelial cell proliferation;GO:0002232//leukocyte chemotaxis involved in inflammatory response;GO:0002523//leukocyte migration involved in inflammatory response;GO:0002540//leukotriene production involved in inflammatory response;GO:0006629//lipid metabolic process;GO:0006690//icosanoid metabolic process;GO:…	--
ENSG00000012817	0.000	0.000	0.000	0.000	0.016	0.019	0.00	0.00	0.00	0.00	1.00	1.00	KDM5D	lysine demethylase 5D [Source:HGNC Symbol;Acc:HGNC:11115]	-	-	-	-	GO:0000785//chromatin;GO:0001650//fibrillar center;GO:0005634//nucleus;GO:0005654//nucleoplasm	GO:0003677//DNA binding;GO:0005515//protein binding;GO:0016491//oxidoreductase activity;GO:0032452//histone demethylase activity;GO:0032453//histone H3-methyl-lysine-4 demethylase activity;GO:0034647//histone H3-tri/di/monomethyl-lysine-4 demethylase activity;GO:0046872//metal ion binding;GO:0050681//androgen receptor binding;GO:0051213//dioxygenase activity	GO:0002457//T cell antigen processing and presentation;GO:0006325//chromatin organization;GO:0006338//chromatin remodeling;GO:0006355//regulation of transcription, DNA-templated;GO:0060765//regulation of androgen receptor signaling pathway	--
ENSG00000012822	48.352	48.190	43.643	22.855	23.483	49.418	1552.00	1161.00	1267.00	668.00	839.00	1398.00	CALCOCO1	calcium binding and coiled-coil domain 1 [Source:HGNC Symbol;Acc:HGNC:29306]	-	-	-	-	GO:0000785//chromatin;GO:0005634//nucleus;GO:0005737//cytoplasm;GO:0005829//cytosol;GO:0043231//intracellular membrane-bounded organelle	GO:0000976//transcription cis-regulatory region binding;GO:0000978//RNA polymerase II cis-regulatory region sequence-specific DNA binding;GO:0003682//chromatin binding;GO:0003712//transcription coregulator activity;GO:0003713//transcription coactivator activity;GO:0005515//protein binding;GO:0008013//beta-catenin binding;GO:0030374//nuclear receptor coactivator activity;GO:0043565//sequence-speci…	GO:0007165//signal transduction;GO:0010628//positive regulation of gene expression;GO:0016055//Wnt signaling pathway;GO:0030518//intracellular steroid hormone receptor signaling pathway;GO:0045893//positive regulation of transcription, DNA-templated;GO:0045944//positive regulation of transcription by RNA polymerase II	--
ENSG00000012963	48.974	31.494	33.180	35.323	39.694	38.995	1996.84	1038.00	1096.00	1264.00	1637.00	1400.00	UBR7	ubiquitin protein ligase E3 component n-recognin 7 [Source:HGNC Symbol;Acc:HGNC:20344]	-	-	-	-	-	GO:0003674//molecular_function;GO:0008270//zinc ion binding;GO:0016740//transferase activity;GO:0046872//metal ion binding;GO:0061630//ubiquitin protein ligase activity	GO:0008150//biological_process;GO:0016567//protein ubiquitination	--
ENSG00000012983	11.377	7.467	7.415	9.945	10.927	11.090	611.00	315.00	332.00	444.00	589.00	535.00	MAP4K5	mitogen-activated protein kinase kinase kinase kinase 5 [Source:HGNC Symbol;Acc:HGNC:6867]	-	-	-	-	GO:0005737//cytoplasm;GO:0005829//cytosol;GO:0005886//plasma membrane	GO:0000166//nucleotide binding;GO:0004672//protein kinase activity;GO:0004674//protein serine/threonine kinase activity;GO:0005515//protein binding;GO:0005524//ATP binding;GO:0008349//MAP kinase kinase kinase kinase activity;GO:0016301//kinase activity;GO:0016740//transferase activity;GO:0106310//protein serine kinase activity	GO:0000165//MAPK cascade;GO:0006468//protein phosphorylation;GO:0016310//phosphorylation;GO:0035556//intracellular signal transduction	--
ENSG00000013016	0.000	0.021	0.019	0.000	0.063	0.036	0.00	1.00	1.00	0.00	4.00	2.00	EHD3	EH domain containing 3 [Source:HGNC Symbol;Acc:HGNC:3244]	Cellular Processes	Transport and catabolism	ko04144//Endocytosis	K12476	GO:0005634//nucleus;GO:0005737//cytoplasm;GO:0005768//endosome;GO:0005769//early endosome;GO:0005829//cytosol;GO:0005886//plasma membrane;GO:0005925//focal adhesion;GO:0005929//cilium;GO:0010008//endosome membrane;GO:0016020//membrane;GO:0020018//ciliary pocket membrane;GO:0030139//endocytic vesicle;GO:0042995//cell projection;GO:0048471//perinuclear region of cytoplasm;GO:0055038//recycling endo…	GO:0000166//nucleotide binding;GO:0003676//nucleic acid binding;GO:0005509//calcium ion binding;GO:0005515//protein binding;GO:0005524//ATP binding;GO:0005525//GTP binding;GO:0046872//metal ion binding	GO:0001881//receptor recycling;GO:0006897//endocytosis;GO:0015031//protein transport;GO:0030030//cell projection organization;GO:0032456//endocytic recycling;GO:0034498//early endosome to Golgi transport;GO:0051260//protein homooligomerization;GO:0055117//regulation of cardiac muscle contraction;GO:0060271//cilium assembly;GO:0072659//protein localization to plasma membrane;GO:0086036//regulation…	--
ENSG00000013275	100.200	121.938	113.373	155.363	146.551	80.365	2229.00	2123.00	2137.00	2753.00	3331.00	1584.00	PSMC4	proteasome 26S subunit, ATPase 4 [Source:HGNC Symbol;Acc:HGNC:9551]	Human Diseases;Human Diseases;Human Diseases;Human Diseases;Human Diseases;Human Diseases;Human Diseases;Human Diseases;Genetic Information Processing	Neurodegenerative disease;Neurodegenerative disease;Neurodegenerative disease;Neurodegenerative disease;Neurodegenerative disease;Neurodegenerative disease;Infectious disease: viral;Neurodegenerative disease;Folding, sorting and degradation	ko05022//Pathways of neurodegeneration - multiple diseases;ko05010//Alzheimer disease;ko05014//Amyotrophic lateral sclerosis;ko05016//Huntington disease;ko05020//Prion disease;ko05012//Parkinson disease;ko05169//Epstein-Barr virus infection;ko05017//Spinocerebellar ataxia;ko03050//Proteasome	K03063;K03063;K03063;K03063;K03063;K03063;K03063;K03063;K03063	GO:0000502//proteasome complex;GO:0005634//nucleus;GO:0005654//nucleoplasm;GO:0005737//cytoplasm;GO:0005829//cytosol;GO:0008540//proteasome regulatory particle, base subcomplex;GO:0016020//membrane;GO:0022624//proteasome accessory complex	GO:0000166//nucleotide binding;GO:0005515//protein binding;GO:0005524//ATP binding;GO:0016887//ATP hydrolysis activity;GO:0036402//proteasome-activating activity	GO:0001824//blastocyst development;GO:0006508//proteolysis;GO:0043161//proteasome-mediated ubiquitin-dependent protein catabolic process;GO:1901800//positive regulation of proteasomal protein catabolic process	--
ENSG00000013288	8.577	7.482	7.847	6.036	6.152	7.354	601.00	391.00	459.00	330.00	439.00	452.00	MAN2B2	mannosidase alpha class 2B member 2 [Source:HGNC Symbol;Acc:HGNC:29623]	Metabolism	Glycan biosynthesis and metabolism	ko00511//Other glycan degradation	K12312	GO:0005576//extracellular region;GO:0005764//lysosome;GO:0043202//lysosomal lumen;GO:0070062//extracellular exosome	GO:0003824//catalytic activity;GO:0004559//alpha-mannosidase activity;GO:0005515//protein binding;GO:0016787//hydrolase activity;GO:0016798//hydrolase activity, acting on glycosyl bonds;GO:0030246//carbohydrate binding;GO:0046872//metal ion binding	GO:0005975//carbohydrate metabolic process;GO:0006013//mannose metabolic process;GO:0008152//metabolic process;GO:0009313//oligosaccharide catabolic process	--
ENSG00000013293	0.008	0.000	0.000	0.010	0.000	0.000	1.00	0.00	0.00	1.00	0.00	0.00	SLC7A14	solute carrier family 7 member 14 [Source:HGNC Symbol;Acc:HGNC:29326]	-	-	-	-	GO:0005654//nucleoplasm;GO:0005764//lysosome;GO:0005765//lysosomal membrane;GO:0005829//cytosol;GO:0005886//plasma membrane;GO:0016020//membrane;GO:0043231//intracellular membrane-bounded organelle	GO:0005515//protein binding;GO:0015171//amino acid transmembrane transporter activity;GO:0015185//gamma-aminobutyric acid transmembrane transporter activity;GO:0022857//transmembrane transporter activity	GO:0003333//amino acid transmembrane transport;GO:0006865//amino acid transport;GO:0051939//gamma-aminobutyric acid import;GO:0055085//transmembrane transport	--
ENSG00000013297	0.000	0.000	0.000	0.000	0.028	0.091	0.00	0.00	0.00	0.00	1.00	2.86	CLDN11	claudin 11 [Source:HGNC Symbol;Acc:HGNC:8514]	Human Diseases;Cellular Processes;Human Diseases;Environmental Information Processing;Organismal Systems	Infectious disease: bacterial;Cellular community - eukaryotes;Infectious disease: viral;Signaling molecules and interaction;Immune system	ko05130//Pathogenic Escherichia coli infection;ko04530//Tight junction;ko05160//Hepatitis C;ko04514//Cell adhesion molecules;ko04670//Leukocyte transendothelial migration	K06087;K06087;K06087;K06087;K06087	GO:0005811//lipid droplet;GO:0005883//neurofilament;GO:0005886//plasma membrane;GO:0005923//bicellular tight junction;GO:0016020//membrane;GO:0030054//cell junction;GO:0030424//axon;GO:0045178//basal part of cell;GO:0070160//tight junction;GO:0070161//anchoring junction	GO:0005198//structural molecule activity;GO:0005515//protein binding;GO:0042802//identical protein binding	GO:0007155//cell adhesion;GO:0007283//spermatogenesis;GO:0008366//axon ensheathment;GO:0016338//calcium-independent cell-cell adhesion via plasma membrane cell-adhesion molecules;GO:0070830//bicellular tight junction assembly;GO:0120192//tight junction assembly	--
ENSG00000013306	428.121	392.215	379.714	442.034	429.096	459.484	8622.00	6111.00	6418.00	7175.00	8741.00	8229.00	SLC25A39	solute carrier family 25 member 39 [Source:HGNC Symbol;Acc:HGNC:24279]	-	-	-	-	GO:0005739//mitochondrion;GO:0005743//mitochondrial inner membrane;GO:0016020//membrane	-	GO:0006783//heme biosynthetic process;GO:0055085//transmembrane transport;GO:1990542//mitochondrial transmembrane transport	--
ENSG00000013364	103.145	66.708	64.012	59.030	59.193	86.641	3209.00	1598.00	1664.00	1470.00	1801.00	2329.00	MVP	major vault protein [Source:HGNC Symbol;Acc:HGNC:7531]	-	-	-	-	GO:0005576//extracellular region;GO:0005634//nucleus;GO:0005643//nuclear pore;GO:0005737//cytoplasm;GO:0005829//cytosol;GO:0005856//cytoskeleton;GO:0016020//membrane;GO:0034774//secretory granule lumen;GO:0048471//perinuclear region of cytoplasm;GO:0070062//extracellular exosome;GO:1904813//ficolin-1-rich granule lumen;GO:1990904//ribonucleoprotein complex	GO:0005515//protein binding;GO:0019901//protein kinase binding;GO:0019903//protein phosphatase binding;GO:0042802//identical protein binding	GO:0015031//protein transport;GO:0031953//negative regulation of protein autophosphorylation;GO:0038127//ERBB signaling pathway;GO:0042059//negative regulation of epidermal growth factor receptor signaling pathway;GO:0051028//mRNA transport;GO:0061099//negative regulation of protein tyrosine kinase activity	--
ENSG00000013374	90.466	60.797	56.567	86.107	86.562	74.600	1676.00	922.00	954.00	1320.00	1632.00	1332.00	NUB1	negative regulator of ubiquitin like proteins 1 [Source:HGNC Symbol;Acc:HGNC:17623]	-	-	-	-	GO:0005634//nucleus;GO:0005654//nucleoplasm;GO:0005730//nucleolus;GO:0005829//cytosol	GO:0005515//protein binding	GO:0006511//ubiquitin-dependent protein catabolic process;GO:0016567//protein ubiquitination;GO:0032436//positive regulation of proteasomal ubiquitin-dependent protein catabolic process;GO:0034341//response to interferon-gamma;GO:0034612//response to tumor necrosis factor;GO:2000058//regulation of ubiquitin-dependent protein catabolic process	--
ENSG00000013375	13.047	9.468	11.488	13.468	13.203	14.911	669.23	335.09	428.00	424.77	559.31	660.65	PGM3	phosphoglucomutase 3 [Source:HGNC Symbol;Acc:HGNC:8907]	Metabolism;Metabolism	Global and overview maps;Carbohydrate metabolism	ko01100//Metabolic pathways;ko00520//Amino sugar and nucleotide sugar metabolism	K01836;K01836	GO:0005575//cellular_component;GO:0005829//cytosol	GO:0000287//magnesium ion binding;GO:0003824//catalytic activity;GO:0004610//phosphoacetylglucosamine mutase activity;GO:0016853//isomerase activity;GO:0016868//intramolecular transferase activity, phosphotransferases;GO:0046872//metal ion binding	GO:0005975//carbohydrate metabolic process;GO:0006041//glucosamine metabolic process;GO:0006048//UDP-N-acetylglucosamine biosynthetic process;GO:0006487//protein N-linked glycosylation;GO:0006493//protein O-linked glycosylation;GO:0007283//spermatogenesis;GO:0030097//hemopoiesis;GO:0071704//organic substance metabolic process	--
ENSG00000013392	3.000	1.512	1.613	2.226	2.032	2.687	147.00	57.00	66.00	87.00	100.00	116.00	RWDD2A	RWD domain containing 2A [Source:HGNC Symbol;Acc:HGNC:21385]	-	-	-	-	-	GO:0005515//protein binding	-	--
ENSG00000013441	21.097	35.159	31.568	35.384	33.908	31.876	491.00	599.00	592.00	645.00	780.00	649.00	CLK1	CDC like kinase 1 [Source:HGNC Symbol;Acc:HGNC:2068]	Human Diseases	Infectious disease: bacterial	ko05134//Legionellosis	K23561	GO:0005634//nucleus	GO:0000166//nucleotide binding;GO:0004672//protein kinase activity;GO:0004674//protein serine/threonine kinase activity;GO:0004712//protein serine/threonine/tyrosine kinase activity;GO:0004713//protein tyrosine kinase activity;GO:0004715//non-membrane spanning protein tyrosine kinase activity;GO:0005515//protein binding;GO:0005524//ATP binding;GO:0016301//kinase activity;GO:0016740//transferase a…	GO:0006468//protein phosphorylation;GO:0016310//phosphorylation;GO:0043484//regulation of RNA splicing	--
ENSG00000013503	8.690	6.057	4.009	8.299	9.537	5.990	378.00	171.00	182.00	360.00	521.00	287.00	POLR3B	RNA polymerase III subunit B [Source:HGNC Symbol;Acc:HGNC:30348]	Organismal Systems;Genetic Information Processing	Immune system;Transcription	ko04623//Cytosolic DNA-sensing pathway;ko03020//RNA polymerase	K03021;K03021	GO:0000428//DNA-directed RNA polymerase complex;GO:0005634//nucleus;GO:0005654//nucleoplasm;GO:0005666//RNA polymerase III complex;GO:0005829//cytosol	GO:0001056//RNA polymerase III activity;GO:0003677//DNA binding;GO:0003899//DNA-directed 5'-3' RNA polymerase activity;GO:0016740//transferase activity;GO:0016779//nucleotidyltransferase activity;GO:0032549//ribonucleoside binding;GO:0034062//5'-3' RNA polymerase activity;GO:0046872//metal ion binding	GO:0002376//immune system process;GO:0006351//transcription, DNA-templated;GO:0006383//transcription by RNA polymerase III;GO:0032728//positive regulation of interferon-beta production;GO:0045087//innate immune response;GO:0045089//positive regulation of innate immune response;GO:0051607//defense response to virus	--
ENSG00000013523	16.239	13.711	11.597	12.267	10.270	18.513	939.00	664.00	562.00	546.00	665.00	1070.00	ANGEL1	angel homolog 1 [Source:HGNC Symbol;Acc:HGNC:19961]	-	-	-	-	GO:0005634//nucleus;GO:0005783//endoplasmic reticulum;GO:0005801//cis-Golgi network;GO:0005829//cytosol;GO:0048471//perinuclear region of cytoplasm	GO:0000175//3'-5'-exoribonuclease activity;GO:0003824//catalytic activity;GO:0008190//eukaryotic initiation factor 4E binding;GO:0019904//protein domain specific binding	-	--
ENSG00000013561	37.537	19.694	21.088	32.477	33.132	38.133	844.00	421.00	427.00	591.00	736.00	766.00	RNF14	ring finger protein 14 [Source:HGNC Symbol;Acc:HGNC:10058]	-	-	-	-	GO:0000151//ubiquitin ligase complex;GO:0005634//nucleus;GO:0005654//nucleoplasm;GO:0005737//cytoplasm;GO:0005829//cytosol;GO:0022626//cytosolic ribosome	GO:0003713//transcription coactivator activity;GO:0004842//ubiquitin-protein transferase activity;GO:0005515//protein binding;GO:0008270//zinc ion binding;GO:0016740//transferase activity;GO:0019787//ubiquitin-like protein transferase activity;GO:0031624//ubiquitin conjugating enzyme binding;GO:0046872//metal ion binding;GO:0050681//androgen receptor binding;GO:0061630//ubiquitin protein ligase a…	GO:0000209//protein polyubiquitination;GO:0006355//regulation of transcription, DNA-templated;GO:0006357//regulation of transcription by RNA polymerase II;GO:0006511//ubiquitin-dependent protein catabolic process;GO:0007165//signal transduction;GO:0016567//protein ubiquitination;GO:0019538//protein metabolic process;GO:0030521//androgen receptor signaling pathway;GO:0032436//positive regulation o…	--
ENSG00000013563	41.130	29.204	30.138	26.356	26.176	52.321	1101.55	644.66	698.02	577.21	700.97	1333.36	DNASE1L1	deoxyribonuclease 1 like 1 [Source:HGNC Symbol;Acc:HGNC:2957]	-	-	-	-	GO:0005576//extracellular region;GO:0005634//nucleus;GO:0005783//endoplasmic reticulum;GO:0035580//specific granule lumen	GO:0003677//DNA binding;GO:0003824//catalytic activity;GO:0004518//nuclease activity;GO:0004519//endonuclease activity;GO:0004530//deoxyribonuclease I activity;GO:0004536//deoxyribonuclease activity;GO:0005515//protein binding;GO:0016787//hydrolase activity	GO:0006259//DNA metabolic process;GO:0006308//DNA catabolic process	--
ENSG00000013573	37.352	35.221	36.380	36.297	33.405	37.520	1571.00	1240.00	1305.00	1183.00	1423.00	1305.00	DDX11	DEAD/H-box helicase 11 [Source:HGNC Symbol;Acc:HGNC:2736]	-	-	-	-	GO:0000785//chromatin;GO:0000922//spindle pole;GO:0005634//nucleus;GO:0005654//nucleoplasm;GO:0005694//chromosome;GO:0005730//nucleolus;GO:0005737//cytoplasm;GO:0005813//centrosome;GO:0005856//cytoskeleton;GO:0030496//midbody;GO:0031390//Ctf18 RFC-like complex;GO:0070062//extracellular exosome	GO:0000166//nucleotide binding;GO:0003676//nucleic acid binding;GO:0003677//DNA binding;GO:0003678//DNA helicase activity;GO:0003682//chromatin binding;GO:0003688//DNA replication origin binding;GO:0003690//double-stranded DNA binding;GO:0003697//single-stranded DNA binding;GO:0003723//RNA binding;GO:0003727//single-stranded RNA binding;GO:0004386//helicase activity;GO:0005515//protein binding;GO…	GO:0006139//nucleobase-containing compound metabolic process;GO:0006260//DNA replication;GO:0006281//DNA repair;GO:0006974//cellular response to DNA damage stimulus;GO:0007062//sister chromatid cohesion;GO:0016043//cellular component organization;GO:0031297//replication fork processing;GO:0032079//positive regulation of endodeoxyribonuclease activity;GO:0032091//negative regulation of protein bin…	--
ENSG00000013583	90.568	76.571	77.457	74.909	69.121	108.916	1375.00	892.00	980.00	897.00	1038.00	1448.00	HEBP1	heme binding protein 1 [Source:HGNC Symbol;Acc:HGNC:17176]	-	-	-	-	GO:0005576//extracellular region;GO:0005737//cytoplasm;GO:0070062//extracellular exosome;GO:0110165//cellular anatomical entity	GO:0020037//heme binding	GO:0007623//circadian rhythm	--
ENSG00000013588	45.939	185.428	182.768	83.037	80.036	51.303	3227.00	9598.00	10101.00	3755.00	4735.00	2968.00	GPRC5A	G protein-coupled receptor class C group 5 member A [Source:HGNC Symbol;Acc:HGNC:9836]	-	-	-	-	GO:0005730//nucleolus;GO:0005886//plasma membrane;GO:0016020//membrane;GO:0030659//cytoplasmic vesicle membrane;GO:0031410//cytoplasmic vesicle;GO:0031982//vesicle;GO:0043231//intracellular membrane-bounded organelle;GO:0043235//receptor complex;GO:0070062//extracellular exosome	GO:0004930//G protein-coupled receptor activity;GO:0005515//protein binding;GO:0030295//protein kinase activator activity;GO:0045296//cadherin binding	GO:0007165//signal transduction;GO:0007175//negative regulation of epidermal growth factor-activated receptor activity;GO:0007186//G protein-coupled receptor signaling pathway	--
ENSG00000013619	15.683	10.070	10.529	11.712	11.512	14.893	965.00	477.00	534.00	577.00	707.00	798.00	MAMLD1	mastermind like domain containing 1 [Source:HGNC Symbol;Acc:HGNC:2568]	-	-	-	-	GO:0005634//nucleus;GO:0005654//nucleoplasm;GO:0005794//Golgi apparatus;GO:0005813//centrosome;GO:0016604//nuclear body	GO:0003674//molecular_function	GO:0006357//regulation of transcription by RNA polymerase II;GO:0008584//male gonad development	--
ENSG00000013725	0.000	0.000	0.152	0.000	0.025	0.000	0.00	0.00	5.00	0.00	1.00	0.00	CD6	CD6 molecule [Source:HGNC Symbol;Acc:HGNC:1691]	Environmental Information Processing	Signaling molecules and interaction	ko04514//Cell adhesion molecules	K06456	GO:0001772//immunological synapse;GO:0005576//extracellular region;GO:0005886//plasma membrane;GO:0009986//cell surface;GO:0016020//membrane;GO:0042101//T cell receptor complex	GO:0001530//lipopolysaccharide binding;GO:0005044//scavenger receptor activity;GO:0005515//protein binding;GO:0019901//protein kinase binding;GO:0042802//identical protein binding;GO:0070891//lipoteichoic acid binding	GO:0001771//immunological synapse formation;GO:0001934//positive regulation of protein phosphorylation;GO:0002250//adaptive immune response;GO:0002376//immune system process;GO:0002438//acute inflammatory response to antigenic stimulus;GO:0007155//cell adhesion;GO:0007157//heterophilic cell-cell adhesion via plasma membrane cell adhesion molecules;GO:0031663//lipopolysaccharide-mediated signaling…	--
ENSG00000013810	56.375	59.489	57.481	58.969	56.322	71.135	1961.00	1594.00	1644.00	1667.00	1896.00	2185.00	TACC3	transforming acidic coiled-coil containing protein 3 [Source:HGNC Symbol;Acc:HGNC:11524]	-	-	-	-	GO:0000922//spindle pole;GO:0005737//cytoplasm;GO:0005813//centrosome;GO:0005819//spindle;GO:0005829//cytosol;GO:0005856//cytoskeleton;GO:0034451//centriolar satellite;GO:0043231//intracellular membrane-bounded organelle;GO:0072686//mitotic spindle	GO:0005515//protein binding	GO:0000226//microtubule cytoskeleton organization;GO:0007049//cell cycle;GO:0007052//mitotic spindle organization;GO:0007091//metaphase/anaphase transition of mitotic cell cycle;GO:0008283//cell population proliferation;GO:0021987//cerebral cortex development;GO:0051301//cell division;GO:0060236//regulation of mitotic spindle organization;GO:1902850//microtubule cytoskeleton organization involved…	--
ENSG00000014123	8.574	5.062	4.099	5.363	5.979	9.483	471.00	214.00	188.00	235.00	330.00	459.00	UFL1	UFM1 specific ligase 1 [Source:HGNC Symbol;Acc:HGNC:23039]	-	-	-	-	GO:0005634//nucleus;GO:0005694//chromosome;GO:0005737//cytoplasm;GO:0005741//mitochondrial outer membrane;GO:0005783//endoplasmic reticulum;GO:0005789//endoplasmic reticulum membrane;GO:0005829//cytosol;GO:0016020//membrane;GO:0032991//protein-containing complex;GO:0035861//site of double-strand break;GO:0043005//neuron projection	GO:0005515//protein binding;GO:0016740//transferase activity;GO:0019901//protein kinase binding;GO:0061666//UFM1 ligase activity;GO:0071568//UFM1 transferase activity	GO:0000077//DNA damage checkpoint signaling;GO:0001649//osteoblast differentiation;GO:0006281//DNA repair;GO:0006974//cellular response to DNA damage stimulus;GO:0008284//positive regulation of cell population proliferation;GO:0010468//regulation of gene expression;GO:0010508//positive regulation of autophagy;GO:0030218//erythrocyte differentiation;GO:0031397//negative regulation of protein ubiqu…	--
ENSG00000014138	55.693	44.386	42.365	49.147	49.068	51.984	1808.59	1120.18	1165.32	1281.86	1579.78	1500.13	POLA2	DNA polymerase alpha 2, accessory subunit [Source:HGNC Symbol;Acc:HGNC:30073]	Genetic Information Processing	Replication and repair	ko03030//DNA replication	K02321	GO:0005634//nucleus;GO:0005654//nucleoplasm;GO:0005658//alpha DNA polymerase:primase complex;GO:0005829//cytosol	GO:0003674//molecular_function;GO:0003677//DNA binding;GO:0005515//protein binding	GO:0006259//DNA metabolic process;GO:0006260//DNA replication;GO:0006269//DNA replication, synthesis of RNA primer;GO:0006270//DNA replication initiation;GO:0006606//protein import into nucleus	--
ENSG00000014164	14.445	13.512	14.341	15.807	16.439	15.940	614.00	442.00	509.00	536.00	702.00	597.00	ZC3H3	zinc finger CCCH-type containing 3 [Source:HGNC Symbol;Acc:HGNC:28972]	-	-	-	-	GO:0005634//nucleus;GO:0005847//mRNA cleavage and polyadenylation specificity factor complex	GO:0003674//molecular_function;GO:0003677//DNA binding;GO:0046332//SMAD binding;GO:0046872//metal ion binding;GO:0070412//R-SMAD binding	GO:0031124//mRNA 3'-end processing;GO:0032927//positive regulation of activin receptor signaling pathway;GO:0051028//mRNA transport	--
ENSG00000014216	84.785	72.176	69.311	67.016	64.641	87.521	3080.00	2135.00	2171.00	2016.00	2355.00	2819.00	CAPN1	calpain 1 [Source:HGNC Symbol;Acc:HGNC:1476]	Human Diseases;Human Diseases;Human Diseases;Genetic Information Processing;Cellular Processes;Cellular Processes;Cellular Processes	Neurodegenerative disease;Neurodegenerative disease;Infectious disease: bacterial;Folding, sorting and degradation;Cell growth and death;Cell growth and death;Cell growth and death	ko05022//Pathways of neurodegeneration - multiple diseases;ko05010//Alzheimer disease;ko05131//Shigellosis;ko04141//Protein processing in endoplasmic reticulum;ko04217//Necroptosis;ko04218//Cellular senescence;ko04210//Apoptosis	K01367;K01367;K01367;K01367;K01367;K01367;K01367	GO:0001533//cornified envelope;GO:0005576//extracellular region;GO:0005737//cytoplasm;GO:0005739//mitochondrion;GO:0005764//lysosome;GO:0005829//cytosol;GO:0005886//plasma membrane;GO:0005925//focal adhesion;GO:0016020//membrane;GO:0070062//extracellular exosome;GO:0110158//calpain complex;GO:1904813//ficolin-1-rich granule lumen	GO:0004198//calcium-dependent cysteine-type endopeptidase activity;GO:0005509//calcium ion binding;GO:0005515//protein binding;GO:0008233//peptidase activity;GO:0008234//cysteine-type peptidase activity;GO:0016787//hydrolase activity;GO:0046872//metal ion binding	GO:0006508//proteolysis;GO:0008284//positive regulation of cell population proliferation;GO:0016241//regulation of macroautophagy;GO:0032801//receptor catabolic process;GO:0050790//regulation of catalytic activity;GO:0060056//mammary gland involution;GO:0097264//self proteolysis;GO:2000310//regulation of NMDA receptor activity	--
ENSG00000014257	0.000	0.000	0.029	0.030	0.000	0.049	0.00	0.00	1.00	1.00	0.00	1.00	ACP3	acid phosphatase 3 [Source:HGNC Symbol;Acc:HGNC:125]	-	-	-	-	GO:0005576//extracellular region;GO:0005615//extracellular space;GO:0005634//nucleus;GO:0005737//cytoplasm;GO:0005764//lysosome;GO:0005765//lysosomal membrane;GO:0005771//multivesicular body;GO:0005829//cytosol;GO:0005886//plasma membrane;GO:0012506//vesicle membrane;GO:0016020//membrane;GO:0030141//secretory granule;GO:0030175//filopodium;GO:0031985//Golgi cisterna;GO:0035577//azurophil granule …	GO:0003993//acid phosphatase activity;GO:0004725//protein tyrosine phosphatase activity;GO:0005515//protein binding;GO:0008253//5'-nucleotidase activity;GO:0016787//hydrolase activity;GO:0016791//phosphatase activity;GO:0033265//choline binding;GO:0042131//thiamine phosphate phosphatase activity;GO:0042802//identical protein binding;GO:0042803//protein homodimerization activity;GO:0052642//lysoph…	GO:0006144//purine nucleobase metabolic process;GO:0006629//lipid metabolic process;GO:0006772//thiamine metabolic process;GO:0007040//lysosome organization;GO:0009117//nucleotide metabolic process;GO:0016311//dephosphorylation;GO:0046085//adenosine metabolic process;GO:0051930//regulation of sensory perception of pain;GO:0060168//positive regulation of adenosine receptor signaling pathway	--
ENSG00000014641	230.843	167.818	159.647	227.319	224.544	233.145	3833.00	2132.00	2202.00	3023.00	3761.00	3383.00	MDH1	malate dehydrogenase 1 [Source:HGNC Symbol;Acc:HGNC:6970]	Metabolism;Metabolism;Metabolism;Metabolism;Metabolism;Metabolism;Organismal Systems	Global and overview maps;Global and overview maps;Amino acid metabolism;Carbohydrate metabolism;Carbohydrate metabolism;Carbohydrate metabolism;Excretory system	ko01100//Metabolic pathways;ko01200//Carbon metabolism;ko00270//Cysteine and methionine metabolism;ko00620//Pyruvate metabolism;ko00020//Citrate cycle (TCA cycle);ko00630//Glyoxylate and dicarboxylate metabolism;ko04964//Proximal tubule bicarbonate reclamation	K00025;K00025;K00025;K00025;K00025;K00025;K00025	GO:0005615//extracellular space;GO:0005737//cytoplasm;GO:0005813//centrosome;GO:0005829//cytosol;GO:0070062//extracellular exosome	GO:0003824//catalytic activity;GO:0004470//malic enzyme activity;GO:0005515//protein binding;GO:0016491//oxidoreductase activity;GO:0016615//malate dehydrogenase activity;GO:0016616//oxidoreductase activity, acting on the CH-OH group of donors, NAD or NADP as acceptor;GO:0030060//L-malate dehydrogenase activity;GO:0047860//diiodophenylpyruvate reductase activity;GO:0047995//hydroxyphenylpyruvate …	GO:0006094//gluconeogenesis;GO:0006099//tricarboxylic acid cycle;GO:0006107//oxaloacetate metabolic process;GO:0006108//malate metabolic process;GO:0006734//NADH metabolic process;GO:0006739//NADP metabolic process;GO:0019752//carboxylic acid metabolic process	--
ENSG00000014824	17.454	9.570	8.636	12.881	11.978	14.845	868.00	373.00	379.00	546.00	628.00	683.00	SLC30A9	solute carrier family 30 member 9 [Source:HGNC Symbol;Acc:HGNC:1329]	-	-	-	-	GO:0005634//nucleus;GO:0005739//mitochondrion;GO:0005783//endoplasmic reticulum;GO:0005856//cytoskeleton;GO:0016020//membrane;GO:0031410//cytoplasmic vesicle;GO:0031966//mitochondrial membrane	GO:0003682//chromatin binding;GO:0005385//zinc ion transmembrane transporter activity;GO:0008324//cation transmembrane transporter activity;GO:0015297//antiporter activity;GO:0016922//nuclear receptor binding;GO:0030374//nuclear receptor coactivator activity	GO:0006289//nucleotide-excision repair;GO:0006811//ion transport;GO:0006812//cation transport;GO:0006829//zinc ion transport;GO:0006882//cellular zinc ion homeostasis;GO:0010821//regulation of mitochondrion organization;GO:0045944//positive regulation of transcription by RNA polymerase II;GO:0055085//transmembrane transport;GO:0071577//zinc ion transmembrane transport	--
ENSG00000014914	6.203	2.992	3.580	3.362	3.640	5.718	229.00	85.00	108.00	99.00	135.00	186.00	MTMR11	myotubularin related protein 11 [Source:HGNC Symbol;Acc:HGNC:24307]	-	-	-	-	GO:0005737//cytoplasm;GO:0070062//extracellular exosome	-	-	--
ENSG00000014919	33.517	28.815	30.319	30.225	30.866	31.868	1752.51	1186.21	1325.00	1264.79	1609.71	1445.06	COX15	cytochrome c oxidase assembly homolog COX15 [Source:HGNC Symbol;Acc:HGNC:2263]	Metabolism;Organismal Systems;Metabolism;Metabolism	Global and overview maps;Environmental adaptation;Energy metabolism;Metabolism of cofactors and vitamins	ko01100//Metabolic pathways;ko04714//Thermogenesis;ko00190//Oxidative phosphorylation;ko00860//Porphyrin metabolism	K02259;K02259;K02259;K02259	GO:0005654//nucleoplasm;GO:0005739//mitochondrion;GO:0005743//mitochondrial inner membrane;GO:0005746//mitochondrial respirasome;GO:0016020//membrane;GO:0031966//mitochondrial membrane;GO:0070069//cytochrome complex	GO:0004129//cytochrome-c oxidase activity;GO:0005515//protein binding;GO:0016627//oxidoreductase activity, acting on the CH-CH group of donors;GO:0016653//oxidoreductase activity, acting on NAD(P)H, heme protein as acceptor;GO:0020037//heme binding;GO:0060090//molecular adaptor activity	GO:0006123//mitochondrial electron transport, cytochrome c to oxygen;GO:0006783//heme biosynthetic process;GO:0006784//heme A biosynthetic process;GO:0007585//respiratory gaseous exchange by respiratory system;GO:0008535//respiratory chain complex IV assembly;GO:0045333//cellular respiration;GO:1902600//proton transmembrane transport	--
ENSG00000015133	3.491	5.112	4.299	5.966	5.248	3.684	296.00	342.00	301.00	383.00	392.00	295.00	CCDC88C	coiled-coil domain containing 88C [Source:HGNC Symbol;Acc:HGNC:19967]	-	-	-	-	GO:0005737//cytoplasm;GO:0005813//centrosome;GO:0030054//cell junction;GO:0070161//anchoring junction	GO:0001965//G-protein alpha-subunit binding;GO:0005085//guanyl-nucleotide exchange factor activity;GO:0005109//frizzled binding;GO:0005515//protein binding;GO:0008017//microtubule binding;GO:0030165//PDZ domain binding;GO:0042802//identical protein binding;GO:0043621//protein self-association;GO:0051959//dynein light intermediate chain binding	GO:0001932//regulation of protein phosphorylation;GO:0003383//apical constriction;GO:0007264//small GTPase mediated signal transduction;GO:0016055//Wnt signaling pathway;GO:0030705//cytoskeleton-dependent intracellular transport;GO:0031098//stress-activated protein kinase signaling cascade;GO:0031122//cytoplasmic microtubule organization;GO:0031648//protein destabilization;GO:0035567//non-canonic…	--
ENSG00000015153	10.249	7.335	6.255	9.974	9.814	11.795	303.00	147.00	127.00	234.00	285.00	288.00	YAF2	YY1 associated factor 2 [Source:HGNC Symbol;Acc:HGNC:17363]	-	-	-	-	GO:0005634//nucleus;GO:0005654//nucleoplasm;GO:0005829//cytosol	GO:0003677//DNA binding;GO:0003712//transcription coregulator activity;GO:0003713//transcription coactivator activity;GO:0003714//transcription corepressor activity;GO:0005515//protein binding;GO:0046872//metal ion binding	GO:0006355//regulation of transcription, DNA-templated;GO:0045892//negative regulation of transcription, DNA-templated;GO:0045893//positive regulation of transcription, DNA-templated	--
ENSG00000015171	15.114	9.410	7.447	12.782	12.484	13.307	742.00	345.00	317.00	483.00	631.00	581.00	ZMYND11	zinc finger MYND-type containing 11 [Source:HGNC Symbol;Acc:HGNC:16966]	-	-	-	-	GO:0005634//nucleus;GO:0005654//nucleoplasm;GO:0005694//chromosome;GO:0016020//membrane	GO:0003677//DNA binding;GO:0003690//double-stranded DNA binding;GO:0003714//transcription corepressor activity;GO:0005515//protein binding;GO:0008270//zinc ion binding;GO:0035064//methylated histone binding;GO:0046872//metal ion binding	GO:0006325//chromatin organization;GO:0007049//cell cycle;GO:0009966//regulation of signal transduction;GO:0034243//regulation of transcription elongation from RNA polymerase II promoter;GO:0043124//negative regulation of I-kappaB kinase/NF-kappaB signaling;GO:0045892//negative regulation of transcription, DNA-templated;GO:0046329//negative regulation of JNK cascade;GO:0051607//defense response t…	--
ENSG00000015285	0.165	0.000	0.050	0.053	0.042	0.191	2.00	0.00	1.00	1.00	1.00	4.00	WAS	WASP actin nucleation promoting factor [Source:HGNC Symbol;Acc:HGNC:12731]	Organismal Systems;Cellular Processes;Human Diseases;Human Diseases;Organismal Systems;Cellular Processes	Immune system;Cellular community - eukaryotes;Infectious disease: bacterial;Cancer: overview;Immune system;Cellular community - eukaryotes	ko04062//Chemokine signaling pathway;ko04530//Tight junction;ko05135//Yersinia infection;ko05231//Choline metabolism in cancer;ko04666//Fc gamma R-mediated phagocytosis;ko04520//Adherens junction	K05747;K05747;K05747;K05747;K05747;K05747	GO:0005634//nucleus;GO:0005737//cytoplasm;GO:0005829//cytosol;GO:0005856//cytoskeleton;GO:0005884//actin filament;GO:0005886//plasma membrane;GO:0005911//cell-cell junction;GO:0012506//vesicle membrane;GO:0015629//actin cytoskeleton;GO:0035861//site of double-strand break;GO:0045335//phagocytic vesicle;GO:0070062//extracellular exosome	GO:0003779//actin binding;GO:0005515//protein binding;GO:0017124//SH3 domain binding;GO:0019901//protein kinase binding;GO:0030695//GTPase regulator activity;GO:0031267//small GTPase binding;GO:0042802//identical protein binding;GO:0043274//phospholipase binding	GO:0002625//regulation of T cell antigen processing and presentation;GO:0006952//defense response;GO:0006955//immune response;GO:0007015//actin filament organization;GO:0007596//blood coagulation;GO:0008064//regulation of actin polymerization or depolymerization;GO:0008154//actin polymerization or depolymerization;GO:0008544//epidermis development;GO:0010591//regulation of lamellipodium assembly;…	--
ENSG00000015413	0.000	0.207	0.673	0.000	0.000	0.000	0.00	1.00	4.00	0.00	0.00	0.00	DPEP1	dipeptidase 1 [Source:HGNC Symbol;Acc:HGNC:3002]	-	-	-	-	GO:0005615//extracellular space;GO:0005654//nucleoplasm;GO:0005886//plasma membrane;GO:0016020//membrane;GO:0016324//apical plasma membrane;GO:0030054//cell junction;GO:0031528//microvillus membrane;GO:0042995//cell projection;GO:0045177//apical part of cell;GO:0070062//extracellular exosome;GO:0098552//side of membrane	GO:0005515//protein binding;GO:0008233//peptidase activity;GO:0008235//metalloexopeptidase activity;GO:0008237//metallopeptidase activity;GO:0008270//zinc ion binding;GO:0008800//beta-lactamase activity;GO:0016787//hydrolase activity;GO:0016805//dipeptidase activity;GO:0034235//GPI anchor binding;GO:0043027//cysteine-type endopeptidase inhibitor activity involved in apoptotic process;GO:0046872//…	GO:0006508//proteolysis;GO:0006629//lipid metabolic process;GO:0006691//leukotriene metabolic process;GO:0006749//glutathione metabolic process;GO:0006751//glutathione catabolic process;GO:0006954//inflammatory response;GO:0016999//antibiotic metabolic process;GO:0030336//negative regulation of cell migration;GO:0030593//neutrophil chemotaxis;GO:0043066//negative regulation of apoptotic process;G…	--
ENSG00000015475	44.768	45.761	42.372	50.859	43.592	45.016	592.00	459.00	500.00	541.00	637.00	521.00	BID	BH3 interacting domain death agonist [Source:HGNC Symbol;Acc:HGNC:1050]	Human Diseases;Human Diseases;Human Diseases;Human Diseases;Human Diseases;Human Diseases;Human Diseases;Human Diseases;Human Diseases;Human Diseases;Human Diseases;Human Diseases;Human Diseases;Cellular Processes;Human Diseases;Human Diseases;Human Diseases;Cellular Processes;Environmental Information Processing;Organismal Systems;Cellular Processes;Human Diseases;Human Diseases;Cellular Process…	Cancer: overview;Infectious disease: viral;Neurodegenerative disease;Neurodegenerative disease;Neurodegenerative disease;Infectious disease: viral;Cardiovascular disease;Infectious disease: viral;Infectious disease: viral;Infectious disease: viral;Infectious disease: bacterial;Infectious disease: viral;Infectious disease: viral;Cell growth and death;Infectious disease: viral;Endocrine and metabol…	ko05200//Pathways in cancer;ko05168//Herpes simplex virus 1 infection;ko05022//Pathways of neurodegeneration - multiple diseases;ko05010//Alzheimer disease;ko05014//Amyotrophic lateral sclerosis;ko05163//Human cytomegalovirus infection;ko05417//Lipid and atherosclerosis;ko05170//Human immunodeficiency virus 1 infection;ko05169//Epstein-Barr virus infection;ko05167//Kaposi sarcoma-associated herpe…	K04726;K04726;K04726;K04726;K04726;K04726;K04726;K04726;K04726;K04726;K04726;K04726;K04726;K04726;K04726;K04726;K04726;K04726;K04726;K04726;K04726;K04726;K04726;K04726	GO:0005737//cytoplasm;GO:0005739//mitochondrion;GO:0005741//mitochondrial outer membrane;GO:0005829//cytosol;GO:0016020//membrane;GO:0031966//mitochondrial membrane	GO:0005123//death receptor binding;GO:0005515//protein binding;GO:0031625//ubiquitin protein ligase binding;GO:0043028//cysteine-type endopeptidase regulator activity involved in apoptotic process	GO:0001836//release of cytochrome c from mitochondria;GO:0006626//protein targeting to mitochondrion;GO:0006915//apoptotic process;GO:0006950//response to stress;GO:0008625//extrinsic apoptotic signaling pathway via death domain receptors;GO:0008637//apoptotic mitochondrial changes;GO:0010918//positive regulation of mitochondrial membrane potential;GO:0031334//positive regulation of protein-conta…	--
ENSG00000015479	141.997	61.101	74.338	123.514	117.644	135.952	4389.48	1519.27	1890.88	3146.82	3651.08	3703.46	MATR3	matrin 3 [Source:HGNC Symbol;Acc:HGNC:6912]	Human Diseases	Neurodegenerative disease	ko05014//Amyotrophic lateral sclerosis	K13213	GO:0005634//nucleus;GO:0005637//nuclear inner membrane;GO:0016020//membrane;GO:0016363//nuclear matrix	GO:0003676//nucleic acid binding;GO:0003723//RNA binding;GO:0005198//structural molecule activity;GO:0005515//protein binding;GO:0008270//zinc ion binding;GO:0035198//miRNA binding;GO:0042802//identical protein binding;GO:0046872//metal ion binding	GO:0001825//blastocyst formation;GO:0002218//activation of innate immune response;GO:0002376//immune system process;GO:0003170//heart valve development;GO:0003281//ventricular septum development;GO:0010608//posttranscriptional regulation of gene expression;GO:0045087//innate immune response	--
ENSG00000015520	0.060	0.021	0.000	0.000	0.000	0.000	2.00	1.00	0.00	0.00	0.00	0.00	NPC1L1	NPC1 like intracellular cholesterol transporter 1 [Source:HGNC Symbol;Acc:HGNC:7898]	Organismal Systems	Digestive system	ko04975//Fat digestion and absorption	K14461	GO:0005886//plasma membrane;GO:0016020//membrane;GO:0016324//apical plasma membrane;GO:0030659//cytoplasmic vesicle membrane;GO:0031410//cytoplasmic vesicle;GO:0031526//brush border membrane	GO:0005319//lipid transporter activity;GO:0005515//protein binding;GO:0008431//vitamin E binding;GO:0015485//cholesterol binding;GO:0031267//small GTPase binding;GO:0031489//myosin V binding;GO:0042803//protein homodimerization activity;GO:1901363//heterocyclic compound binding	GO:0006629//lipid metabolic process;GO:0006695//cholesterol biosynthetic process;GO:0008202//steroid metabolic process;GO:0008203//cholesterol metabolic process;GO:0009410//response to xenobiotic stimulus;GO:0014850//response to muscle activity;GO:0030299//intestinal cholesterol absorption;GO:0030301//cholesterol transport;GO:0042157//lipoprotein metabolic process;GO:0042360//vitamin E metabolic …	--
ENSG00000015532	25.074	22.068	22.233	15.374	16.443	34.395	1119.00	768.00	805.00	548.00	715.00	1312.00	XYLT2	xylosyltransferase 2 [Source:HGNC Symbol;Acc:HGNC:15517]	Metabolism;Metabolism;Metabolism	Global and overview maps;Glycan biosynthesis and metabolism;Glycan biosynthesis and metabolism	ko01100//Metabolic pathways;ko00534//Glycosaminoglycan biosynthesis - heparan sulfate / heparin;ko00532//Glycosaminoglycan biosynthesis - chondroitin sulfate / dermatan sulfate	K00771;K00771;K00771	GO:0000139//Golgi membrane;GO:0005576//extracellular region;GO:0005615//extracellular space;GO:0005794//Golgi apparatus;GO:0016020//membrane	GO:0000287//magnesium ion binding;GO:0016740//transferase activity;GO:0016757//glycosyltransferase activity;GO:0030145//manganese ion binding;GO:0030158//protein xylosyltransferase activity;GO:0046872//metal ion binding	GO:0006024//glycosaminoglycan biosynthetic process;GO:0009059//macromolecule biosynthetic process;GO:0015012//heparan sulfate proteoglycan biosynthetic process;GO:0019538//protein metabolic process;GO:0030166//proteoglycan biosynthetic process;GO:0030203//glycosaminoglycan metabolic process;GO:0030206//chondroitin sulfate biosynthetic process;GO:0030210//heparin biosynthetic process;GO:0050650//c…	--
ENSG00000015568	0.068	1.066	0.084	0.751	0.562	0.208	0.50	34.81	3.00	56.59	36.80	7.87	RGPD5	RANBP2 like and GRIP domain containing 5 [Source:HGNC Symbol;Acc:HGNC:32418]	-	-	-	-	GO:0005643//nuclear pore;GO:0005737//cytoplasm	GO:0005096//GTPase activator activity;GO:0005515//protein binding	GO:0006607//NLS-bearing protein import into nucleus;GO:0046907//intracellular transport	--
ENSG00000015592	0.000	0.000	0.000	0.000	0.000	0.000	0.00	0.00	0.00	0.00	0.00	0.00	STMN4	stathmin 4 [Source:HGNC Symbol;Acc:HGNC:16078]	-	-	-	-	GO:0005737//cytoplasm;GO:0005794//Golgi apparatus;GO:0030424//axon;GO:0030426//growth cone;GO:0042995//cell projection;GO:0043005//neuron projection	GO:0005515//protein binding;GO:0015631//tubulin binding	GO:0007019//microtubule depolymerization;GO:0031110//regulation of microtubule polymerization or depolymerization;GO:0031175//neuron projection development	--
ENSG00000015676	25.293	27.006	28.078	26.761	27.557	29.769	2642.00	2171.00	2449.00	2230.00	2892.00	2740.00	NUDCD3	NudC domain containing 3 [Source:HGNC Symbol;Acc:HGNC:22208]	-	-	-	-	GO:0005737//cytoplasm;GO:0005868//cytoplasmic dynein complex	GO:0005515//protein binding;GO:0051082//unfolded protein binding	GO:0006457//protein folding;GO:0060271//cilium assembly;GO:1905793//protein localization to pericentriolar material	--
ENSG00000016082	1.639	0.393	0.269	0.609	1.235	1.459	51.00	9.00	7.00	14.00	28.00	39.00	ISL1	ISL LIM homeobox 1 [Source:HGNC Symbol;Acc:HGNC:6132]	Cellular Processes	Cellular community - eukaryotes	ko04550//Signaling pathways regulating pluripotency of stem cells	K09370	GO:0000785//chromatin;GO:0005634//nucleus;GO:0005737//cytoplasm	GO:0000976//transcription cis-regulatory region binding;GO:0000978//RNA polymerase II cis-regulatory region sequence-specific DNA binding;GO:0000981//DNA-binding transcription factor activity, RNA polymerase II-specific;GO:0000987//cis-regulatory region sequence-specific DNA binding;GO:0001228//DNA-binding transcription activator activity, RNA polymerase II-specific;GO:0003677//DNA binding;GO:000…	GO:0000122//negative regulation of transcription by RNA polymerase II;GO:0001755//neural crest cell migration;GO:0003007//heart morphogenesis;GO:0003139//secondary heart field specification;GO:0003148//outflow tract septum morphogenesis;GO:0003151//outflow tract morphogenesis;GO:0003203//endocardial cushion morphogenesis;GO:0003215//cardiac right ventricle morphogenesis;GO:0003266//regulation of …	Homeobox
ENSG00000016391	1.544	0.899	1.514	1.078	0.945	0.754	71.00	38.00	66.00	86.00	95.00	53.00	CHDH	choline dehydrogenase [Source:HGNC Symbol;Acc:HGNC:24288]	Metabolism;Metabolism	Global and overview maps;Amino acid metabolism	ko01100//Metabolic pathways;ko00260//Glycine, serine and threonine metabolism	K00108;K00108	GO:0005739//mitochondrion;GO:0005743//mitochondrial inner membrane;GO:0016020//membrane	GO:0005515//protein binding;GO:0008812//choline dehydrogenase activity;GO:0016491//oxidoreductase activity;GO:0016614//oxidoreductase activity, acting on CH-OH group of donors;GO:0050660//flavin adenine dinucleotide binding	GO:0019285//glycine betaine biosynthetic process from choline;GO:0042426//choline catabolic process	--
ENSG00000016402	0.000	0.000	0.000	0.000	0.000	0.000	0.00	0.00	0.00	0.00	0.00	0.00	IL20RA	interleukin 20 receptor subunit alpha [Source:HGNC Symbol;Acc:HGNC:6003]	Environmental Information Processing;Environmental Information Processing;Environmental Information Processing	Signaling molecules and interaction;Signal transduction;Signaling molecules and interaction	ko04060//Cytokine-cytokine receptor interaction;ko04630//JAK-STAT signaling pathway;ko04061//Viral protein interaction with cytokine and cytokine receptor	K05136;K05136;K05136	GO:0005886//plasma membrane;GO:0016020//membrane	GO:0004896//cytokine receptor activity;GO:0005515//protein binding;GO:0042015//interleukin-20 binding	GO:0019221//cytokine-mediated signaling pathway;GO:0045124//regulation of bone resorption;GO:2001244//positive regulation of intrinsic apoptotic signaling pathway	--
ENSG00000016490	0.000	0.000	0.000	0.000	0.000	0.000	0.00	0.00	0.00	0.00	0.00	0.00	CLCA1	chloride channel accessory 1 [Source:HGNC Symbol;Acc:HGNC:2015]	Organismal Systems;Organismal Systems	Digestive system;Endocrine system	ko04972//Pancreatic secretion;ko04924//Renin secretion	K05027;K05027	GO:0005576//extracellular region;GO:0005886//plasma membrane;GO:0005902//microvillus;GO:0016020//membrane;GO:0030141//secretory granule;GO:0042589//zymogen granule membrane	GO:0004222//metalloendopeptidase activity;GO:0005229//intracellular calcium activated chloride channel activity;GO:0005254//chloride channel activity;GO:0008233//peptidase activity;GO:0008237//metallopeptidase activity;GO:0016787//hydrolase activity;GO:0046872//metal ion binding	GO:0006508//proteolysis;GO:0006811//ion transport;GO:0006816//calcium ion transport;GO:0006821//chloride transport;GO:0034220//ion transmembrane transport;GO:0071456//cellular response to hypoxia;GO:1902476//chloride transmembrane transport	--
ENSG00000016602	0.000	0.000	0.000	0.000	0.000	0.000	0.00	0.00	0.00	0.00	0.00	0.00	CLCA4	chloride channel accessory 4 [Source:HGNC Symbol;Acc:HGNC:2018]	Organismal Systems;Organismal Systems	Digestive system;Endocrine system	ko04972//Pancreatic secretion;ko04924//Renin secretion	K05030;K05030	GO:0005576//extracellular region;GO:0005886//plasma membrane;GO:0016020//membrane;GO:0016324//apical plasma membrane	GO:0004222//metalloendopeptidase activity;GO:0005229//intracellular calcium activated chloride channel activity;GO:0005254//chloride channel activity;GO:0008233//peptidase activity;GO:0008237//metallopeptidase activity;GO:0016787//hydrolase activity;GO:0046872//metal ion binding	GO:0006508//proteolysis;GO:0006821//chloride transport;GO:0034220//ion transmembrane transport;GO:1902476//chloride transmembrane transport	--
ENSG00000016864	50.549	42.437	43.414	37.996	41.915	53.174	916.00	656.00	720.00	629.00	827.00	873.00	GLT8D1	glycosyltransferase 8 domain containing 1 [Source:HGNC Symbol;Acc:HGNC:24870]	-	-	-	-	GO:0005794//Golgi apparatus;GO:0016020//membrane	GO:0008194//UDP-glycosyltransferase activity;GO:0016740//transferase activity;GO:0016757//glycosyltransferase activity	-	--
ENSG00000017260	28.185	25.836	25.422	23.593	25.295	25.317	1331.00	984.00	1003.00	945.00	1207.00	1107.00	ATP2C1	ATPase secretory pathway Ca2+ transporting 1 [Source:HGNC Symbol;Acc:HGNC:13211]	-	-	-	-	GO:0000139//Golgi membrane;GO:0005783//endoplasmic reticulum;GO:0005794//Golgi apparatus;GO:0005802//trans-Golgi network;GO:0005886//plasma membrane;GO:0016020//membrane;GO:0032580//Golgi cisterna membrane;GO:0033106//cis-Golgi network membrane	GO:0000166//nucleotide binding;GO:0005215//transporter activity;GO:0005388//P-type calcium transporter activity;GO:0005509//calcium ion binding;GO:0005524//ATP binding;GO:0016887//ATP hydrolysis activity;GO:0046872//metal ion binding;GO:0140613//P-type manganese transporter activity	GO:0006811//ion transport;GO:0006816//calcium ion transport;GO:0006828//manganese ion transport;GO:0006874//cellular calcium ion homeostasis;GO:0008544//epidermis development;GO:0016339//calcium-dependent cell-cell adhesion via plasma membrane cell adhesion molecules;GO:0030036//actin cytoskeleton organization;GO:0032468//Golgi calcium ion homeostasis;GO:0032472//Golgi calcium ion transport;GO:00…	--
ENSG00000017427	0.000	0.000	0.000	0.000	0.000	0.012	0.00	0.00	0.00	0.00	0.00	1.00	IGF1	insulin like growth factor 1 [Source:HGNC Symbol;Acc:HGNC:5464]	Human Diseases;Environmental Information Processing;Environmental Information Processing;Environmental Information Processing;Environmental Information Processing;Human Diseases;Cellular Processes;Human Diseases;Environmental Information Processing;Human Diseases;Cellular Processes;Environmental Information Processing;Cellular Processes;Environmental Information Processing;Organismal Systems;Envi…	Cancer: overview;Signal transduction;Signal transduction;Signal transduction;Signal transduction;Cancer: overview;Cellular community - eukaryotes;Cancer: overview;Signal transduction;Cancer: specific types;Cellular community - eukaryotes;Signal transduction;Cell growth and death;Signal transduction;Endocrine system;Signal transduction;Endocrine system;Sensory system;Cancer: specific types;Drug re…	ko05200//Pathways in cancer;ko04151//PI3K-Akt signaling pathway;ko04010//MAPK signaling pathway;ko04014//Ras signaling pathway;ko04015//Rap1 signaling pathway;ko05205//Proteoglycans in cancer;ko04510//Focal adhesion;ko05202//Transcriptional misregulation in cancer;ko04150//mTOR signaling pathway;ko05224//Breast cancer;ko04550//Signaling pathways regulating pluripotency of stem cells;ko04068//FoxO…	K05459;K05459;K05459;K05459;K05459;K05459;K05459;K05459;K05459;K05459;K05459;K05459;K05459;K05459;K05459;K05459;K05459;K05459;K05459;K05459;K05459;K05459;K05459;K05459;K05459;K05459;K05459;K05459;K05459;K05459;K05459	GO:0005576//extracellular region;GO:0005615//extracellular space;GO:0016942//insulin-like growth factor binding protein complex;GO:0031093//platelet alpha granule lumen;GO:0035867//alphav-beta3 integrin-IGF-1-IGF1R complex;GO:0042567//insulin-like growth factor ternary complex;GO:0070382//exocytic vesicle	GO:0005158//insulin receptor binding;GO:0005159//insulin-like growth factor receptor binding;GO:0005178//integrin binding;GO:0005179//hormone activity;GO:0005515//protein binding;GO:0008083//growth factor activity	GO:0001501//skeletal system development;GO:0001775//cell activation;GO:0001837//epithelial to mesenchymal transition;GO:0001932//regulation of protein phosphorylation;GO:0007165//signal transduction;GO:0007265//Ras protein signal transduction;GO:0007517//muscle organ development;GO:0008283//cell population proliferation;GO:0008284//positive regulation of cell population proliferation;GO:0009408//…	--
ENSG00000017483	156.238	461.990	449.381	271.650	237.472	193.767	2952.00	6504.00	6945.00	3948.00	4398.00	3122.00	SLC38A5	solute carrier family 38 member 5 [Source:HGNC Symbol;Acc:HGNC:18070]	Organismal Systems	Nervous system	ko04727//GABAergic synapse	K14992	GO:0005886//plasma membrane;GO:0016020//membrane	GO:0005290//L-histidine transmembrane transporter activity;GO:0015171//amino acid transmembrane transporter activity;GO:0015182//L-asparagine transmembrane transporter activity;GO:0015186//L-glutamine transmembrane transporter activity;GO:0015187//glycine transmembrane transporter activity;GO:0015194//L-serine transmembrane transporter activity;GO:0022858//alanine transmembrane transporter activi…	GO:0006865//amino acid transport;GO:0006867//asparagine transport;GO:0006868//glutamine transport;GO:0015804//neutral amino acid transport;GO:0015816//glycine transport;GO:0015825//L-serine transport;GO:0032329//serine transport;GO:0032973//amino acid export across plasma membrane;GO:0035725//sodium ion transmembrane transport;GO:0089709//L-histidine transmembrane transport;GO:0089718//amino acid…	--
ENSG00000017797	30.150	20.541	19.641	25.001	26.571	37.222	1631.00	806.00	891.00	1046.00	1382.00	1718.00	RALBP1	ralA binding protein 1 [Source:HGNC Symbol;Acc:HGNC:9841]	Human Diseases;Environmental Information Processing;Human Diseases	Cancer: overview;Signal transduction;Cancer: specific types	ko05200//Pathways in cancer;ko04014//Ras signaling pathway;ko05212//Pancreatic cancer	K08773;K08773;K08773	GO:0000922//spindle pole;GO:0005634//nucleus;GO:0005654//nucleoplasm;GO:0005737//cytoplasm;GO:0005739//mitochondrion;GO:0005829//cytosol;GO:0005856//cytoskeleton;GO:0005886//plasma membrane;GO:0016020//membrane;GO:0016604//nuclear body	GO:0000166//nucleotide binding;GO:0005096//GTPase activator activity;GO:0005515//protein binding;GO:0005524//ATP binding;GO:0008559//ABC-type xenobiotic transporter activity;GO:0015431//ABC-type glutathione S-conjugate transporter activity;GO:0022857//transmembrane transporter activity;GO:0031267//small GTPase binding;GO:0042626//ATPase-coupled transmembrane transporter activity;GO:0042910//xenob…	GO:0001934//positive regulation of protein phosphorylation;GO:0006897//endocytosis;GO:0006935//chemotaxis;GO:0007165//signal transduction;GO:0007264//small GTPase mediated signal transduction;GO:0032489//regulation of Cdc42 protein signal transduction;GO:0043087//regulation of GTPase activity;GO:0043547//positive regulation of GTPase activity;GO:0051056//regulation of small GTPase mediated signal…	--
ENSG00000018189	3.886	2.293	2.895	1.587	3.855	3.097	153.00	59.00	59.00	49.00	100.00	121.00	RUFY3	RUN and FYVE domain containing 3 [Source:HGNC Symbol;Acc:HGNC:30285]	-	-	-	-	GO:0005737//cytoplasm;GO:0005829//cytosol;GO:0012505//endomembrane system;GO:0016020//membrane;GO:0030027//lamellipodium;GO:0030175//filopodium;GO:0030424//axon;GO:0030425//dendrite;GO:0030426//growth cone;GO:0042995//cell projection;GO:0043025//neuronal cell body;GO:0043204//perikaryon;GO:0070161//anchoring junction;GO:0110165//cellular anatomical entity	GO:0005515//protein binding;GO:0046872//metal ion binding	GO:0007015//actin filament organization;GO:0007399//nervous system development;GO:0030154//cell differentiation;GO:0030335//positive regulation of cell migration;GO:0045773//positive regulation of axon extension;GO:0050770//regulation of axonogenesis;GO:0050771//negative regulation of axonogenesis;GO:0090316//positive regulation of intracellular protein transport;GO:2000114//regulation of establi…	--
ENSG00000018236	7.497	8.021	7.183	8.047	5.212	6.017	416.00	370.00	354.00	233.00	302.00	307.00	CNTN1	contactin 1 [Source:HGNC Symbol;Acc:HGNC:2171]	Environmental Information Processing	Signaling molecules and interaction	ko04514//Cell adhesion molecules	K06759	GO:0005886//plasma membrane;GO:0016020//membrane;GO:0030424//axon;GO:0042734//presynaptic membrane;GO:0045211//postsynaptic membrane;GO:0070062//extracellular exosome;GO:0098552//side of membrane	GO:0005515//protein binding;GO:0030246//carbohydrate binding;GO:0098632//cell-cell adhesion mediator activity	GO:0007155//cell adhesion;GO:0007219//Notch signaling pathway;GO:0007411//axon guidance;GO:0007420//brain development;GO:0007626//locomotory behavior;GO:0010467//gene expression;GO:0010628//positive regulation of gene expression;GO:0010765//positive regulation of sodium ion transport;GO:0010976//positive regulation of neuron projection development;GO:0021549//cerebellum development;GO:0031175//ne…	--
ENSG00000018280	0.235	0.277	0.357	0.187	0.106	0.460	11.00	10.00	14.00	7.00	5.00	19.00	SLC11A1	solute carrier family 11 member 1 [Source:HGNC Symbol;Acc:HGNC:10907]	Cellular Processes	Transport and catabolism	ko04142//Lysosome	K12347	GO:0005575//cellular_component;GO:0005764//lysosome;GO:0005765//lysosomal membrane;GO:0005768//endosome;GO:0005770//late endosome;GO:0005886//plasma membrane;GO:0010008//endosome membrane;GO:0016020//membrane;GO:0030670//phagocytic vesicle membrane;GO:0031902//late endosome membrane;GO:0070821//tertiary granule membrane;GO:0101003//ficolin-1-rich granule membrane	GO:0003674//molecular_function;GO:0005381//iron ion transmembrane transporter activity;GO:0005384//manganese ion transmembrane transporter activity;GO:0015086//cadmium ion transmembrane transporter activity;GO:0042803//protein homodimerization activity;GO:0046873//metal ion transmembrane transporter activity;GO:0046915//transition metal ion transmembrane transporter activity;GO:0051139//metal ion…	GO:0001818//negative regulation of cytokine production;GO:0001819//positive regulation of cytokine production;GO:0002309//T cell proliferation involved in immune response;GO:0002606//positive regulation of dendritic cell antigen processing and presentation;GO:0002827//positive regulation of T-helper 1 type immune response;GO:0006811//ion transport;GO:0006826//iron ion transport;GO:0006828//mangan…	--
ENSG00000018408	18.459	18.375	16.720	11.776	12.964	16.307	1037.00	663.00	632.00	586.00	602.00	927.00	WWTR1	WW domain containing transcription regulator 1 [Source:HGNC Symbol;Acc:HGNC:24042]	Environmental Information Processing;Environmental Information Processing	Signal transduction;Signal transduction	ko04390//Hippo signaling pathway;ko04392//Hippo signaling pathway - multiple species	K16820;K16820	GO:0005634//nucleus;GO:0005654//nucleoplasm;GO:0005667//transcription regulator complex;GO:0005737//cytoplasm;GO:0005829//cytosol;GO:0005886//plasma membrane;GO:0016020//membrane;GO:0016604//nuclear body	GO:0003713//transcription coactivator activity;GO:0003714//transcription corepressor activity;GO:0005515//protein binding;GO:0042803//protein homodimerization activity	GO:0000122//negative regulation of transcription by RNA polymerase II;GO:0001649//osteoblast differentiation;GO:0001894//tissue homeostasis;GO:0001933//negative regulation of protein phosphorylation;GO:0003015//heart process;GO:0006355//regulation of transcription, DNA-templated;GO:0006469//negative regulation of protein kinase activity;GO:0008284//positive regulation of cell population prolifera…	--
ENSG00000018510	46.055	38.800	35.516	62.675	66.771	48.334	2123.00	1353.00	1274.00	2179.00	2838.00	1914.00	AGPS	alkylglycerone phosphate synthase [Source:HGNC Symbol;Acc:HGNC:327]	Metabolism;Cellular Processes;Metabolism	Global and overview maps;Transport and catabolism;Lipid metabolism	ko01100//Metabolic pathways;ko04146//Peroxisome;ko00565//Ether lipid metabolism	K00803;K00803;K00803	GO:0005739//mitochondrion;GO:0005777//peroxisome;GO:0005778//peroxisomal membrane;GO:0005782//peroxisomal matrix;GO:0005829//cytosol;GO:0016020//membrane	GO:0003824//catalytic activity;GO:0005515//protein binding;GO:0008609//alkylglycerone-phosphate synthase activity;GO:0016740//transferase activity;GO:0050660//flavin adenine dinucleotide binding;GO:0071949//FAD binding	GO:0006629//lipid metabolic process;GO:0008610//lipid biosynthetic process;GO:0008611//ether lipid biosynthetic process	--
ENSG00000018610	43.808	50.501	47.369	62.217	61.595	39.712	1200.00	1100.00	1111.00	1374.00	1762.00	976.00	STEEP1	STING1 ER exit protein 1 [Source:HGNC Symbol;Acc:HGNC:26239]	-	-	-	-	GO:0005634//nucleus;GO:0005654//nucleoplasm;GO:0005737//cytoplasm;GO:0005813//centrosome;GO:0044297//cell body	GO:0005515//protein binding	GO:0006888//endoplasmic reticulum to Golgi vesicle-mediated transport;GO:0090158//endoplasmic reticulum membrane organization	--
ENSG00000018625	0.000	0.068	0.083	0.022	0.000	0.052	0.00	3.00	3.00	1.00	0.00	2.00	ATP1A2	ATPase Na+/K+ transporting subunit alpha 2 [Source:HGNC Symbol;Acc:HGNC:800]	Environmental Information Processing;Environmental Information Processing;Organismal Systems;Organismal Systems;Organismal Systems;Organismal Systems;Organismal Systems;Organismal Systems;Organismal Systems;Organismal Systems;Organismal Systems;Organismal Systems;Organismal Systems;Organismal Systems;Organismal Systems;Organismal Systems;Organismal Systems;Organismal Systems	Signal transduction;Signal transduction;Circulatory system;Endocrine system;Digestive system;Endocrine system;Digestive system;Digestive system;Digestive system;Circulatory system;Endocrine system;Digestive system;Endocrine system;Digestive system;Excretory system;Digestive system;Excretory system;Excretory system	ko04024//cAMP signaling pathway;ko04022//cGMP-PKG signaling pathway;ko04261//Adrenergic signaling in cardiomyocytes;ko04919//Thyroid hormone signaling pathway;ko04974//Protein digestion and absorption;ko04925//Aldosterone synthesis and secretion;ko04972//Pancreatic secretion;ko04970//Salivary secretion;ko04976//Bile secretion;ko04260//Cardiac muscle contraction;ko04911//Insulin secretion;ko04971/…	K01539;K01539;K01539;K01539;K01539;K01539;K01539;K01539;K01539;K01539;K01539;K01539;K01539;K01539;K01539;K01539;K01539;K01539	GO:0005737//cytoplasm;GO:0005768//endosome;GO:0005886//plasma membrane;GO:0005890//sodium:potassium-exchanging ATPase complex;GO:0005901//caveola;GO:0014704//intercalated disc;GO:0016020//membrane;GO:0030315//T-tubule;GO:0031090//organelle membrane;GO:0042383//sarcolemma;GO:0042995//cell projection;GO:0043025//neuronal cell body;GO:0043197//dendritic spine;GO:1903561//extracellular vesicle	GO:0000166//nucleotide binding;GO:0005215//transporter activity;GO:0005391//P-type sodium:potassium-exchanging transporter activity;GO:0005496//steroid binding;GO:0005515//protein binding;GO:0005524//ATP binding;GO:0008556//P-type potassium transmembrane transporter activity;GO:0016791//phosphatase activity;GO:0016887//ATP hydrolysis activity;GO:0019829//ATPase-coupled cation transmembrane transp…	GO:0001504//neurotransmitter uptake;GO:0001662//behavioral fear response;GO:0002026//regulation of the force of heart contraction;GO:0002087//regulation of respiratory gaseous exchange by nervous system process;GO:0006811//ion transport;GO:0006813//potassium ion transport;GO:0006814//sodium ion transport;GO:0006883//cellular sodium ion homeostasis;GO:0006937//regulation of muscle contraction;GO:0…	--
ENSG00000018699	12.946	12.876	11.453	18.031	19.859	14.188	486.00	372.00	359.00	540.00	749.00	461.00	TTC27	tetratricopeptide repeat domain 27 [Source:HGNC Symbol;Acc:HGNC:25986]	-	-	-	-	GO:0005575//cellular_component	GO:0003674//molecular_function;GO:0005515//protein binding	GO:0008150//biological_process	--
ENSG00000018869	0.000	0.000	0.000	0.000	0.000	0.000	0.00	0.00	0.00	0.00	0.00	0.00	ZNF582	zinc finger protein 582 [Source:HGNC Symbol;Acc:HGNC:26421]	Human Diseases	Infectious disease: viral	ko05168//Herpes simplex virus 1 infection	K09228	GO:0005634//nucleus	GO:0000977//RNA polymerase II transcription regulatory region sequence-specific DNA binding;GO:0001227//DNA-binding transcription repressor activity, RNA polymerase II-specific;GO:0003677//DNA binding;GO:0046872//metal ion binding	GO:0000122//negative regulation of transcription by RNA polymerase II;GO:0006355//regulation of transcription, DNA-templated	zf-C2H2
ENSG00000019102	0.000	0.000	0.000	0.000	0.000	0.000	0.00	0.00	0.00	0.00	0.00	0.00	VSIG2	V-set and immunoglobulin domain containing 2 [Source:HGNC Symbol;Acc:HGNC:17149]	-	-	-	-	GO:0005886//plasma membrane;GO:0016020//membrane	-	GO:0006629//lipid metabolic process	--
ENSG00000019144	20.476	15.035	14.545	20.734	22.952	19.111	1370.00	752.00	830.00	1116.00	1496.64	1122.00	PHLDB1	pleckstrin homology like domain family B member 1 [Source:HGNC Symbol;Acc:HGNC:23697]	-	-	-	-	GO:0005829//cytosol;GO:0005886//plasma membrane;GO:0043231//intracellular membrane-bounded organelle;GO:0045171//intercellular bridge;GO:0045180//basal cortex	GO:0005515//protein binding	GO:0010470//regulation of gastrulation;GO:0010717//regulation of epithelial to mesenchymal transition;GO:0070507//regulation of microtubule cytoskeleton organization;GO:1904261//positive regulation of basement membrane assembly involved in embryonic body morphogenesis	--
ENSG00000019169	0.510	0.110	0.204	1.279	0.888	1.351	12.00	2.00	4.00	24.00	21.00	28.00	MARCO	macrophage receptor with collagenous structure [Source:HGNC Symbol;Acc:HGNC:6895]	Cellular Processes	Transport and catabolism	ko04145//Phagosome	K13884	GO:0005581//collagen trimer;GO:0005737//cytoplasm;GO:0005886//plasma membrane;GO:0016020//membrane;GO:0030666//endocytic vesicle membrane;GO:0062023//collagen-containing extracellular matrix	GO:0001540//amyloid-beta binding;GO:0001664//G protein-coupled receptor binding;GO:0004888//transmembrane signaling receptor activity;GO:0005044//scavenger receptor activity;GO:0038024//cargo receptor activity;GO:0038187//pattern recognition receptor activity	GO:0001934//positive regulation of protein phosphorylation;GO:0002376//immune system process;GO:0006897//endocytosis;GO:0006898//receptor-mediated endocytosis;GO:0006911//phagocytosis, engulfment;GO:0007166//cell surface receptor signaling pathway;GO:0007193//adenylate cyclase-inhibiting G protein-coupled receptor signaling pathway;GO:0043277//apoptotic cell clearance;GO:0045087//innate immune re…	--
ENSG00000019186	0.138	0.000	0.000	0.043	0.000	0.121	4.00	0.00	0.00	1.00	0.00	2.00	CYP24A1	cytochrome P450 family 24 subfamily A member 1 [Source:HGNC Symbol;Acc:HGNC:2602]	Metabolism;Human Diseases;Organismal Systems;Metabolism	Global and overview maps;Cancer: overview;Endocrine system;Lipid metabolism	ko01100//Metabolic pathways;ko05206//MicroRNAs in cancer;ko04928//Parathyroid hormone synthesis, secretion and action;ko00100//Steroid biosynthesis	K07436;K07436;K07436;K07436	GO:0005739//mitochondrion;GO:0005743//mitochondrial inner membrane	GO:0004497//monooxygenase activity;GO:0005506//iron ion binding;GO:0008403//25-hydroxycholecalciferol-24-hydroxylase activity;GO:0016491//oxidoreductase activity;GO:0016705//oxidoreductase activity, acting on paired donors, with incorporation or reduction of molecular oxygen;GO:0020037//heme binding;GO:0030342//1-alpha,25-dihydroxyvitamin D3 24-hydroxylase activity;GO:0046872//metal ion binding;G…	GO:0001649//osteoblast differentiation;GO:0006629//lipid metabolic process;GO:0006766//vitamin metabolic process;GO:0033280//response to vitamin D;GO:0042359//vitamin D metabolic process;GO:0042369//vitamin D catabolic process;GO:0070561//vitamin D receptor signaling pathway;GO:0071305//cellular response to vitamin D	--
ENSG00000019485	2.670	2.243	1.673	3.261	3.222	2.040	176.00	89.00	71.00	127.00	162.00	95.00	PRDM11	PR/SET domain 11 [Source:HGNC Symbol;Acc:HGNC:13996]	-	-	-	-	GO:0005634//nucleus;GO:0005737//cytoplasm;GO:0005829//cytosol	GO:0003682//chromatin binding;GO:0005515//protein binding;GO:0008168//methyltransferase activity;GO:0016740//transferase activity	GO:0010468//regulation of gene expression;GO:0030308//negative regulation of cell growth;GO:0032259//methylation;GO:0043408//regulation of MAPK cascade;GO:0045892//negative regulation of transcription, DNA-templated;GO:0045893//positive regulation of transcription, DNA-templated;GO:0051726//regulation of cell cycle;GO:2000271//positive regulation of fibroblast apoptotic process	Others
ENSG00000019505	0.000	0.000	0.000	0.000	0.000	0.017	0.00	0.00	0.00	0.00	0.00	1.00	SYT13	synaptotagmin 13 [Source:HGNC Symbol;Acc:HGNC:14962]	-	-	-	-	GO:0005886//plasma membrane;GO:0016020//membrane;GO:0030133//transport vesicle;GO:0043231//intracellular membrane-bounded organelle;GO:0070382//exocytic vesicle	GO:0001786//phosphatidylserine binding;GO:0005509//calcium ion binding;GO:0005544//calcium-dependent phospholipid binding;GO:0019905//syntaxin binding;GO:0030276//clathrin binding	GO:0014059//regulation of dopamine secretion;GO:0016192//vesicle-mediated transport;GO:0017156//calcium-ion regulated exocytosis;GO:0017158//regulation of calcium ion-dependent exocytosis;GO:0071277//cellular response to calcium ion	--
ENSG00000019549	23.510	22.286	22.103	20.216	20.205	27.474	659.00	486.00	523.00	457.00	567.00	686.00	SNAI2	snail family transcriptional repressor 2 [Source:HGNC Symbol;Acc:HGNC:11094]	Environmental Information Processing;Cellular Processes	Signal transduction;Cellular community - eukaryotes	ko04390//Hippo signaling pathway;ko04520//Adherens junction	K05706;K05706	GO:0000785//chromatin;GO:0005634//nucleus;GO:0005654//nucleoplasm;GO:0005737//cytoplasm	GO:0000977//RNA polymerase II transcription regulatory region sequence-specific DNA binding;GO:0000978//RNA polymerase II cis-regulatory region sequence-specific DNA binding;GO:0000981//DNA-binding transcription factor activity, RNA polymerase II-specific;GO:0001227//DNA-binding transcription repressor activity, RNA polymerase II-specific;GO:0003677//DNA binding;GO:0003682//chromatin binding;GO:0…	GO:0000122//negative regulation of transcription by RNA polymerase II;GO:0001649//osteoblast differentiation;GO:0001837//epithelial to mesenchymal transition;GO:0003180//aortic valve morphogenesis;GO:0003198//epithelial to mesenchymal transition involved in endocardial cushion formation;GO:0003273//cell migration involved in endocardial cushion formation;GO:0006325//chromatin organization;GO:0006…	zf-C2H2
ENSG00000019582	7.849	38.892	35.865	18.121	18.677	5.425	143.00	552.00	544.00	270.00	344.00	90.00	CD74	CD74 molecule [Source:HGNC Symbol;Acc:HGNC:1697]	Human Diseases;Human Diseases;Organismal Systems	Infectious disease: viral;Infectious disease: bacterial;Immune system	ko05168//Herpes simplex virus 1 infection;ko05152//Tuberculosis;ko04612//Antigen processing and presentation	K06505;K06505;K06505	GO:0000139//Golgi membrane;GO:0005576//extracellular region;GO:0005634//nucleus;GO:0005737//cytoplasm;GO:0005764//lysosome;GO:0005765//lysosomal membrane;GO:0005768//endosome;GO:0005770//late endosome;GO:0005771//multivesicular body;GO:0005773//vacuole;GO:0005783//endoplasmic reticulum;GO:0005789//endoplasmic reticulum membrane;GO:0005794//Golgi apparatus;GO:0005886//plasma membrane;GO:0009897//e…	GO:0001540//amyloid-beta binding;GO:0004896//cytokine receptor activity;GO:0005515//protein binding;GO:0019955//cytokine binding;GO:0023026//MHC class II protein complex binding;GO:0035718//macrophage migration inhibitory factor binding;GO:0042289//MHC class II protein binding;GO:0042609//CD4 receptor binding;GO:0042658//MHC class II protein binding, via antigen binding groove;GO:0042802//identic…	GO:0001516//prostaglandin biosynthetic process;GO:0001934//positive regulation of protein phosphorylation;GO:0001961//positive regulation of cytokine-mediated signaling pathway;GO:0002250//adaptive immune response;GO:0002286//T cell activation involved in immune response;GO:0002376//immune system process;GO:0002606//positive regulation of dendritic cell antigen processing and presentation;GO:0002…	--
ENSG00000019991	124.611	211.224	207.987	0.395	0.247	0.234	2834.00	3676.00	3989.00	11.00	10.00	8.00	HGF	hepatocyte growth factor [Source:HGNC Symbol;Acc:HGNC:4893]	Human Diseases;Environmental Information Processing;Environmental Information Processing;Environmental Information Processing;Environmental Information Processing;Human Diseases;Environmental Information Processing;Human Diseases;Cellular Processes;Human Diseases;Human Diseases;Human Diseases;Human Diseases;Human Diseases;Human Diseases;Human Diseases	Cancer: overview;Signal transduction;Signal transduction;Signal transduction;Signal transduction;Cancer: overview;Signal transduction;Cancer: overview;Cellular community - eukaryotes;Cancer: specific types;Cancer: specific types;Drug resistance: antineoplastic;Cancer: specific types;Cancer: specific types;Cancer: specific types;Infectious disease: parasitic	ko05200//Pathways in cancer;ko04151//PI3K-Akt signaling pathway;ko04010//MAPK signaling pathway;ko04020//Calcium signaling pathway;ko04014//Ras signaling pathway;ko05208//Chemical carcinogenesis - reactive oxygen species;ko04015//Rap1 signaling pathway;ko05205//Proteoglycans in cancer;ko04510//Focal adhesion;ko05225//Hepatocellular carcinoma;ko05226//Gastric cancer;ko01521//EGFR tyrosine kinase i…	K05460;K05460;K05460;K05460;K05460;K05460;K05460;K05460;K05460;K05460;K05460;K05460;K05460;K05460;K05460;K05460	GO:0005576//extracellular region;GO:0005615//extracellular space;GO:0016020//membrane;GO:0031093//platelet alpha granule lumen	GO:0004252//serine-type endopeptidase activity;GO:0005102//signaling receptor binding;GO:0005515//protein binding;GO:0008083//growth factor activity;GO:0042056//chemoattractant activity;GO:0042802//identical protein binding	GO:0000278//mitotic cell cycle;GO:0000902//cell morphogenesis;GO:0001837//epithelial to mesenchymal transition;GO:0001889//liver development;GO:0001934//positive regulation of protein phosphorylation;GO:0006508//proteolysis;GO:0010507//negative regulation of autophagy;GO:0014856//skeletal muscle cell proliferation;GO:0030335//positive regulation of cell migration;GO:0032715//negative regulation o…	--
ENSG00000019995	9.584	6.678	6.977	8.731	8.169	10.189	709.49	380.42	431.24	515.59	607.56	664.60	ZRANB1	zinc finger RANBP2-type containing 1 [Source:HGNC Symbol;Acc:HGNC:18224]	-	-	-	-	GO:0005634//nucleus;GO:0005654//nucleoplasm;GO:0005737//cytoplasm;GO:0005829//cytosol;GO:0043231//intracellular membrane-bounded organelle	GO:0004843//thiol-dependent deubiquitinase;GO:0005515//protein binding;GO:0008233//peptidase activity;GO:0008234//cysteine-type peptidase activity;GO:0016787//hydrolase activity;GO:0031593//polyubiquitin modification-dependent protein binding;GO:0046872//metal ion binding;GO:0070530//K63-linked polyubiquitin modification-dependent protein binding;GO:0101005//deubiquitinase activity	GO:0006508//proteolysis;GO:0007010//cytoskeleton organization;GO:0016055//Wnt signaling pathway;GO:0016477//cell migration;GO:0022604//regulation of cell morphogenesis;GO:0030177//positive regulation of Wnt signaling pathway;GO:0035523//protein K29-linked deubiquitination;GO:0070536//protein K63-linked deubiquitination;GO:0071947//protein deubiquitination involved in ubiquitin-dependent protein c…	--
ENSG00000020129	15.156	16.886	19.887	21.100	19.336	13.038	606.00	481.00	596.00	644.00	762.00	464.00	NCDN	neurochondrin [Source:HGNC Symbol;Acc:HGNC:17597]	-	-	-	-	GO:0005737//cytoplasm;GO:0005768//endosome;GO:0005829//cytosol;GO:0010008//endosome membrane;GO:0016020//membrane;GO:0030425//dendrite;GO:0042995//cell projection;GO:0043005//neuron projection;GO:0043025//neuronal cell body;GO:0043204//perikaryon;GO:0045202//synapse;GO:0098794//postsynapse	GO:0005515//protein binding	GO:0031175//neuron projection development;GO:0045453//bone resorption;GO:0048168//regulation of neuronal synaptic plasticity	--
ENSG00000020181	3.568	1.779	1.730	0.948	1.613	2.419	322.08	123.58	130.37	66.35	146.30	192.43	ADGRA2	adhesion G protein-coupled receptor A2 [Source:HGNC Symbol;Acc:HGNC:17849]	-	-	-	-	GO:0005886//plasma membrane;GO:0009986//cell surface;GO:0016020//membrane;GO:0030175//filopodium;GO:0042995//cell projection;GO:0043231//intracellular membrane-bounded organelle;GO:1990909//Wnt signalosome	GO:0004888//transmembrane signaling receptor activity;GO:0004930//G protein-coupled receptor activity;GO:0005515//protein binding	GO:0001525//angiogenesis;GO:0002040//sprouting angiogenesis;GO:0007165//signal transduction;GO:0007166//cell surface receptor signaling pathway;GO:0007186//G protein-coupled receptor signaling pathway;GO:0007417//central nervous system development;GO:0010595//positive regulation of endothelial cell migration;GO:0016055//Wnt signaling pathway;GO:0043542//endothelial cell migration;GO:0045765//regu…	--
ENSG00000020256	11.358	11.302	10.711	10.923	11.754	13.102	436.00	339.00	348.00	342.00	457.00	451.00	ZFP64	ZFP64 zinc finger protein [Source:HGNC Symbol;Acc:HGNC:15940]	-	-	-	-	GO:0005634//nucleus;GO:0005737//cytoplasm;GO:0043076//megasporocyte nucleus	GO:0003677//DNA binding;GO:0005515//protein binding;GO:0046872//metal ion binding	GO:0045944//positive regulation of transcription by RNA polymerase II;GO:0048762//mesenchymal cell differentiation	zf-C2H2
ENSG00000020426	30.928	13.859	16.929	27.303	31.800	39.584	409.00	192.00	206.00	371.00	460.00	502.00	MNAT1	MNAT1 component of CDK activating kinase [Source:HGNC Symbol;Acc:HGNC:7181]	Genetic Information Processing;Genetic Information Processing	Replication and repair;Transcription	ko03420//Nucleotide excision repair;ko03022//Basal transcription factors	K10842;K10842	GO:0000439//transcription factor TFIIH core complex;GO:0005634//nucleus;GO:0005654//nucleoplasm;GO:0005675//transcription factor TFIIH holo complex;GO:0019907//cyclin-dependent protein kinase activating kinase holoenzyme complex;GO:0070516//CAK-ERCC2 complex;GO:0070985//transcription factor TFIIK complex	GO:0005515//protein binding;GO:0008270//zinc ion binding;GO:0046872//metal ion binding;GO:0061575//cyclin-dependent protein serine/threonine kinase activator activity	GO:0000082//G1/S transition of mitotic cell cycle;GO:0006281//DNA repair;GO:0006289//nucleotide-excision repair;GO:0006355//regulation of transcription, DNA-templated;GO:0006357//regulation of transcription by RNA polymerase II;GO:0006366//transcription by RNA polymerase II;GO:0007049//cell cycle;GO:0007512//adult heart development;GO:0021591//ventricular system development;GO:0043066//negative r…	--
ENSG00000020577	1.749	2.370	2.113	2.004	1.231	3.137	155.00	150.00	157.00	111.00	109.00	197.00	SAMD4A	sterile alpha motif domain containing 4A [Source:HGNC Symbol;Acc:HGNC:23023]	-	-	-	-	GO:0000932//P-body;GO:0001650//fibrillar center;GO:0005737//cytoplasm;GO:0005829//cytosol;GO:0030054//cell junction;GO:0030425//dendrite;GO:0042995//cell projection;GO:0043005//neuron projection;GO:0045202//synapse	GO:0003723//RNA binding;GO:0003729//mRNA binding;GO:0005515//protein binding;GO:0030371//translation repressor activity	GO:0000289//nuclear-transcribed mRNA poly(A) tail shortening;GO:0006417//regulation of translation;GO:0017148//negative regulation of translation;GO:0043488//regulation of mRNA stability;GO:0045727//positive regulation of translation	--
[truncated: 19,933 more rows]
