# Supplementary material for: Overexpression of NK4 gene in TU212 affects migratory activity in laryngeal squamous cell carcinoma
Source: Front Oncol. 2025 Aug 1;15:1553626. doi: 10.3389/fonc.2025.1553626 (PMC12355930; doi:10.3389/fonc.2025.1553626)
Supplement: Supplementary file 5 [file DataSheet5.xls]

GO ID (level1)	GO Term (level1)	GO ID (level2)	GO Term (level2)	Gene Number(WT-TU212-vs-PLV-NK4-TU212_up)	Gene Number(WT-TU212-vs-PLV-NK4-TU212_down)	Gene List(WT-TU212-vs-PLV-NK4-TU212_up)	Gene List(WT-TU212-vs-PLV-NK4-TU212_down)
GO:0003674	Molecular Function	GO:0003774	cytoskeletal motor activity	1	0	ENSG00000169994(MYO7B)	--
GO:0003674	Molecular Function	GO:0003824	catalytic activity	61	46	ENSG00000019991(HGF),ENSG00000025039(RRAGD),ENSG00000052344(PRSS8),ENSG00000067992(PDK3),ENSG00000072682(P4HA2),ENSG00000095303(PTGS1),ENSG00000099954(CECR2),ENSG00000100302(RASD2),ENSG00000101210(EEF1A2),ENSG00000102096(PIM2),ENSG00000102144(PGK1),ENSG00000102312(PORCN),ENSG00000103507(BCKDK),ENSG00000104812(GYS1),ENSG00000105220(GPI),ENSG00000107159(CA9),ENSG00000108175(ZMIZ1),ENSG00000109107(A…	ENSG00000078237(TIGAR),ENSG00000080824(HSP90AA1),ENSG00000084073(ZMPSTE24),ENSG00000100890(PRORP),ENSG00000104356(POP1),ENSG00000109606(DHX15),ENSG00000109971(HSPA8),ENSG00000110092(CCND1),ENSG00000113643(RARS1),ENSG00000116741(RGS2),ENSG00000119812(FAM98A),ENSG00000120705(ETF1),ENSG00000124784(RIOK1),ENSG00000124787(RPP40),ENSG00000134440(NARS1),ENSG00000135829(DHX9),ENSG00000138035(PNPT1),ENSG0…
GO:0003674	Molecular Function	GO:0005198	structural molecule activity	7	6	ENSG00000061656(SPAG4),ENSG00000065618(COL17A1),ENSG00000114270(COL7A1),ENSG00000118898(PPL),ENSG00000130635(COL5A1),ENSG00000137285(TUBB2B),ENSG00000203811(H3C14)	ENSG00000101384(JAG1),ENSG00000108559(NUP88),ENSG00000111581(NUP107),ENSG00000114686(MRPL3),ENSG00000171557(FGG),ENSG00000171564(FGB)
GO:0003674	Molecular Function	GO:0005215	transporter activity	15	11	ENSG00000059804(SLC2A3),ENSG00000081479(LRP2),ENSG00000107819(SFXN3),ENSG00000115657(ABCB6),ENSG00000117394(SLC2A1),ENSG00000129749(CHRNA10),ENSG00000130821(SLC6A8),ENSG00000136295(TTYH3),ENSG00000141526(SLC16A3),ENSG00000142583(SLC2A5),ENSG00000165474(GJB2),ENSG00000171303(KCNK3),ENSG00000175344(CHRNA7),ENSG00000175938(ORAI3),ENSG00000198835(GJC2)	ENSG00000110169(HPX),ENSG00000138207(RBP4),ENSG00000140284(SLC27A2),ENSG00000145321(GC),ENSG00000148339(SLC25A25),ENSG00000151012(SLC7A11),ENSG00000155850(SLC26A2),ENSG00000164933(SLC25A32),ENSG00000171612(SLC25A33),ENSG00000196950(SLC39A10),ENSG00000249209(-)
GO:0003674	Molecular Function	GO:0005488	binding	172	119	ENSG00000011347(SYT7),ENSG00000013588(GPRC5A),ENSG00000019991(HGF),ENSG00000025039(RRAGD),ENSG00000052344(PRSS8),ENSG00000059804(SLC2A3),ENSG00000061656(SPAG4),ENSG00000064205(CCN5),ENSG00000065618(COL17A1),ENSG00000067840(PDZD4),ENSG00000067992(PDK3),ENSG00000068971(PPP2R5B),ENSG00000072682(P4HA2),ENSG00000074211(PPP2R2C),ENSG00000075426(FOSL2),ENSG00000079432(CIC),ENSG00000081479(LRP2),ENSG0000…	ENSG00000019169(MARCO),ENSG00000020426(MNAT1),ENSG00000055044(NOP58),ENSG00000055957(ITIH1),ENSG00000078237(TIGAR),ENSG00000080824(HSP90AA1),ENSG00000084073(ZMPSTE24),ENSG00000085721(RRN3),ENSG00000086061(DNAJA1),ENSG00000089048(ESF1),ENSG00000100567(PSMA3),ENSG00000100890(PRORP),ENSG00000101384(JAG1),ENSG00000104131(EIF3J),ENSG00000104356(POP1),ENSG00000105821(DNAJC2),ENSG00000107984(DKK1),ENSG0…
GO:0003674	Molecular Function	GO:0016209	antioxidant activity	2	1	ENSG00000095303(PTGS1),ENSG00000206172(HBA1)	ENSG00000148344(PTGES)
GO:0003674	Molecular Function	GO:0038024	cargo receptor activity	6	1	ENSG00000081479(LRP2),ENSG00000106327(TFR2),ENSG00000123384(LRP1),ENSG00000134013(LOXL2),ENSG00000147852(VLDLR),ENSG00000160255(ITGB2)	ENSG00000019169(MARCO)
GO:0003674	Molecular Function	GO:0044183	protein folding chaperone	0	11	--	ENSG00000080824(HSP90AA1),ENSG00000109971(HSPA8),ENSG00000115541(HSPE1),ENSG00000120694(HSPH1),ENSG00000146731(CCT6A),ENSG00000166226(CCT2),ENSG00000170606(HSPA4),ENSG00000187522(HSPA14),ENSG00000204388(HSPA1B),ENSG00000204389(HSPA1A),ENSG00000270757(HSPE1-MOB4)
GO:0003674	Molecular Function	GO:0045182	translation regulator activity	1	3	ENSG00000101210(EEF1A2)	ENSG00000104131(EIF3J),ENSG00000120705(ETF1),ENSG00000151247(EIF4E)
GO:0003674	Molecular Function	GO:0060089	molecular transducer activity	16	1	ENSG00000013588(GPRC5A),ENSG00000101076(HNF4A),ENSG00000117525(F3),ENSG00000123384(LRP1),ENSG00000129749(CHRNA10),ENSG00000130827(PLXNA3),ENSG00000143590(EFNA3),ENSG00000147852(VLDLR),ENSG00000160255(ITGB2),ENSG00000164849(GPR146),ENSG00000170412(GPRC5C),ENSG00000175344(CHRNA7),ENSG00000175591(P2RY2),ENSG00000182578(CSF1R),ENSG00000182749(PAQR7),ENSG00000182782(HCAR2)	ENSG00000019169(MARCO)
GO:0003674	Molecular Function	GO:0060090	molecular adaptor activity	6	3	ENSG00000025039(RRAGD),ENSG00000061656(SPAG4),ENSG00000106070(GRB10),ENSG00000113083(LOX),ENSG00000185950(IRS2),ENSG00000186765(FSCN2)	ENSG00000101384(JAG1),ENSG00000109971(HSPA8),ENSG00000164934(DCAF13)
GO:0003674	Molecular Function	GO:0098772	molecular function regulator	34	24	ENSG00000013588(GPRC5A),ENSG00000019991(HGF),ENSG00000068971(PPP2R5B),ENSG00000074211(PPP2R2C),ENSG00000082684(SEMA5B),ENSG00000100311(PDGFB),ENSG00000105137(SYDE1),ENSG00000105220(GPI),ENSG00000106366(SERPINE1),ENSG00000107159(CA9),ENSG00000111640(GAPDH),ENSG00000112715(VEGFA),ENSG00000114270(COL7A1),ENSG00000116285(ERRFI1),ENSG00000127129(EDN2),ENSG00000127578(WFIKKN1),ENSG00000131370(SH3BP5),E…	ENSG00000020426(MNAT1),ENSG00000055957(ITIH1),ENSG00000080824(HSP90AA1),ENSG00000086061(DNAJA1),ENSG00000101384(JAG1),ENSG00000105821(DNAJC2),ENSG00000107984(DKK1),ENSG00000109321(AREG),ENSG00000110092(CCND1),ENSG00000112208(BAG2),ENSG00000113905(HRG),ENSG00000115970(THADA),ENSG00000116741(RGS2),ENSG00000120694(HSPH1),ENSG00000124882(EREG),ENSG00000136999(CCN3),ENSG00000137033(IL33),ENSG000001387…
GO:0003674	Molecular Function	GO:0140104	molecular carrier activity	2	2	ENSG00000198125(MB),ENSG00000206172(HBA1)	ENSG00000109971(HSPA8),ENSG00000182481(KPNA2)
GO:0003674	Molecular Function	GO:0140110	transcription regulator activity	18	5	ENSG00000075426(FOSL2),ENSG00000079432(CIC),ENSG00000101076(HNF4A),ENSG00000102145(GATA1),ENSG00000106031(HOXA13),ENSG00000108175(ZMIZ1),ENSG00000125398(SOX9),ENSG00000130844(ZNF331),ENSG00000134107(BHLHE40),ENSG00000163435(ELF3),ENSG00000167771(RCOR2),ENSG00000168453(HR),ENSG00000170345(FOS),ENSG00000179583(CIITA),ENSG00000185499(MUC1),ENSG00000186918(ZNF395),ENSG00000245848(CEBPA),ENSG000002514…	ENSG00000110092(CCND1),ENSG00000135829(DHX9),ENSG00000162851(TFB2M),ENSG00000163811(WDR43),ENSG00000204389(HSPA1A)
GO:0003674	Molecular Function	GO:0140223	general transcription initiation factor activity	0	1	--	ENSG00000085721(RRN3)
GO:0003674	Molecular Function	GO:0140313	molecular sequestering activity	1	0	ENSG00000125629(INSIG2)	--
GO:0003674	Molecular Function	GO:0140657	ATP-dependent activity	3	15	ENSG00000099954(CECR2),ENSG00000115657(ABCB6),ENSG00000169994(MYO7B)	ENSG00000080824(HSP90AA1),ENSG00000109606(DHX15),ENSG00000109971(HSPA8),ENSG00000120694(HSPH1),ENSG00000135829(DHX9),ENSG00000140284(SLC27A2),ENSG00000146731(CCT6A),ENSG00000155850(SLC26A2),ENSG00000165732(DDX21),ENSG00000166226(CCT2),ENSG00000170606(HSPA4),ENSG00000187522(HSPA14),ENSG00000204388(HSPA1B),ENSG00000204389(HSPA1A),ENSG00000285238(-)
GO:0005575	Cellular Component	GO:0032991	protein-containing complex	61	56	ENSG00000013588(GPRC5A),ENSG00000025039(RRAGD),ENSG00000061656(SPAG4),ENSG00000065618(COL17A1),ENSG00000068971(PPP2R5B),ENSG00000074211(PPP2R2C),ENSG00000075426(FOSL2),ENSG00000079432(CIC),ENSG00000081479(LRP2),ENSG00000095066(HOOK2),ENSG00000099954(CECR2),ENSG00000100311(PDGFB),ENSG00000101210(EEF1A2),ENSG00000102145(GATA1),ENSG00000102312(PORCN),ENSG00000103507(BCKDK),ENSG00000104892(KLC3),ENSG…	ENSG00000019169(MARCO),ENSG00000020426(MNAT1),ENSG00000055044(NOP58),ENSG00000080824(HSP90AA1),ENSG00000084073(ZMPSTE24),ENSG00000100567(PSMA3),ENSG00000100890(PRORP),ENSG00000104131(EIF3J),ENSG00000104356(POP1),ENSG00000108559(NUP88),ENSG00000109606(DHX15),ENSG00000109971(HSPA8),ENSG00000110092(CCND1),ENSG00000111581(NUP107),ENSG00000112208(BAG2),ENSG00000113643(RARS1),ENSG00000114686(MRPL3),ENS…
GO:0005575	Cellular Component	GO:0110165	cellular anatomical entity	180	125	ENSG00000011347(SYT7),ENSG00000013588(GPRC5A),ENSG00000019991(HGF),ENSG00000025039(RRAGD),ENSG00000052344(PRSS8),ENSG00000059804(SLC2A3),ENSG00000061656(SPAG4),ENSG00000064205(CCN5),ENSG00000065618(COL17A1),ENSG00000067840(PDZD4),ENSG00000067992(PDK3),ENSG00000068971(PPP2R5B),ENSG00000072682(P4HA2),ENSG00000074211(PPP2R2C),ENSG00000075426(FOSL2),ENSG00000079432(CIC),ENSG00000081479(LRP2),ENSG0000…	ENSG00000019169(MARCO),ENSG00000020426(MNAT1),ENSG00000055044(NOP58),ENSG00000055957(ITIH1),ENSG00000078237(TIGAR),ENSG00000080824(HSP90AA1),ENSG00000084073(ZMPSTE24),ENSG00000085721(RRN3),ENSG00000086061(DNAJA1),ENSG00000089048(ESF1),ENSG00000100567(PSMA3),ENSG00000100890(PRORP),ENSG00000101384(JAG1),ENSG00000104131(EIF3J),ENSG00000104356(POP1),ENSG00000105821(DNAJC2),ENSG00000107984(DKK1),ENSG0…
GO:0008150	Biological Process	GO:0000003	reproduction	22	13	ENSG00000061656(SPAG4),ENSG00000081479(LRP2),ENSG00000099954(CECR2),ENSG00000100311(PDGFB),ENSG00000101076(HNF4A),ENSG00000102145(GATA1),ENSG00000104892(KLC3),ENSG00000105137(SYDE1),ENSG00000106031(HOXA13),ENSG00000108175(ZMIZ1),ENSG00000112715(VEGFA),ENSG00000116285(ERRFI1),ENSG00000117394(SLC2A1),ENSG00000125398(SOX9),ENSG00000148926(ADM),ENSG00000161638(ITGA5),ENSG00000163083(INHBB),ENSG000001…	ENSG00000086061(DNAJA1),ENSG00000101384(JAG1),ENSG00000109321(AREG),ENSG00000111581(NUP107),ENSG00000116741(RGS2),ENSG00000124882(EREG),ENSG00000138207(RBP4),ENSG00000154734(ADAMTS1),ENSG00000164162(ANAPC10),ENSG00000164934(DCAF13),ENSG00000166226(CCT2),ENSG00000204941(PSG5),ENSG00000231924(PSG1)
GO:0008150	Biological Process	GO:0002376	immune system process	30	28	ENSG00000075426(FOSL2),ENSG00000100311(PDGFB),ENSG00000102145(GATA1),ENSG00000104419(NDRG1),ENSG00000104765(BNIP3L),ENSG00000105220(GPI),ENSG00000106366(SERPINE1),ENSG00000108175(ZMIZ1),ENSG00000111640(GAPDH),ENSG00000112715(VEGFA),ENSG00000113083(LOX),ENSG00000123384(LRP1),ENSG00000125398(SOX9),ENSG00000125508(SRMS),ENSG00000127129(EDN2),ENSG00000139832(RAB20),ENSG00000145901(TNIP1),ENSG00000151…	ENSG00000019169(MARCO),ENSG00000080824(HSP90AA1),ENSG00000084073(ZMPSTE24),ENSG00000101384(JAG1),ENSG00000109133(TMEM33),ENSG00000109606(DHX15),ENSG00000110169(HPX),ENSG00000113905(HRG),ENSG00000120526(NUDCD1),ENSG00000120694(HSPH1),ENSG00000124882(EREG),ENSG00000135829(DHX9),ENSG00000136999(CCN3),ENSG00000137033(IL33),ENSG00000138207(RBP4),ENSG00000138772(ANXA3),ENSG00000145220(LYAR),ENSG0000015…
GO:0008150	Biological Process	GO:0007610	behavior	9	4	ENSG00000079432(CIC),ENSG00000100302(RASD2),ENSG00000105220(GPI),ENSG00000131094(C1QL1),ENSG00000147852(VLDLR),ENSG00000161638(ITGA5),ENSG00000170345(FOS),ENSG00000171388(APLN),ENSG00000175344(CHRNA7)	ENSG00000084073(ZMPSTE24),ENSG00000107984(DKK1),ENSG00000151012(SLC7A11),ENSG00000151247(EIF4E)
GO:0008150	Biological Process	GO:0008152	metabolic process	121	103	ENSG00000013588(GPRC5A),ENSG00000019991(HGF),ENSG00000025039(RRAGD),ENSG00000052344(PRSS8),ENSG00000059804(SLC2A3),ENSG00000067840(PDZD4),ENSG00000067992(PDK3),ENSG00000068971(PPP2R5B),ENSG00000072682(P4HA2),ENSG00000075426(FOSL2),ENSG00000079432(CIC),ENSG00000081479(LRP2),ENSG00000095303(PTGS1),ENSG00000099954(CECR2),ENSG00000100003(SEC14L2),ENSG00000100302(RASD2),ENSG00000100311(PDGFB),ENSG0000…	ENSG00000019169(MARCO),ENSG00000020426(MNAT1),ENSG00000055044(NOP58),ENSG00000055957(ITIH1),ENSG00000078237(TIGAR),ENSG00000080824(HSP90AA1),ENSG00000084073(ZMPSTE24),ENSG00000085721(RRN3),ENSG00000086061(DNAJA1),ENSG00000089048(ESF1),ENSG00000100567(PSMA3),ENSG00000100890(PRORP),ENSG00000101384(JAG1),ENSG00000104131(EIF3J),ENSG00000104356(POP1),ENSG00000105821(DNAJC2),ENSG00000107984(DKK1),ENSG0…
GO:0008150	Biological Process	GO:0009987	cellular process	166	121	ENSG00000011347(SYT7),ENSG00000013588(GPRC5A),ENSG00000019991(HGF),ENSG00000025039(RRAGD),ENSG00000059804(SLC2A3),ENSG00000061656(SPAG4),ENSG00000064205(CCN5),ENSG00000065618(COL17A1),ENSG00000067992(PDK3),ENSG00000068971(PPP2R5B),ENSG00000072682(P4HA2),ENSG00000075426(FOSL2),ENSG00000079432(CIC),ENSG00000081479(LRP2),ENSG00000082684(SEMA5B),ENSG00000087266(SH3BP2),ENSG00000095066(HOOK2),ENSG0000…	ENSG00000019169(MARCO),ENSG00000020426(MNAT1),ENSG00000055044(NOP58),ENSG00000078237(TIGAR),ENSG00000080824(HSP90AA1),ENSG00000084073(ZMPSTE24),ENSG00000085721(RRN3),ENSG00000086061(DNAJA1),ENSG00000089048(ESF1),ENSG00000100567(PSMA3),ENSG00000100890(PRORP),ENSG00000101384(JAG1),ENSG00000104131(EIF3J),ENSG00000104356(POP1),ENSG00000105821(DNAJC2),ENSG00000107984(DKK1),ENSG00000108559(NUP88),ENSG0…
GO:0008150	Biological Process	GO:0016032	viral process	4	4	ENSG00000145901(TNIP1),ENSG00000161638(ITGA5),ENSG00000179583(CIITA),ENSG00000182578(CSF1R)	ENSG00000135829(DHX9),ENSG00000182481(KPNA2),ENSG00000204388(HSPA1B),ENSG00000204389(HSPA1A)
GO:0008150	Biological Process	GO:0022414	reproductive process	22	13	ENSG00000061656(SPAG4),ENSG00000081479(LRP2),ENSG00000099954(CECR2),ENSG00000100311(PDGFB),ENSG00000101076(HNF4A),ENSG00000102145(GATA1),ENSG00000104892(KLC3),ENSG00000105137(SYDE1),ENSG00000106031(HOXA13),ENSG00000108175(ZMIZ1),ENSG00000112715(VEGFA),ENSG00000116285(ERRFI1),ENSG00000117394(SLC2A1),ENSG00000125398(SOX9),ENSG00000148926(ADM),ENSG00000161638(ITGA5),ENSG00000163083(INHBB),ENSG000001…	ENSG00000086061(DNAJA1),ENSG00000101384(JAG1),ENSG00000109321(AREG),ENSG00000111581(NUP107),ENSG00000116741(RGS2),ENSG00000124882(EREG),ENSG00000138207(RBP4),ENSG00000154734(ADAMTS1),ENSG00000164162(ANAPC10),ENSG00000164934(DCAF13),ENSG00000166226(CCT2),ENSG00000204941(PSG5),ENSG00000231924(PSG1)
GO:0008150	Biological Process	GO:0022610	biological adhesion	18	10	ENSG00000064205(CCN5),ENSG00000065618(COL17A1),ENSG00000100311(PDGFB),ENSG00000102145(GATA1),ENSG00000106366(SERPINE1),ENSG00000108175(ZMIZ1),ENSG00000112715(VEGFA),ENSG00000114270(COL7A1),ENSG00000125398(SOX9),ENSG00000130635(COL5A1),ENSG00000130827(PLXNA3),ENSG00000145901(TNIP1),ENSG00000151882(CCL28),ENSG00000160255(ITGB2),ENSG00000161638(ITGA5),ENSG00000163083(INHBB),ENSG00000169242(EFNA1),EN…	ENSG00000101384(JAG1),ENSG00000113905(HRG),ENSG00000120694(HSPH1),ENSG00000136999(CCN3),ENSG00000151012(SLC7A11),ENSG00000153310(CYRIB),ENSG00000171557(FGG),ENSG00000171564(FGB),ENSG00000198959(TGM2),ENSG00000204941(PSG5)
GO:0008150	Biological Process	GO:0023052	signaling	89	47	ENSG00000011347(SYT7),ENSG00000013588(GPRC5A),ENSG00000019991(HGF),ENSG00000025039(RRAGD),ENSG00000064205(CCN5),ENSG00000067992(PDK3),ENSG00000068971(PPP2R5B),ENSG00000075426(FOSL2),ENSG00000081479(LRP2),ENSG00000082684(SEMA5B),ENSG00000087266(SH3BP2),ENSG00000099860(GADD45B),ENSG00000100302(RASD2),ENSG00000100311(PDGFB),ENSG00000101076(HNF4A),ENSG00000102096(PIM2),ENSG00000102145(GATA1),ENSG0000…	ENSG00000019169(MARCO),ENSG00000084073(ZMPSTE24),ENSG00000085721(RRN3),ENSG00000086061(DNAJA1),ENSG00000101384(JAG1),ENSG00000107984(DKK1),ENSG00000109133(TMEM33),ENSG00000109321(AREG),ENSG00000109606(DHX15),ENSG00000110092(CCND1),ENSG00000110169(HPX),ENSG00000111845(PAK1IP1),ENSG00000113905(HRG),ENSG00000116741(RGS2),ENSG00000117877(POLR1G),ENSG00000124802(EEF1E1),ENSG00000124882(EREG),ENSG00000…
GO:0008150	Biological Process	GO:0032501	multicellular organismal process	95	49	ENSG00000011347(SYT7),ENSG00000019991(HGF),ENSG00000059804(SLC2A3),ENSG00000061656(SPAG4),ENSG00000068971(PPP2R5B),ENSG00000075426(FOSL2),ENSG00000079432(CIC),ENSG00000081479(LRP2),ENSG00000082684(SEMA5B),ENSG00000095303(PTGS1),ENSG00000099954(CECR2),ENSG00000100311(PDGFB),ENSG00000101076(HNF4A),ENSG00000102144(PGK1),ENSG00000102145(GATA1),ENSG00000104419(NDRG1),ENSG00000104812(GYS1),ENSG00000104…	ENSG00000019169(MARCO),ENSG00000020426(MNAT1),ENSG00000078237(TIGAR),ENSG00000080824(HSP90AA1),ENSG00000084073(ZMPSTE24),ENSG00000085721(RRN3),ENSG00000086061(DNAJA1),ENSG00000101384(JAG1),ENSG00000107984(DKK1),ENSG00000109321(AREG),ENSG00000110092(CCND1),ENSG00000111581(NUP107),ENSG00000113905(HRG),ENSG00000115541(HSPE1),ENSG00000116741(RGS2),ENSG00000124882(EREG),ENSG00000134440(NARS1),ENSG0000…
GO:0008150	Biological Process	GO:0032502	developmental process	87	47	ENSG00000019991(HGF),ENSG00000061656(SPAG4),ENSG00000065618(COL17A1),ENSG00000068971(PPP2R5B),ENSG00000075426(FOSL2),ENSG00000079432(CIC),ENSG00000081479(LRP2),ENSG00000082684(SEMA5B),ENSG00000099860(GADD45B),ENSG00000099954(CECR2),ENSG00000100311(PDGFB),ENSG00000101076(HNF4A),ENSG00000102144(PGK1),ENSG00000102145(GATA1),ENSG00000104419(NDRG1),ENSG00000104812(GYS1),ENSG00000104892(KLC3),ENSG00000…	ENSG00000020426(MNAT1),ENSG00000078237(TIGAR),ENSG00000080824(HSP90AA1),ENSG00000084073(ZMPSTE24),ENSG00000085721(RRN3),ENSG00000086061(DNAJA1),ENSG00000101384(JAG1),ENSG00000107984(DKK1),ENSG00000109321(AREG),ENSG00000110092(CCND1),ENSG00000111581(NUP107),ENSG00000111845(PAK1IP1),ENSG00000113905(HRG),ENSG00000115541(HSPE1),ENSG00000116741(RGS2),ENSG00000124802(EEF1E1),ENSG00000124882(EREG),ENSG0…
GO:0008150	Biological Process	GO:0040007	growth	15	15	ENSG00000075426(FOSL2),ENSG00000082684(SEMA5B),ENSG00000101076(HNF4A),ENSG00000108175(ZMIZ1),ENSG00000112715(VEGFA),ENSG00000125398(SOX9),ENSG00000127129(EDN2),ENSG00000130827(PLXNA3),ENSG00000135924(DNAJB2),ENSG00000143320(CRABP2),ENSG00000148926(ADM),ENSG00000153531(ADPRHL1),ENSG00000164056(SPRY1),ENSG00000177169(ULK1),ENSG00000179593(ALOX15B)	ENSG00000084073(ZMPSTE24),ENSG00000109321(AREG),ENSG00000113905(HRG),ENSG00000116741(RGS2),ENSG00000124882(EREG),ENSG00000136999(CCN3),ENSG00000138035(PNPT1),ENSG00000138207(RBP4),ENSG00000139233(LLPH),ENSG00000148339(SLC25A25),ENSG00000164934(DCAF13),ENSG00000168564(CDKN2AIP),ENSG00000171612(SLC25A33),ENSG00000204388(HSPA1B),ENSG00000204389(HSPA1A)
GO:0008150	Biological Process	GO:0040011	locomotion	35	11	ENSG00000019991(HGF),ENSG00000082684(SEMA5B),ENSG00000100311(PDGFB),ENSG00000104892(KLC3),ENSG00000105137(SYDE1),ENSG00000105220(GPI),ENSG00000106070(GRB10),ENSG00000106366(SERPINE1),ENSG00000108175(ZMIZ1),ENSG00000112715(VEGFA),ENSG00000113083(LOX),ENSG00000116285(ERRFI1),ENSG00000117525(F3),ENSG00000123384(LRP1),ENSG00000125398(SOX9),ENSG00000127129(EDN2),ENSG00000130635(COL5A1),ENSG00000130827…	ENSG00000080824(HSP90AA1),ENSG00000086061(DNAJA1),ENSG00000101384(JAG1),ENSG00000113905(HRG),ENSG00000134440(NARS1),ENSG00000136999(CCN3),ENSG00000137033(IL33),ENSG00000138772(ANXA3),ENSG00000153310(CYRIB),ENSG00000154734(ADAMTS1),ENSG00000197461(PDGFA)
GO:0008150	Biological Process	GO:0043473	pigmentation	1	0	ENSG00000115657(ABCB6)	--
GO:0008150	Biological Process	GO:0044419	biological process involved in interspecies interaction between organisms	20	19	ENSG00000075426(FOSL2),ENSG00000102096(PIM2),ENSG00000102145(GATA1),ENSG00000104765(BNIP3L),ENSG00000106366(SERPINE1),ENSG00000111640(GAPDH),ENSG00000125508(SRMS),ENSG00000137331(IER3),ENSG00000139832(RAB20),ENSG00000145901(TNIP1),ENSG00000148926(ADM),ENSG00000161638(ITGA5),ENSG00000163083(INHBB),ENSG00000165474(GJB2),ENSG00000168209(DDIT4),ENSG00000170345(FOS),ENSG00000176171(BNIP3),ENSG00000179…	ENSG00000019169(MARCO),ENSG00000080824(HSP90AA1),ENSG00000084073(ZMPSTE24),ENSG00000109133(TMEM33),ENSG00000109606(DHX15),ENSG00000110169(HPX),ENSG00000113905(HRG),ENSG00000124882(EREG),ENSG00000135829(DHX9),ENSG00000137033(IL33),ENSG00000138772(ANXA3),ENSG00000145220(LYAR),ENSG00000153310(CYRIB),ENSG00000165732(DDX21),ENSG00000171564(FGB),ENSG00000204388(HSPA1B),ENSG00000204389(HSPA1A),ENSG00000…
GO:0008150	Biological Process	GO:0048511	rhythmic process	2	3	ENSG00000101076(HNF4A),ENSG00000134107(BHLHE40)	ENSG00000124882(EREG),ENSG00000135829(DHX9),ENSG00000154734(ADAMTS1)
GO:0008150	Biological Process	GO:0048518	positive regulation of biological process	81	63	ENSG00000011347(SYT7),ENSG00000019991(HGF),ENSG00000025039(RRAGD),ENSG00000052344(PRSS8),ENSG00000068971(PPP2R5B),ENSG00000075426(FOSL2),ENSG00000081479(LRP2),ENSG00000082684(SEMA5B),ENSG00000099860(GADD45B),ENSG00000100003(SEC14L2),ENSG00000100302(RASD2),ENSG00000100311(PDGFB),ENSG00000101076(HNF4A),ENSG00000101210(EEF1A2),ENSG00000102096(PIM2),ENSG00000102145(GATA1),ENSG00000104765(BNIP3L),ENSG…	ENSG00000019169(MARCO),ENSG00000020426(MNAT1),ENSG00000078237(TIGAR),ENSG00000080824(HSP90AA1),ENSG00000084073(ZMPSTE24),ENSG00000085721(RRN3),ENSG00000086061(DNAJA1),ENSG00000101384(JAG1),ENSG00000105821(DNAJC2),ENSG00000107984(DKK1),ENSG00000109133(TMEM33),ENSG00000109321(AREG),ENSG00000109606(DHX15),ENSG00000110092(CCND1),ENSG00000110169(HPX),ENSG00000112208(BAG2),ENSG00000113905(HRG),ENSG0000…
GO:0008150	Biological Process	GO:0048519	negative regulation of biological process	73	43	ENSG00000013588(GPRC5A),ENSG00000019991(HGF),ENSG00000025039(RRAGD),ENSG00000068971(PPP2R5B),ENSG00000079432(CIC),ENSG00000081479(LRP2),ENSG00000082684(SEMA5B),ENSG00000100311(PDGFB),ENSG00000101076(HNF4A),ENSG00000102096(PIM2),ENSG00000102144(PGK1),ENSG00000102145(GATA1),ENSG00000103507(BCKDK),ENSG00000104419(NDRG1),ENSG00000104765(BNIP3L),ENSG00000105220(GPI),ENSG00000106070(GRB10),ENSG00000106…	ENSG00000020426(MNAT1),ENSG00000078237(TIGAR),ENSG00000084073(ZMPSTE24),ENSG00000085721(RRN3),ENSG00000086061(DNAJA1),ENSG00000101384(JAG1),ENSG00000105821(DNAJC2),ENSG00000107984(DKK1),ENSG00000109321(AREG),ENSG00000109971(HSPA8),ENSG00000110092(CCND1),ENSG00000111845(PAK1IP1),ENSG00000112208(BAG2),ENSG00000113905(HRG),ENSG00000116489(CAPZA1),ENSG00000116741(RGS2),ENSG00000120705(ETF1),ENSG00000…
GO:0008150	Biological Process	GO:0050789	regulation of biological process	122	82	ENSG00000011347(SYT7),ENSG00000013588(GPRC5A),ENSG00000019991(HGF),ENSG00000025039(RRAGD),ENSG00000052344(PRSS8),ENSG00000064205(CCN5),ENSG00000067992(PDK3),ENSG00000068971(PPP2R5B),ENSG00000075426(FOSL2),ENSG00000079432(CIC),ENSG00000081479(LRP2),ENSG00000082684(SEMA5B),ENSG00000087266(SH3BP2),ENSG00000095303(PTGS1),ENSG00000099860(GADD45B),ENSG00000100003(SEC14L2),ENSG00000100302(RASD2),ENSG000…	ENSG00000019169(MARCO),ENSG00000020426(MNAT1),ENSG00000078237(TIGAR),ENSG00000080824(HSP90AA1),ENSG00000084073(ZMPSTE24),ENSG00000085721(RRN3),ENSG00000086061(DNAJA1),ENSG00000100567(PSMA3),ENSG00000101384(JAG1),ENSG00000105821(DNAJC2),ENSG00000107984(DKK1),ENSG00000109133(TMEM33),ENSG00000109321(AREG),ENSG00000109606(DHX15),ENSG00000109971(HSPA8),ENSG00000110092(CCND1),ENSG00000110169(HPX),ENSG0…
GO:0008150	Biological Process	GO:0050896	response to stimulus	110	66	ENSG00000011347(SYT7),ENSG00000013588(GPRC5A),ENSG00000019991(HGF),ENSG00000025039(RRAGD),ENSG00000064205(CCN5),ENSG00000067992(PDK3),ENSG00000068971(PPP2R5B),ENSG00000075426(FOSL2),ENSG00000081479(LRP2),ENSG00000082684(SEMA5B),ENSG00000087266(SH3BP2),ENSG00000095303(PTGS1),ENSG00000099860(GADD45B),ENSG00000100302(RASD2),ENSG00000100311(PDGFB),ENSG00000101076(HNF4A),ENSG00000102096(PIM2),ENSG0000…	ENSG00000019169(MARCO),ENSG00000020426(MNAT1),ENSG00000078237(TIGAR),ENSG00000080824(HSP90AA1),ENSG00000084073(ZMPSTE24),ENSG00000085721(RRN3),ENSG00000086061(DNAJA1),ENSG00000101384(JAG1),ENSG00000105821(DNAJC2),ENSG00000107984(DKK1),ENSG00000109133(TMEM33),ENSG00000109321(AREG),ENSG00000109606(DHX15),ENSG00000109971(HSPA8),ENSG00000110092(CCND1),ENSG00000110169(HPX),ENSG00000110172(CHORDC1),ENS…
GO:0008150	Biological Process	GO:0051179	localization	90	50	ENSG00000011347(SYT7),ENSG00000019991(HGF),ENSG00000025039(RRAGD),ENSG00000052344(PRSS8),ENSG00000059804(SLC2A3),ENSG00000075426(FOSL2),ENSG00000081479(LRP2),ENSG00000082684(SEMA5B),ENSG00000095066(HOOK2),ENSG00000099954(CECR2),ENSG00000100311(PDGFB),ENSG00000101076(HNF4A),ENSG00000102145(GATA1),ENSG00000102312(PORCN),ENSG00000104765(BNIP3L),ENSG00000104892(KLC3),ENSG00000105137(SYDE1),ENSG000001…	ENSG00000019169(MARCO),ENSG00000055044(NOP58),ENSG00000080824(HSP90AA1),ENSG00000084073(ZMPSTE24),ENSG00000086061(DNAJA1),ENSG00000101384(JAG1),ENSG00000107984(DKK1),ENSG00000108559(NUP88),ENSG00000109971(HSPA8),ENSG00000110092(CCND1),ENSG00000110169(HPX),ENSG00000111581(NUP107),ENSG00000113905(HRG),ENSG00000116741(RGS2),ENSG00000119812(FAM98A),ENSG00000134440(NARS1),ENSG00000135829(DHX9),ENSG000…
GO:0008150	Biological Process	GO:0051703	biological process involved in intraspecies interaction between organisms	1	0	ENSG00000079432(CIC)	--
GO:0008150	Biological Process	GO:0051704	multi-organism process	15	9	ENSG00000061656(SPAG4),ENSG00000099954(CECR2),ENSG00000104892(KLC3),ENSG00000105137(SYDE1),ENSG00000108175(ZMIZ1),ENSG00000112715(VEGFA),ENSG00000116285(ERRFI1),ENSG00000117394(SLC2A1),ENSG00000125398(SOX9),ENSG00000148926(ADM),ENSG00000161638(ITGA5),ENSG00000163083(INHBB),ENSG00000165474(GJB2),ENSG00000170345(FOS),ENSG00000182749(PAQR7)	ENSG00000086061(DNAJA1),ENSG00000116741(RGS2),ENSG00000124882(EREG),ENSG00000154734(ADAMTS1),ENSG00000164934(DCAF13),ENSG00000166226(CCT2),ENSG00000182481(KPNA2),ENSG00000204941(PSG5),ENSG00000231924(PSG1)
GO:0008150	Biological Process	GO:0065007	biological regulation	128	84	ENSG00000011347(SYT7),ENSG00000013588(GPRC5A),ENSG00000019991(HGF),ENSG00000025039(RRAGD),ENSG00000052344(PRSS8),ENSG00000064205(CCN5),ENSG00000067992(PDK3),ENSG00000068971(PPP2R5B),ENSG00000075426(FOSL2),ENSG00000079432(CIC),ENSG00000081479(LRP2),ENSG00000082684(SEMA5B),ENSG00000087266(SH3BP2),ENSG00000095303(PTGS1),ENSG00000099860(GADD45B),ENSG00000100003(SEC14L2),ENSG00000100302(RASD2),ENSG000…	ENSG00000019169(MARCO),ENSG00000020426(MNAT1),ENSG00000078237(TIGAR),ENSG00000080824(HSP90AA1),ENSG00000084073(ZMPSTE24),ENSG00000085721(RRN3),ENSG00000086061(DNAJA1),ENSG00000100567(PSMA3),ENSG00000101384(JAG1),ENSG00000105821(DNAJC2),ENSG00000107984(DKK1),ENSG00000109133(TMEM33),ENSG00000109321(AREG),ENSG00000109606(DHX15),ENSG00000109971(HSPA8),ENSG00000110092(CCND1),ENSG00000110169(HPX),ENSG0…
GO:0008150	Biological Process	GO:0098754	detoxification	3	1	ENSG00000095303(PTGS1),ENSG00000115657(ABCB6),ENSG00000206172(HBA1)	ENSG00000148344(PTGES)
GO:0008150	Biological Process	GO:0110148	biomineralization	4	1	ENSG00000075426(FOSL2),ENSG00000102145(GATA1),ENSG00000113083(LOX),ENSG00000125398(SOX9)	ENSG00000084073(ZMPSTE24)
