# Supplementary material for: Overexpression of NK4 gene in TU212 affects migratory activity in laryngeal squamous cell carcinoma
Source: Front Oncol. 2025 Aug 1;15:1553626. doi: 10.3389/fonc.2025.1553626 (PMC12355930; doi:10.3389/fonc.2025.1553626)
Supplement: Supplementary file 6 [file DataSheet6.xls]

## Sheet: Sheet1
		Sample	RawDatas	CleanData(%)	Adapter(%)	LowQuality(%)	polyA(%)	N(%)
		PLV-NK4-TU212-1	50782716	50578184 (99.60%)	12894 (0.03%)	184266 (0.36%)	0 (0.00%)	7372 (0.01%)
		PLV-NK4-TU212-2	40044844	39864058 (99.55%)	11930 (0.03%)	163260 (0.41%)	0 (0.00%)	5596 (0.01%)
		PLV-NK4-TU212-3	41985738	41829574 (99.63%)	10252 (0.02%)	145912 (0.35%)	0 (0.00%)	0 (0.00%)
		WT-TU212-1	40557980	40396240 (99.60%)	9598 (0.02%)	146266 (0.36%)	0 (0.00%)	5876 (0.01%)
		WT-TU212-2	50165090	49989314 (99.65%)	11940 (0.02%)	156796 (0.31%)	0 (0.00%)	7040 (0.01%)
		WT-TU212-3	46269100	46078340 (99.59%)	11450 (0.02%)	172706 (0.37%)	0 (0.00%)	6604 (0.01%)
